# Supplementary material for: RNA pre-amplification enables large-scale RT-qPCR gene-expression studies on limiting sample amounts
Source: BMC Res Notes. 2009 Nov 25;2:235. doi: 10.1186/1756-0500-2-235 (PMC2789097; doi:10.1186/1756-0500-2-235)
Supplement: Additional file 1 — RDML file 1. Primer sequences of the MYCN and MYCN regulated genes and raw data from the expression analyses on the 6 neuroblastoma cell lines. [file 1756-0500-2-235-S1.ZIP › Additional_file1.xml]

<rdml version='1.0' xmlns:rdml='http://www.rdml.org' xmlns='http://www.rdml.org'>
<dateMade>2009-08-09T18:27:31</dateMade>
<dateUpdated>2009-08-09T18:27:31</dateUpdated>
<documentation id='doc1751230095'>
<text>RTPrimer_DB_ID:8102</text>
</documentation>
<documentation id='doc1747243250'>
<text>amplicon_length:116</text>
</documentation>
<documentation id='doc725371542'>
<text>RTPrimer_DB_ID:8103</text>
</documentation>
<documentation id='doc508216238'>
<text>amplicon_length:78</text>
</documentation>
<documentation id='doc1140461773'>
<text>RTPrimer_DB_ID:8104</text>
</documentation>
<documentation id='doc315487331'>
<text>amplicon_length:70</text>
</documentation>
<documentation id='doc1791432495'>
<text>RTPrimer_DB_ID:8105</text>
</documentation>
<documentation id='doc531378345'>
<text>amplicon_length:72</text>
</documentation>
<documentation id='doc1685375173'>
<text>RTPrimer_DB_ID:8106</text>
</documentation>
<documentation id='doc1697751984'>
<text>amplicon_length:86</text>
</documentation>
<documentation id='doc108756639'>
<text>RTPrimer_DB_ID:8107</text>
</documentation>
<documentation id='doc1086662980'>
<text>RTPrimer_DB_ID:8108</text>
</documentation>
<documentation id='doc560934581'>
<text>amplicon_length:74</text>
</documentation>
<documentation id='doc1047968745'>
<text>RTPrimer_DB_ID:8109</text>
</documentation>
<documentation id='doc997119968'>
<text>amplicon_length:81</text>
</documentation>
<documentation id='doc1229594756'>
<text>RTPrimer_DB_ID:8111</text>
</documentation>
<documentation id='doc2073452371'>
<text>RTPrimer_DB_ID:8112</text>
</documentation>
<documentation id='doc2011173092'>
<text>RNA pre-amplification:no</text>
</documentation>
<documentation id='doc1813334166'>
<text>MYCN status:non-amplified</text>
</documentation>
<documentation id='doc1884909434'>
<text>RNA pre-amplification:yes</text>
</documentation>
<documentation id='doc1375971957'>
<text>MYCN status:amplified</text>
</documentation>
<sample id='GI-ME-N_NA'>
<documentation id='doc2011173092'/>
<documentation id='doc1813334166'/>
<type>unkn</type>
</sample>
<sample id='GI-ME-N_A'>
<documentation id='doc1884909434'/>
<documentation id='doc1813334166'/>
<type>unkn</type>
</sample>
<sample id='SK-N-AS_NA'>
<documentation id='doc2011173092'/>
<documentation id='doc1813334166'/>
<type>unkn</type>
</sample>
<sample id='SK-N-AS_A'>
<documentation id='doc1884909434'/>
<documentation id='doc1813334166'/>
<type>unkn</type>
</sample>
<sample id='SK-N-SH_NA'>
<documentation id='doc2011173092'/>
<documentation id='doc1813334166'/>
<type>unkn</type>
</sample>
<sample id='SK-N-SH_A'>
<documentation id='doc1884909434'/>
<documentation id='doc1813334166'/>
<type>unkn</type>
</sample>
<sample id='IMR-32_NA'>
<documentation id='doc2011173092'/>
<documentation id='doc1375971957'/>
<type>unkn</type>
</sample>
<sample id='IMR-32_A'>
<documentation id='doc1884909434'/>
<documentation id='doc1375971957'/>
<type>unkn</type>
</sample>
<sample id='N206_NA'>
<documentation id='doc2011173092'/>
<documentation id='doc1375971957'/>
<type>unkn</type>
</sample>
<sample id='N206_A'>
<documentation id='doc1884909434'/>
<documentation id='doc1375971957'/>
<type>unkn</type>
</sample>
<sample id='NGP_NA'>
<documentation id='doc2011173092'/>
<documentation id='doc1375971957'/>
<type>unkn</type>
</sample>
<sample id='NGP_A'>
<documentation id='doc1884909434'/>
<documentation id='doc1375971957'/>
<type>unkn</type>
</sample>
<target id='MYCN'>
<documentation id='doc1751230095'/>
<documentation id='doc1747243250'/>
<type>toi</type>
<dyeId>SYBRGreen</dyeId>
</target>
<target id='NTRK2'>
<documentation id='doc725371542'/>
<documentation id='doc508216238'/>
<type>toi</type>
<dyeId>SYBRGreen</dyeId>
</target>
<target id='INHBA'>
<documentation id='doc1140461773'/>
<documentation id='doc315487331'/>
<type>toi</type>
<dyeId>SYBRGreen</dyeId>
</target>
<target id='RGS4'>
<documentation id='doc1791432495'/>
<documentation id='doc531378345'/>
<type>toi</type>
<dyeId>SYBRGreen</dyeId>
</target>
<target id='DKK3'>
<documentation id='doc1685375173'/>
<documentation id='doc1697751984'/>
<type>toi</type>
<dyeId>SYBRGreen</dyeId>
</target>
<target id='TGFBI'>
<documentation id='doc108756639'/>
<documentation id='doc1697751984'/>
<type>toi</type>
<dyeId>SYBRGreen</dyeId>
</target>
<target id='PMP22'>
<documentation id='doc1086662980'/>
<documentation id='doc560934581'/>
<type>toi</type>
<dyeId>SYBRGreen</dyeId>
</target>
<target id='PLAT'>
<documentation id='doc1047968745'/>
<documentation id='doc997119968'/>
<type>toi</type>
<dyeId>SYBRGreen</dyeId>
</target>
<target id='MTHFD2'>
<documentation id='doc1229594756'/>
<documentation id='doc997119968'/>
<type>toi</type>
<dyeId>SYBRGreen</dyeId>
</target>
<target id='cMYC'>
<documentation id='doc2073452371'/>
<documentation id='doc1697751984'/>
<type>toi</type>
<dyeId>SYBRGreen</dyeId>
</target>
<experiment id='exp719737550'>
<run id='CMYC_RUN'>
<react id='A1'>
<sample id='GI-ME-N_NA'/>
<data>
<tar id='CMYC'/>
<cq>22,34</cq>
</data>
</react>
<react id='A2'>
<sample id='GI-ME-N_NA'/>
<data>
<tar id='CMYC'/>
<cq>22,28</cq>
</data>
</react>
<react id='B1'>
<sample id='GI-ME-N_A'/>
<data>
<tar id='CMYC'/>
<cq>23,45</cq>
</data>
</react>
<react id='B2'>
<sample id='GI-ME-N_A'/>
<data>
<tar id='CMYC'/>
<cq>23,45</cq>
</data>
</react>
<react id='A3'>
<sample id='SK-N-AS_NA'/>
<data>
<tar id='CMYC'/>
<cq>22,77</cq>
</data>
</react>
<react id='A4'>
<sample id='SK-N-AS_NA'/>
<data>
<tar id='CMYC'/>
<cq>22,74</cq>
</data>
</react>
<react id='B3'>
<sample id='SK-N-AS_A'/>
<data>
<tar id='CMYC'/>
<cq>25,33</cq>
</data>
</react>
<react id='B4'>
<sample id='SK-N-AS_A'/>
<data>
<tar id='CMYC'/>
<cq>25,32</cq>
</data>
</react>
<react id='A5'>
<sample id='SK-N-SH_NA'/>
<data>
<tar id='CMYC'/>
<cq>22,45</cq>
</data>
</react>
<react id='A6'>
<sample id='SK-N-SH_NA'/>
<data>
<tar id='CMYC'/>
<cq>22,32</cq>
</data>
</react>
<react id='B5'>
<sample id='SK-N-SH_A'/>
<data>
<tar id='CMYC'/>
<cq>24,80</cq>
</data>
</react>
<react id='B6'>
<sample id='SK-N-SH_A'/>
<data>
<tar id='CMYC'/>
<cq>24,70</cq>
</data>
</react>
<react id='A7'>
<sample id='IMR-32_NA'/>
<data>
<tar id='CMYC'/>
<cq>28,34</cq>
</data>
</react>
<react id='A8'>
<sample id='IMR-32_NA'/>
<data>
<tar id='CMYC'/>
<cq>28,33</cq>
</data>
</react>
<react id='B7'>
<sample id='IMR-32_A'/>
<data>
<tar id='CMYC'/>
<cq>32,99</cq>
</data>
</react>
<react id='B8'>
<sample id='IMR-32_A'/>
<data>
<tar id='CMYC'/>
<cq>32,72</cq>
</data>
</react>
<react id='A9'>
<sample id='N206_NA'/>
<data>
<tar id='CMYC'/>
<cq>29,60</cq>
</data>
</react>
<react id='A10'>
<sample id='N206_NA'/>
<data>
<tar id='CMYC'/>
<cq>29,64</cq>
</data>
</react>
<react id='B9'>
<sample id='N206_A'/>
<data>
<tar id='CMYC'/>
<cq>33,80</cq>
</data>
</react>
<react id='B10'>
<sample id='N206_A'/>
<data>
<tar id='CMYC'/>
<cq>33,31</cq>
</data>
</react>
<react id='A11'>
<sample id='NGP_NA'/>
<data>
<tar id='CMYC'/>
<cq>27,75</cq>
</data>
</react>
<react id='A12'>
<sample id='NGP_NA'/>
<data>
<tar id='CMYC'/>
<cq>27,68</cq>
</data>
</react>
<react id='B11'>
<sample id='NGP_A'/>
<data>
<tar id='CMYC'/>
<cq>29,72</cq>
</data>
</react>
<react id='B12'>
<sample id='NGP_A'/>
<data>
<tar id='CMYC'/>
<cq>29,85</cq>
</data>
</react>
</run>
<run id='DKK3_RUN'>
<react id='A1'>
<sample id='GI-ME-N_NA'/>
<data>
<tar id='DKK3'/>
<cq>23,96</cq>
</data>
</react>
<react id='A2'>
<sample id='GI-ME-N_NA'/>
<data>
<tar id='DKK3'/>
<cq>23,80</cq>
</data>
</react>
<react id='B1'>
<sample id='GI-ME-N_A'/>
<data>
<tar id='DKK3'/>
<cq>20,79</cq>
</data>
</react>
<react id='B2'>
<sample id='GI-ME-N_A'/>
<data>
<tar id='DKK3'/>
<cq>20,79</cq>
</data>
</react>
<react id='A3'>
<sample id='SK-N-AS_NA'/>
<data>
<tar id='DKK3'/>
<cq>22,64</cq>
</data>
</react>
<react id='A4'>
<sample id='SK-N-AS_NA'/>
<data>
<tar id='DKK3'/>
<cq>22,64</cq>
</data>
</react>
<react id='B3'>
<sample id='SK-N-AS_A'/>
<data>
<tar id='DKK3'/>
<cq>21,25</cq>
</data>
</react>
<react id='B4'>
<sample id='SK-N-AS_A'/>
<data>
<tar id='DKK3'/>
<cq>21,23</cq>
</data>
</react>
<react id='A5'>
<sample id='SK-N-SH_NA'/>
<data>
<tar id='DKK3'/>
<cq>21,33</cq>
</data>
</react>
<react id='A6'>
<sample id='SK-N-SH_NA'/>
<data>
<tar id='DKK3'/>
<cq>21,33</cq>
</data>
</react>
<react id='B5'>
<sample id='SK-N-SH_A'/>
<data>
<tar id='DKK3'/>
<cq>20,25</cq>
</data>
</react>
<react id='B6'>
<sample id='SK-N-SH_A'/>
<data>
<tar id='DKK3'/>
<cq>20,25</cq>
</data>
</react>
<react id='A7'>
<sample id='IMR-32_NA'/>
<data>
<tar id='DKK3'/>
<cq>26,26</cq>
</data>
</react>
<react id='A8'>
<sample id='IMR-32_NA'/>
<data>
<tar id='DKK3'/>
<cq>26,20</cq>
</data>
</react>
<react id='B7'>
<sample id='IMR-32_A'/>
<data>
<tar id='DKK3'/>
<cq>24,53</cq>
</data>
</react>
<react id='B8'>
<sample id='IMR-32_A'/>
<data>
<tar id='DKK3'/>
<cq>24,59</cq>
</data>
</react>
<react id='A9'>
<sample id='N206_NA'/>
<data>
<tar id='DKK3'/>
<cq>26,57</cq>
</data>
</react>
<react id='A10'>
<sample id='N206_NA'/>
<data>
<tar id='DKK3'/>
<cq>26,68</cq>
</data>
</react>
<react id='B9'>
<sample id='N206_A'/>
<data>
<tar id='DKK3'/>
<cq>24,69</cq>
</data>
</react>
<react id='B10'>
<sample id='N206_A'/>
<data>
<tar id='DKK3'/>
<cq>24,75</cq>
</data>
</react>
<react id='A11'>
<sample id='NGP_NA'/>
<data>
<tar id='DKK3'/>
<cq>24,18</cq>
</data>
</react>
<react id='A12'>
<sample id='NGP_NA'/>
<data>
<tar id='DKK3'/>
<cq>24,21</cq>
</data>
</react>
<react id='B11'>
<sample id='NGP_A'/>
<data>
<tar id='DKK3'/>
<cq>22,96</cq>
</data>
</react>
<react id='B12'>
<sample id='NGP_A'/>
<data>
<tar id='DKK3'/>
<cq>23,29</cq>
</data>
</react>
</run>
<run id='INHBA_RUN'>
<react id='A1'>
<sample id='GI-ME-N_NA'/>
<data>
<tar id='INHBA'/>
<cq>24,17</cq>
</data>
</react>
<react id='A2'>
<sample id='GI-ME-N_NA'/>
<data>
<tar id='INHBA'/>
<cq>24,47</cq>
</data>
</react>
<react id='B1'>
<sample id='GI-ME-N_A'/>
<data>
<tar id='INHBA'/>
<cq>22,23</cq>
</data>
</react>
<react id='B2'>
<sample id='GI-ME-N_A'/>
<data>
<tar id='INHBA'/>
<cq>22,30</cq>
</data>
</react>
<react id='A3'>
<sample id='SK-N-AS_NA'/>
<data>
<tar id='INHBA'/>
<cq>28,28</cq>
</data>
</react>
<react id='A4'>
<sample id='SK-N-AS_NA'/>
<data>
<tar id='INHBA'/>
<cq>28,42</cq>
</data>
</react>
<react id='B3'>
<sample id='SK-N-AS_A'/>
<data>
<tar id='INHBA'/>
<cq>27,77</cq>
</data>
</react>
<react id='B4'>
<sample id='SK-N-AS_A'/>
<data>
<tar id='INHBA'/>
<cq>27,84</cq>
</data>
</react>
<react id='A5'>
<sample id='SK-N-SH_NA'/>
<data>
<tar id='INHBA'/>
<cq>24,47</cq>
</data>
</react>
<react id='A6'>
<sample id='SK-N-SH_NA'/>
<data>
<tar id='INHBA'/>
<cq>24,48</cq>
</data>
</react>
<react id='B5'>
<sample id='SK-N-SH_A'/>
<data>
<tar id='INHBA'/>
<cq>23,52</cq>
</data>
</react>
<react id='B6'>
<sample id='SK-N-SH_A'/>
<data>
<tar id='INHBA'/>
<cq>23,56</cq>
</data>
</react>
<react id='A7'>
<sample id='IMR-32_NA'/>
<data>
<tar id='INHBA'/>
<cq>30,48</cq>
</data>
</react>
<react id='A8'>
<sample id='IMR-32_NA'/>
<data>
<tar id='INHBA'/>
<cq>29,96</cq>
</data>
</react>
<react id='B7'>
<sample id='IMR-32_A'/>
<data>
<tar id='INHBA'/>
<cq>27,90</cq>
</data>
</react>
<react id='B8'>
<sample id='IMR-32_A'/>
<data>
<tar id='INHBA'/>
<cq>28,04</cq>
</data>
</react>
<react id='A9'>
<sample id='N206_NA'/>
<data>
<tar id='INHBA'/>
<cq>30,59</cq>
</data>
</react>
<react id='A10'>
<sample id='N206_NA'/>
<data>
<tar id='INHBA'/>
<cq>30,59</cq>
</data>
</react>
<react id='B9'>
<sample id='N206_A'/>
<data>
<tar id='INHBA'/>
<cq>30,47</cq>
</data>
</react>
<react id='B10'>
<sample id='N206_A'/>
<data>
<tar id='INHBA'/>
<cq>30,49</cq>
</data>
</react>
<react id='A11'>
<sample id='NGP_NA'/>
<data>
<tar id='INHBA'/>
<cq>30,72</cq>
</data>
</react>
<react id='A12'>
<sample id='NGP_NA'/>
<data>
<tar id='INHBA'/>
<cq>30,61</cq>
</data>
</react>
<react id='B11'>
<sample id='NGP_A'/>
<data>
<tar id='INHBA'/>
<cq>32,77</cq>
</data>
</react>
<react id='B12'>
<sample id='NGP_A'/>
<data>
<tar id='INHBA'/>
<cq>32,53</cq>
</data>
</react>
</run>
<run id='MTHFD2_RUN'>
<react id='A1'>
<sample id='GI-ME-N_NA'/>
<data>
<tar id='MTHFD2'/>
<cq>23,25</cq>
</data>
</react>
<react id='A2'>
<sample id='GI-ME-N_NA'/>
<data>
<tar id='MTHFD2'/>
<cq>23,09</cq>
</data>
</react>
<react id='B1'>
<sample id='GI-ME-N_A'/>
<data>
<tar id='MTHFD2'/>
<cq>23,83</cq>
</data>
</react>
<react id='B2'>
<sample id='GI-ME-N_A'/>
<data>
<tar id='MTHFD2'/>
<cq>23,83</cq>
</data>
</react>
<react id='A3'>
<sample id='SK-N-AS_NA'/>
<data>
<tar id='MTHFD2'/>
<cq>21,80</cq>
</data>
</react>
<react id='A4'>
<sample id='SK-N-AS_NA'/>
<data>
<tar id='MTHFD2'/>
<cq>21,69</cq>
</data>
</react>
<react id='B3'>
<sample id='SK-N-AS_A'/>
<data>
<tar id='MTHFD2'/>
<cq>23,72</cq>
</data>
</react>
<react id='B4'>
<sample id='SK-N-AS_A'/>
<data>
<tar id='MTHFD2'/>
<cq>23,64</cq>
</data>
</react>
<react id='A5'>
<sample id='SK-N-SH_NA'/>
<data>
<tar id='MTHFD2'/>
<cq>23,27</cq>
</data>
</react>
<react id='A6'>
<sample id='SK-N-SH_NA'/>
<data>
<tar id='MTHFD2'/>
<cq>23,21</cq>
</data>
</react>
<react id='B5'>
<sample id='SK-N-SH_A'/>
<data>
<tar id='MTHFD2'/>
<cq>24,70</cq>
</data>
</react>
<react id='B6'>
<sample id='SK-N-SH_A'/>
<data>
<tar id='MTHFD2'/>
<cq>24,70</cq>
</data>
</react>
<react id='A7'>
<sample id='IMR-32_NA'/>
<data>
<tar id='MTHFD2'/>
<cq>20,75</cq>
</data>
</react>
<react id='A8'>
<sample id='IMR-32_NA'/>
<data>
<tar id='MTHFD2'/>
<cq>20,75</cq>
</data>
</react>
<react id='B7'>
<sample id='IMR-32_A'/>
<data>
<tar id='MTHFD2'/>
<cq>21,57</cq>
</data>
</react>
<react id='B8'>
<sample id='IMR-32_A'/>
<data>
<tar id='MTHFD2'/>
<cq>21,68</cq>
</data>
</react>
<react id='A9'>
<sample id='N206_NA'/>
<data>
<tar id='MTHFD2'/>
<cq>20,92</cq>
</data>
</react>
<react id='A10'>
<sample id='N206_NA'/>
<data>
<tar id='MTHFD2'/>
<cq>20,91</cq>
</data>
</react>
<react id='B9'>
<sample id='N206_A'/>
<data>
<tar id='MTHFD2'/>
<cq>22,86</cq>
</data>
</react>
<react id='B10'>
<sample id='N206_A'/>
<data>
<tar id='MTHFD2'/>
<cq>22,88</cq>
</data>
</react>
<react id='A11'>
<sample id='NGP_NA'/>
<data>
<tar id='MTHFD2'/>
<cq>20,13</cq>
</data>
</react>
<react id='A12'>
<sample id='NGP_NA'/>
<data>
<tar id='MTHFD2'/>
<cq>19,98</cq>
</data>
</react>
<react id='B11'>
<sample id='NGP_A'/>
<data>
<tar id='MTHFD2'/>
<cq>22,59</cq>
</data>
</react>
<react id='B12'>
<sample id='NGP_A'/>
<data>
<tar id='MTHFD2'/>
<cq>22,78</cq>
</data>
</react>
</run>
<run id='MYCN_RUN'>
<react id='A1'>
<sample id='GI-ME-N_NA'/>
<data>
<tar id='MYCN'/>
<cq>30,96</cq>
</data>
</react>
<react id='A2'>
<sample id='GI-ME-N_NA'/>
<data>
<tar id='MYCN'/>
<cq>30,96</cq>
</data>
</react>
<react id='B1'>
<sample id='GI-ME-N_A'/>
<data>
<tar id='MYCN'/>
<cq>36,62</cq>
</data>
</react>
<react id='B2'>
<sample id='GI-ME-N_A'/>
<data>
<tar id='MYCN'/>
<cq>36,62</cq>
</data>
</react>
<react id='A3'>
<sample id='SK-N-AS_NA'/>
<data>
<tar id='MYCN'/>
<cq>27,41</cq>
</data>
</react>
<react id='A4'>
<sample id='SK-N-AS_NA'/>
<data>
<tar id='MYCN'/>
<cq>27,32</cq>
</data>
</react>
<react id='B3'>
<sample id='SK-N-AS_A'/>
<data>
<tar id='MYCN'/>
<cq>32,90</cq>
</data>
</react>
<react id='B4'>
<sample id='SK-N-AS_A'/>
<data>
<tar id='MYCN'/>
<cq>31,59</cq>
</data>
</react>
<react id='A5'>
<sample id='SK-N-SH_NA'/>
<data>
<tar id='MYCN'/>
<cq>25,78</cq>
</data>
</react>
<react id='A6'>
<sample id='SK-N-SH_NA'/>
<data>
<tar id='MYCN'/>
<cq>25,76</cq>
</data>
</react>
<react id='B5'>
<sample id='SK-N-SH_A'/>
<data>
<tar id='MYCN'/>
<cq>28,09</cq>
</data>
</react>
<react id='B6'>
<sample id='SK-N-SH_A'/>
<data>
<tar id='MYCN'/>
<cq>28,17</cq>
</data>
</react>
<react id='A7'>
<sample id='IMR-32_NA'/>
<data>
<tar id='MYCN'/>
<cq>19,02</cq>
</data>
</react>
<react id='A8'>
<sample id='IMR-32_NA'/>
<data>
<tar id='MYCN'/>
<cq>19,01</cq>
</data>
</react>
<react id='B7'>
<sample id='IMR-32_A'/>
<data>
<tar id='MYCN'/>
<cq>20,45</cq>
</data>
</react>
<react id='B8'>
<sample id='IMR-32_A'/>
<data>
<tar id='MYCN'/>
<cq>20,62</cq>
</data>
</react>
<react id='A9'>
<sample id='N206_NA'/>
<data>
<tar id='MYCN'/>
<cq>17,75</cq>
</data>
</react>
<react id='A10'>
<sample id='N206_NA'/>
<data>
<tar id='MYCN'/>
<cq>17,66</cq>
</data>
</react>
<react id='B9'>
<sample id='N206_A'/>
<data>
<tar id='MYCN'/>
<cq>20,52</cq>
</data>
</react>
<react id='B10'>
<sample id='N206_A'/>
<data>
<tar id='MYCN'/>
<cq>20,81</cq>
</data>
</react>
<react id='A11'>
<sample id='NGP_NA'/>
<data>
<tar id='MYCN'/>
<cq>16,66</cq>
</data>
</react>
<react id='A12'>
<sample id='NGP_NA'/>
<data>
<tar id='MYCN'/>
<cq>16,62</cq>
</data>
</react>
<react id='B11'>
<sample id='NGP_A'/>
<data>
<tar id='MYCN'/>
<cq>19,83</cq>
</data>
</react>
<react id='B12'>
<sample id='NGP_A'/>
<data>
<tar id='MYCN'/>
<cq>20,04</cq>
</data>
</react>
</run>
<run id='NTRK2_RUN'>
<react id='A1'>
<sample id='GI-ME-N_NA'/>
<data>
<tar id='NTRK2'/>
<cq>45,00</cq>
</data>
</react>
<react id='A2'>
<sample id='GI-ME-N_NA'/>
<data>
<tar id='NTRK2'/>
<cq>45,00</cq>
</data>
</react>
<react id='B1'>
<sample id='GI-ME-N_A'/>
<data>
<tar id='NTRK2'/>
<cq>40,00</cq>
</data>
</react>
<react id='B2'>
<sample id='GI-ME-N_A'/>
<data>
<tar id='NTRK2'/>
<cq>40,76</cq>
</data>
</react>
<react id='A3'>
<sample id='SK-N-AS_NA'/>
<data>
<tar id='NTRK2'/>
<cq>28,70</cq>
</data>
</react>
<react id='A4'>
<sample id='SK-N-AS_NA'/>
<data>
<tar id='NTRK2'/>
<cq>28,74</cq>
</data>
</react>
<react id='B3'>
<sample id='SK-N-AS_A'/>
<data>
<tar id='NTRK2'/>
<cq>30,59</cq>
</data>
</react>
<react id='B4'>
<sample id='SK-N-AS_A'/>
<data>
<tar id='NTRK2'/>
<cq>30,97</cq>
</data>
</react>
<react id='A5'>
<sample id='SK-N-SH_NA'/>
<data>
<tar id='NTRK2'/>
<cq>27,87</cq>
</data>
</react>
<react id='A6'>
<sample id='SK-N-SH_NA'/>
<data>
<tar id='NTRK2'/>
<cq>27,77</cq>
</data>
</react>
<react id='B5'>
<sample id='SK-N-SH_A'/>
<data>
<tar id='NTRK2'/>
<cq>28,62</cq>
</data>
</react>
<react id='B6'>
<sample id='SK-N-SH_A'/>
<data>
<tar id='NTRK2'/>
<cq>28,70</cq>
</data>
</react>
<react id='A7'>
<sample id='IMR-32_NA'/>
<data>
<tar id='NTRK2'/>
<cq>45,00</cq>
</data>
</react>
<react id='A8'>
<sample id='IMR-32_NA'/>
<data>
<tar id='NTRK2'/>
<cq>45,00</cq>
</data>
</react>
<react id='B7'>
<sample id='IMR-32_A'/>
<data>
<tar id='NTRK2'/>
<cq>39,18</cq>
</data>
</react>
<react id='B8'>
<sample id='IMR-32_A'/>
<data>
<tar id='NTRK2'/>
<cq>44,60</cq>
</data>
</react>
<react id='A9'>
<sample id='N206_NA'/>
<data>
<tar id='NTRK2'/>
<cq>30,00</cq>
</data>
</react>
<react id='A10'>
<sample id='N206_NA'/>
<data>
<tar id='NTRK2'/>
<cq>29,71</cq>
</data>
</react>
<react id='B9'>
<sample id='N206_A'/>
<data>
<tar id='NTRK2'/>
<cq>31,04</cq>
</data>
</react>
<react id='B10'>
<sample id='N206_A'/>
<data>
<tar id='NTRK2'/>
<cq>33,16</cq>
</data>
</react>
<react id='A11'>
<sample id='NGP_NA'/>
<data>
<tar id='NTRK2'/>
<cq>26,08</cq>
</data>
</react>
<react id='A12'>
<sample id='NGP_NA'/>
<data>
<tar id='NTRK2'/>
<cq>26,10</cq>
</data>
</react>
<react id='B11'>
<sample id='NGP_A'/>
<data>
<tar id='NTRK2'/>
<cq>29,61</cq>
</data>
</react>
<react id='B12'>
<sample id='NGP_A'/>
<data>
<tar id='NTRK2'/>
<cq>30,87</cq>
</data>
</react>
</run>
<run id='PLAT_RUN'>
<react id='A1'>
<sample id='GI-ME-N_NA'/>
<data>
<tar id='PLAT'/>
<cq>24,07</cq>
</data>
</react>
<react id='A2'>
<sample id='GI-ME-N_NA'/>
<data>
<tar id='PLAT'/>
<cq>23,99</cq>
</data>
</react>
<react id='B1'>
<sample id='GI-ME-N_A'/>
<data>
<tar id='PLAT'/>
<cq>24,61</cq>
</data>
</react>
<react id='B2'>
<sample id='GI-ME-N_A'/>
<data>
<tar id='PLAT'/>
<cq>24,59</cq>
</data>
</react>
<react id='A3'>
<sample id='SK-N-AS_NA'/>
<data>
<tar id='PLAT'/>
<cq>23,53</cq>
</data>
</react>
<react id='A4'>
<sample id='SK-N-AS_NA'/>
<data>
<tar id='PLAT'/>
<cq>23,53</cq>
</data>
</react>
<react id='B3'>
<sample id='SK-N-AS_A'/>
<data>
<tar id='PLAT'/>
<cq>25,63</cq>
</data>
</react>
<react id='B4'>
<sample id='SK-N-AS_A'/>
<data>
<tar id='PLAT'/>
<cq>25,85</cq>
</data>
</react>
<react id='A5'>
<sample id='SK-N-SH_NA'/>
<data>
<tar id='PLAT'/>
<cq>22,53</cq>
</data>
</react>
<react id='A6'>
<sample id='SK-N-SH_NA'/>
<data>
<tar id='PLAT'/>
<cq>22,52</cq>
</data>
</react>
<react id='B5'>
<sample id='SK-N-SH_A'/>
<data>
<tar id='PLAT'/>
<cq>24,82</cq>
</data>
</react>
<react id='B6'>
<sample id='SK-N-SH_A'/>
<data>
<tar id='PLAT'/>
<cq>24,86</cq>
</data>
</react>
<react id='A7'>
<sample id='IMR-32_NA'/>
<data>
<tar id='PLAT'/>
<cq>28,61</cq>
</data>
</react>
<react id='A8'>
<sample id='IMR-32_NA'/>
<data>
<tar id='PLAT'/>
<cq>28,83</cq>
</data>
</react>
<react id='B7'>
<sample id='IMR-32_A'/>
<data>
<tar id='PLAT'/>
<cq>29,56</cq>
</data>
</react>
<react id='B8'>
<sample id='IMR-32_A'/>
<data>
<tar id='PLAT'/>
<cq>29,74</cq>
</data>
</react>
<react id='A9'>
<sample id='N206_NA'/>
<data>
<tar id='PLAT'/>
<cq>25,25</cq>
</data>
</react>
<react id='A10'>
<sample id='N206_NA'/>
<data>
<tar id='PLAT'/>
<cq>25,33</cq>
</data>
</react>
<react id='B9'>
<sample id='N206_A'/>
<data>
<tar id='PLAT'/>
<cq>28,36</cq>
</data>
</react>
<react id='B10'>
<sample id='N206_A'/>
<data>
<tar id='PLAT'/>
<cq>28,27</cq>
</data>
</react>
<react id='A11'>
<sample id='NGP_NA'/>
<data>
<tar id='PLAT'/>
<cq>26,66</cq>
</data>
</react>
<react id='A12'>
<sample id='NGP_NA'/>
<data>
<tar id='PLAT'/>
<cq>26,62</cq>
</data>
</react>
<react id='B11'>
<sample id='NGP_A'/>
<data>
<tar id='PLAT'/>
<cq>30,31</cq>
</data>
</react>
<react id='B12'>
<sample id='NGP_A'/>
<data>
<tar id='PLAT'/>
<cq>29,83</cq>
</data>
</react>
</run>
<run id='PMP22_RUN'>
<react id='A1'>
<sample id='GI-ME-N_NA'/>
<data>
<tar id='PMP22'/>
<cq>26,47</cq>
</data>
</react>
<react id='A2'>
<sample id='GI-ME-N_NA'/>
<data>
<tar id='PMP22'/>
<cq>26,41</cq>
</data>
</react>
<react id='B1'>
<sample id='GI-ME-N_A'/>
<data>
<tar id='PMP22'/>
<cq>24,17</cq>
</data>
</react>
<react id='B2'>
<sample id='GI-ME-N_A'/>
<data>
<tar id='PMP22'/>
<cq>24,12</cq>
</data>
</react>
<react id='A3'>
<sample id='SK-N-AS_NA'/>
<data>
<tar id='PMP22'/>
<cq>22,74</cq>
</data>
</react>
<react id='A4'>
<sample id='SK-N-AS_NA'/>
<data>
<tar id='PMP22'/>
<cq>22,65</cq>
</data>
</react>
<react id='B3'>
<sample id='SK-N-AS_A'/>
<data>
<tar id='PMP22'/>
<cq>21,33</cq>
</data>
</react>
<react id='B4'>
<sample id='SK-N-AS_A'/>
<data>
<tar id='PMP22'/>
<cq>21,16</cq>
</data>
</react>
<react id='A5'>
<sample id='SK-N-SH_NA'/>
<data>
<tar id='PMP22'/>
<cq>23,64</cq>
</data>
</react>
<react id='A6'>
<sample id='SK-N-SH_NA'/>
<data>
<tar id='PMP22'/>
<cq>23,50</cq>
</data>
</react>
<react id='B5'>
<sample id='SK-N-SH_A'/>
<data>
<tar id='PMP22'/>
<cq>22,25</cq>
</data>
</react>
<react id='B6'>
<sample id='SK-N-SH_A'/>
<data>
<tar id='PMP22'/>
<cq>22,33</cq>
</data>
</react>
<react id='A7'>
<sample id='IMR-32_NA'/>
<data>
<tar id='PMP22'/>
<cq>25,56</cq>
</data>
</react>
<react id='A8'>
<sample id='IMR-32_NA'/>
<data>
<tar id='PMP22'/>
<cq>25,38</cq>
</data>
</react>
<react id='B7'>
<sample id='IMR-32_A'/>
<data>
<tar id='PMP22'/>
<cq>23,00</cq>
</data>
</react>
<react id='B8'>
<sample id='IMR-32_A'/>
<data>
<tar id='PMP22'/>
<cq>22,86</cq>
</data>
</react>
<react id='A9'>
<sample id='N206_NA'/>
<data>
<tar id='PMP22'/>
<cq>24,31</cq>
</data>
</react>
<react id='A10'>
<sample id='N206_NA'/>
<data>
<tar id='PMP22'/>
<cq>24,18</cq>
</data>
</react>
<react id='B9'>
<sample id='N206_A'/>
<data>
<tar id='PMP22'/>
<cq>23,52</cq>
</data>
</react>
<react id='B10'>
<sample id='N206_A'/>
<data>
<tar id='PMP22'/>
<cq>23,22</cq>
</data>
</react>
<react id='A11'>
<sample id='NGP_NA'/>
<data>
<tar id='PMP22'/>
<cq>23,78</cq>
</data>
</react>
<react id='A12'>
<sample id='NGP_NA'/>
<data>
<tar id='PMP22'/>
<cq>23,70</cq>
</data>
</react>
<react id='B11'>
<sample id='NGP_A'/>
<data>
<tar id='PMP22'/>
<cq>21,21</cq>
</data>
</react>
<react id='B12'>
<sample id='NGP_A'/>
<data>
<tar id='PMP22'/>
<cq>21,08</cq>
</data>
</react>
</run>
<run id='RGS4_RUN'>
<react id='A1'>
<sample id='GI-ME-N_NA'/>
<data>
<tar id='RGS4'/>
<cq>20,73</cq>
</data>
</react>
<react id='A2'>
<sample id='GI-ME-N_NA'/>
<data>
<tar id='RGS4'/>
<cq>20,59</cq>
</data>
</react>
<react id='B1'>
<sample id='GI-ME-N_A'/>
<data>
<tar id='RGS4'/>
<cq>20,69</cq>
</data>
</react>
<react id='B2'>
<sample id='GI-ME-N_A'/>
<data>
<tar id='RGS4'/>
<cq>20,71</cq>
</data>
</react>
<react id='A3'>
<sample id='SK-N-AS_NA'/>
<data>
<tar id='RGS4'/>
<cq>20,22</cq>
</data>
</react>
<react id='A4'>
<sample id='SK-N-AS_NA'/>
<data>
<tar id='RGS4'/>
<cq>20,17</cq>
</data>
</react>
<react id='B3'>
<sample id='SK-N-AS_A'/>
<data>
<tar id='RGS4'/>
<cq>21,26</cq>
</data>
</react>
<react id='B4'>
<sample id='SK-N-AS_A'/>
<data>
<tar id='RGS4'/>
<cq>21,50</cq>
</data>
</react>
<react id='A5'>
<sample id='SK-N-SH_NA'/>
<data>
<tar id='RGS4'/>
<cq>18,73</cq>
</data>
</react>
<react id='A6'>
<sample id='SK-N-SH_NA'/>
<data>
<tar id='RGS4'/>
<cq>18,68</cq>
</data>
</react>
<react id='B5'>
<sample id='SK-N-SH_A'/>
<data>
<tar id='RGS4'/>
<cq>19,83</cq>
</data>
</react>
<react id='B6'>
<sample id='SK-N-SH_A'/>
<data>
<tar id='RGS4'/>
<cq>19,98</cq>
</data>
</react>
<react id='A7'>
<sample id='IMR-32_NA'/>
<data>
<tar id='RGS4'/>
<cq>23,90</cq>
</data>
</react>
<react id='A8'>
<sample id='IMR-32_NA'/>
<data>
<tar id='RGS4'/>
<cq>23,90</cq>
</data>
</react>
<react id='B7'>
<sample id='IMR-32_A'/>
<data>
<tar id='RGS4'/>
<cq>23,91</cq>
</data>
</react>
<react id='B8'>
<sample id='IMR-32_A'/>
<data>
<tar id='RGS4'/>
<cq>24,16</cq>
</data>
</react>
<react id='A9'>
<sample id='N206_NA'/>
<data>
<tar id='RGS4'/>
<cq>19,60</cq>
</data>
</react>
<react id='A10'>
<sample id='N206_NA'/>
<data>
<tar id='RGS4'/>
<cq>19,53</cq>
</data>
</react>
<react id='B9'>
<sample id='N206_A'/>
<data>
<tar id='RGS4'/>
<cq>20,48</cq>
</data>
</react>
<react id='B10'>
<sample id='N206_A'/>
<data>
<tar id='RGS4'/>
<cq>20,58</cq>
</data>
</react>
<react id='A11'>
<sample id='NGP_NA'/>
<data>
<tar id='RGS4'/>
<cq>19,66</cq>
</data>
</react>
<react id='A12'>
<sample id='NGP_NA'/>
<data>
<tar id='RGS4'/>
<cq>19,60</cq>
</data>
</react>
<react id='B11'>
<sample id='NGP_A'/>
<data>
<tar id='RGS4'/>
<cq>21,72</cq>
</data>
</react>
<react id='B12'>
<sample id='NGP_A'/>
<data>
<tar id='RGS4'/>
<cq>21,94</cq>
</data>
</react>
</run>
<run id='TGFBI_RUN'>
<react id='A1'>
<sample id='GI-ME-N_NA'/>
<data>
<tar id='TGFBI'/>
<cq>22,21</cq>
</data>
</react>
<react id='A2'>
<sample id='GI-ME-N_NA'/>
<data>
<tar id='TGFBI'/>
<cq>22,21</cq>
</data>
</react>
<react id='B1'>
<sample id='GI-ME-N_A'/>
<data>
<tar id='TGFBI'/>
<cq>23,50</cq>
</data>
</react>
<react id='B2'>
<sample id='GI-ME-N_A'/>
<data>
<tar id='TGFBI'/>
<cq>23,39</cq>
</data>
</react>
<react id='A3'>
<sample id='SK-N-AS_NA'/>
<data>
<tar id='TGFBI'/>
<cq>25,16</cq>
</data>
</react>
<react id='A4'>
<sample id='SK-N-AS_NA'/>
<data>
<tar id='TGFBI'/>
<cq>25,28</cq>
</data>
</react>
<react id='B3'>
<sample id='SK-N-AS_A'/>
<data>
<tar id='TGFBI'/>
<cq>27,51</cq>
</data>
</react>
<react id='B4'>
<sample id='SK-N-AS_A'/>
<data>
<tar id='TGFBI'/>
<cq>27,47</cq>
</data>
</react>
<react id='A5'>
<sample id='SK-N-SH_NA'/>
<data>
<tar id='TGFBI'/>
<cq>20,07</cq>
</data>
</react>
<react id='A6'>
<sample id='SK-N-SH_NA'/>
<data>
<tar id='TGFBI'/>
<cq>20,07</cq>
</data>
</react>
<react id='B5'>
<sample id='SK-N-SH_A'/>
<data>
<tar id='TGFBI'/>
<cq>23,02</cq>
</data>
</react>
<react id='B6'>
<sample id='SK-N-SH_A'/>
<data>
<tar id='TGFBI'/>
<cq>22,90</cq>
</data>
</react>
<react id='A7'>
<sample id='IMR-32_NA'/>
<data>
<tar id='TGFBI'/>
<cq>35,38</cq>
</data>
</react>
<react id='A8'>
<sample id='IMR-32_NA'/>
<data>
<tar id='TGFBI'/>
<cq>36,08</cq>
</data>
</react>
<react id='B7'>
<sample id='IMR-32_A'/>
<data>
<tar id='TGFBI'/>
<cq>37,37</cq>
</data>
</react>
<react id='B8'>
<sample id='IMR-32_A'/>
<data>
<tar id='TGFBI'/>
<cq>38,34</cq>
</data>
</react>
<react id='A9'>
<sample id='N206_NA'/>
<data>
<tar id='TGFBI'/>
<cq>28,06</cq>
</data>
</react>
<react id='A10'>
<sample id='N206_NA'/>
<data>
<tar id='TGFBI'/>
<cq>28,25</cq>
</data>
</react>
<react id='B9'>
<sample id='N206_A'/>
<data>
<tar id='TGFBI'/>
<cq>31,34</cq>
</data>
</react>
<react id='B10'>
<sample id='N206_A'/>
<data>
<tar id='TGFBI'/>
<cq>30,60</cq>
</data>
</react>
<react id='A11'>
<sample id='NGP_NA'/>
<data>
<tar id='TGFBI'/>
<cq>34,66</cq>
</data>
</react>
<react id='A12'>
<sample id='NGP_NA'/>
<data>
<tar id='TGFBI'/>
<cq>35,36</cq>
</data>
</react>
<react id='B11'>
<sample id='NGP_A'/>
<data>
<tar id='TGFBI'/>
<cq>37,61</cq>
</data>
</react>
<react id='B12'>
<sample id='NGP_A'/>
<data>
<tar id='TGFBI'/>
<cq>38,07</cq>
</data>
</react>
</run>
</experiment>
</rdml>
