# Supplementary material for: RNA pre-amplification enables large-scale RT-qPCR gene-expression studies on limiting sample amounts
Source: BMC Res Notes. 2009 Nov 25;2:235. doi: 10.1186/1756-0500-2-235 (PMC2789097; doi:10.1186/1756-0500-2-235)
Supplement: Additional file 2 — RDML file 2. Primer sequences of the MAQC target genes and raw data from the expression analyses on the 4 MAQC reference samples. [file 1756-0500-2-235-S2.ZIP]

Archive with 1 entries (1 files):
- Additional_file2.xml
