# Supplementary material for: RNA pre-amplification enables large-scale RT-qPCR gene-expression studies on limiting sample amounts
Source: BMC Res Notes. 2009 Nov 25;2:235. doi: 10.1186/1756-0500-2-235 (PMC2789097; doi:10.1186/1756-0500-2-235)
Supplement: Additional file 2 — RDML file 2. Primer sequences of the MAQC target genes and raw data from the expression analyses on the 4 MAQC reference samples. [file 1756-0500-2-235-S2.ZIP › Additional_file2.xml]

<rdml version='1.0' xmlns:rdml='http://www.rdml.org' xmlns='http://www.rdml.org'>
<dateMade>2009-08-11T12:20:42</dateMade>
<dateUpdated>2009-08-11T12:20:42</dateUpdated>
<documentation id='doc1645233438'>
<text>RTPrimer_DB_ID:8092</text>
</documentation>
<documentation id='doc1138689135'>
<text>amplicon_length:140</text>
</documentation>
<documentation id='doc120224849'>
<text>RTPrimer_DB_ID:^</text>
</documentation>
<documentation id='doc1024116743'>
<text>amplicon_length:^</text>
</documentation>
<documentation id='doc1309454457'>
<text>RTPrimer_DB_ID:8101</text>
</documentation>
<documentation id='doc233423827'>
<text>amplicon_length:86</text>
</documentation>
<documentation id='doc2019640392'>
<text>RTPrimer_DB_ID:8093</text>
</documentation>
<documentation id='doc52116468'>
<text>amplicon_length:87</text>
</documentation>
<documentation id='doc1780994935'>
<text>RTPrimer_DB_ID:8094</text>
</documentation>
<documentation id='doc283662331'>
<text>amplicon_length:64</text>
</documentation>
<documentation id='doc377741512'>
<text>RTPrimer_DB_ID:8095</text>
</documentation>
<documentation id='doc270027821'>
<text>amplicon_length:94</text>
</documentation>
<documentation id='doc2068385476'>
<text>RTPrimer_DB_ID:8096</text>
</documentation>
<documentation id='doc320024367'>
<text>amplicon_length:127</text>
</documentation>
<documentation id='doc907604519'>
<text>RTPrimer_DB_ID:8097</text>
</documentation>
<documentation id='doc713017250'>
<text>RTPrimer_DB_ID:8098</text>
</documentation>
<documentation id='doc732574842'>
<text>amplicon_length:89</text>
</documentation>
<documentation id='doc365063506'>
<text>RTPrimer_DB_ID:8099</text>
</documentation>
<documentation id='doc864589166'>
<text>amplicon_length:133</text>
</documentation>
<documentation id='doc1351052232'>
<text>RTPrimer_DB_ID:8100</text>
</documentation>
<documentation id='doc886496224'>
<text>RTPrimer_DB_ID:7902</text>
</documentation>
<documentation id='doc786521133'>
<text>amplicon_length:83</text>
</documentation>
<documentation id='doc1065617705'>
<text>RTPrimer_DB_ID:7903</text>
</documentation>
<documentation id='doc1782967830'>
<text>amplicon_length:82</text>
</documentation>
<documentation id='doc104709686'>
<text>RTPrimer_DB_ID:7904</text>
</documentation>
<documentation id='doc2017375639'>
<text>RTPrimer_DB_ID:7905</text>
</documentation>
<documentation id='doc949700819'>
<text>amplicon_length:84</text>
</documentation>
<documentation id='doc1054954219'>
<text>RTPrimer_DB_ID:7906</text>
</documentation>
<documentation id='doc581581707'>
<text>RTPrimer_DB_ID:7907</text>
</documentation>
<documentation id='doc347993705'>
<text>RTPrimer_DB_ID:7908</text>
</documentation>
<documentation id='doc172668193'>
<text>RTPrimer_DB_ID:7909</text>
</documentation>
<documentation id='doc79331497'>
<text>amplicon_length:85</text>
</documentation>
<documentation id='doc1486682841'>
<text>RTPrimer_DB_ID:7910</text>
</documentation>
<documentation id='doc292893042'>
<text>amplicon_length:150</text>
</documentation>
<documentation id='doc1103448240'>
<text>RTPrimer_DB_ID:7912</text>
</documentation>
<documentation id='doc648653650'>
<text>amplicon_length:80</text>
</documentation>
<documentation id='doc526316869'>
<text>RTPrimer_DB_ID:7913</text>
</documentation>
<documentation id='doc975604984'>
<text>RTPrimer_DB_ID:7914</text>
</documentation>
<documentation id='doc700770118'>
<text>amplicon_length:100</text>
</documentation>
<documentation id='doc159828157'>
<text>RTPrimer_DB_ID:7915</text>
</documentation>
<documentation id='doc1259267316'>
<text>amplicon_length:105</text>
</documentation>
<documentation id='doc1078511631'>
<text>RTPrimer_DB_ID:7916</text>
</documentation>
<documentation id='doc429855978'>
<text>RTPrimer_DB_ID:7917</text>
</documentation>
<documentation id='doc1180169144'>
<text>RTPrimer_DB_ID:7919</text>
</documentation>
<documentation id='doc1398535998'>
<text>amplicon_length:88</text>
</documentation>
<documentation id='doc1337460497'>
<text>RTPrimer_DB_ID:7920</text>
</documentation>
<documentation id='doc1893186394'>
<text>RTPrimer_DB_ID:7921</text>
</documentation>
<documentation id='doc2131110840'>
<text>amplicon_length:160</text>
</documentation>
<documentation id='doc1702524004'>
<text>RTPrimer_DB_ID:7922</text>
</documentation>
<documentation id='doc610291912'>
<text>RTPrimer_DB_ID:7923</text>
</documentation>
<documentation id='doc1334679425'>
<text>RTPrimer_DB_ID:7924</text>
</documentation>
<documentation id='doc441536580'>
<text>amplicon_length:90</text>
</documentation>
<documentation id='doc1396813045'>
<text>RTPrimer_DB_ID:7925</text>
</documentation>
<documentation id='doc252813482'>
<text>amplicon_length:91</text>
</documentation>
<documentation id='doc77020762'>
<text>RTPrimer_DB_ID:7926</text>
</documentation>
<documentation id='doc1501522732'>
<text>amplicon_length:108</text>
</documentation>
<documentation id='doc122705473'>
<text>RTPrimer_DB_ID:7927</text>
</documentation>
<documentation id='doc1026721581'>
<text>RTPrimer_DB_ID:7928</text>
</documentation>
<documentation id='doc408993303'>
<text>amplicon_length:106</text>
</documentation>
<documentation id='doc704287180'>
<text>RTPrimer_DB_ID:7929</text>
</documentation>
<documentation id='doc1374715287'>
<text>amplicon_length:111</text>
</documentation>
<documentation id='doc581661496'>
<text>RTPrimer_DB_ID:7930</text>
</documentation>
<documentation id='doc783618677'>
<text>RTPrimer_DB_ID:7931</text>
</documentation>
<documentation id='doc713914480'>
<text>RTPrimer_DB_ID:7932</text>
</documentation>
<documentation id='doc874554539'>
<text>amplicon_length:141</text>
</documentation>
<documentation id='doc1887066917'>
<text>RTPrimer_DB_ID:7933</text>
</documentation>
<documentation id='doc1362568130'>
<text>amplicon_length:81</text>
</documentation>
<documentation id='doc1400871408'>
<text>RTPrimer_DB_ID:7934</text>
</documentation>
<documentation id='doc715188253'>
<text>amplicon_length:98</text>
</documentation>
<documentation id='doc2063338248'>
<text>RTPrimer_DB_ID:7935</text>
</documentation>
<documentation id='doc1560699565'>
<text>RTPrimer_DB_ID:7936</text>
</documentation>
<documentation id='doc1974455569'>
<text>amplicon_length:125</text>
</documentation>
<documentation id='doc994366231'>
<text>RTPrimer_DB_ID:7937</text>
</documentation>
<documentation id='doc1990555543'>
<text>amplicon_length:93</text>
</documentation>
<documentation id='doc1007141065'>
<text>RTPrimer_DB_ID:7938</text>
</documentation>
<documentation id='doc245418582'>
<text>RTPrimer_DB_ID:7939</text>
</documentation>
<documentation id='doc1180532393'>
<text>amplicon_length:95</text>
</documentation>
<documentation id='doc752843811'>
<text>RTPrimer_DB_ID:8087</text>
</documentation>
<documentation id='doc229045774'>
<text>RTPrimer_DB_ID:7940</text>
</documentation>
<documentation id='doc735572749'>
<text>RTPrimer_DB_ID:7941</text>
</documentation>
<documentation id='doc1363135723'>
<text>amplicon_length:99</text>
</documentation>
<documentation id='doc1563725199'>
<text>RTPrimer_DB_ID:7942</text>
</documentation>
<documentation id='doc1177109329'>
<text>amplicon_length:144</text>
</documentation>
<documentation id='doc612465121'>
<text>RTPrimer_DB_ID:7943</text>
</documentation>
<documentation id='doc1816538681'>
<text>amplicon_length:118</text>
</documentation>
<documentation id='doc1254130091'>
<text>RTPrimer_DB_ID:7944</text>
</documentation>
<documentation id='doc2113987853'>
<text>RTPrimer_DB_ID:7945</text>
</documentation>
<documentation id='doc1939244154'>
<text>RTPrimer_DB_ID:7946</text>
</documentation>
<documentation id='doc133368024'>
<text>RTPrimer_DB_ID:7947</text>
</documentation>
<documentation id='doc375497508'>
<text>RTPrimer_DB_ID:7948</text>
</documentation>
<documentation id='doc496047686'>
<text>amplicon_length:103</text>
</documentation>
<documentation id='doc1508083311'>
<text>RTPrimer_DB_ID:7949</text>
</documentation>
<documentation id='doc957159005'>
<text>amplicon_length:122</text>
</documentation>
<documentation id='doc1279666363'>
<text>RTPrimer_DB_ID:7950</text>
</documentation>
<documentation id='doc74514143'>
<text>RTPrimer_DB_ID:7951</text>
</documentation>
<documentation id='doc1831713544'>
<text>RTPrimer_DB_ID:7952</text>
</documentation>
<documentation id='doc1019249632'>
<text>amplicon_length:110</text>
</documentation>
<documentation id='doc1437082273'>
<text>RTPrimer_DB_ID:7953</text>
</documentation>
<documentation id='doc1085101304'>
<text>amplicon_length:132</text>
</documentation>
<documentation id='doc1734437886'>
<text>RTPrimer_DB_ID:7954</text>
</documentation>
<documentation id='doc1352936874'>
<text>amplicon_length:96</text>
</documentation>
<documentation id='doc498317222'>
<text>RTPrimer_DB_ID:7955</text>
</documentation>
<documentation id='doc1561409807'>
<text>RTPrimer_DB_ID:7956</text>
</documentation>
<documentation id='doc199819457'>
<text>amplicon_length:102</text>
</documentation>
<documentation id='doc341389117'>
<text>RTPrimer_DB_ID:7957</text>
</documentation>
<documentation id='doc421067225'>
<text>RTPrimer_DB_ID:7958</text>
</documentation>
<documentation id='doc445238039'>
<text>RTPrimer_DB_ID:7959</text>
</documentation>
<documentation id='doc1521921510'>
<text>RTPrimer_DB_ID:7960</text>
</documentation>
<documentation id='doc1173911036'>
<text>RTPrimer_DB_ID:7961</text>
</documentation>
<documentation id='doc674283814'>
<text>RTPrimer_DB_ID:7962</text>
</documentation>
<documentation id='doc110010611'>
<text>RTPrimer_DB_ID:8088</text>
</documentation>
<documentation id='doc389563112'>
<text>amplicon_length:97</text>
</documentation>
<documentation id='doc90525365'>
<text>RTPrimer_DB_ID:7963</text>
</documentation>
<documentation id='doc1287119940'>
<text>amplicon_length:135</text>
</documentation>
<documentation id='doc1002028233'>
<text>RTPrimer_DB_ID:7964</text>
</documentation>
<documentation id='doc1907064047'>
<text>RTPrimer_DB_ID:7965</text>
</documentation>
<documentation id='doc393766383'>
<text>amplicon_length:139</text>
</documentation>
<documentation id='doc968532438'>
<text>RTPrimer_DB_ID:7966</text>
</documentation>
<documentation id='doc1698824553'>
<text>RTPrimer_DB_ID:7967</text>
</documentation>
<documentation id='doc527134408'>
<text>RTPrimer_DB_ID:7968</text>
</documentation>
<documentation id='doc1344029946'>
<text>amplicon_length:128</text>
</documentation>
<documentation id='doc47388592'>
<text>RTPrimer_DB_ID:7969</text>
</documentation>
<documentation id='doc2035217719'>
<text>RTPrimer_DB_ID:7970</text>
</documentation>
<documentation id='doc153705303'>
<text>amplicon_length:104</text>
</documentation>
<documentation id='doc1327054955'>
<text>RTPrimer_DB_ID:7971</text>
</documentation>
<documentation id='doc2109731863'>
<text>RTPrimer_DB_ID:7972</text>
</documentation>
<documentation id='doc1985418847'>
<text>RTPrimer_DB_ID:7973</text>
</documentation>
<documentation id='doc198820940'>
<text>amplicon_length:114</text>
</documentation>
<documentation id='doc1399330488'>
<text>RTPrimer_DB_ID:7974</text>
</documentation>
<documentation id='doc923036504'>
<text>RTPrimer_DB_ID:7975</text>
</documentation>
<documentation id='doc1933258826'>
<text>RTPrimer_DB_ID:7976</text>
</documentation>
<documentation id='doc604783714'>
<text>RTPrimer_DB_ID:7977</text>
</documentation>
<documentation id='doc1421353726'>
<text>RTPrimer_DB_ID:7978</text>
</documentation>
<documentation id='doc1347184985'>
<text>RTPrimer_DB_ID:7979</text>
</documentation>
<documentation id='doc804603172'>
<text>RTPrimer_DB_ID:8089</text>
</documentation>
<documentation id='doc1762742843'>
<text>amplicon_length:136</text>
</documentation>
<documentation id='doc1768252210'>
<text>RTPrimer_DB_ID:7981</text>
</documentation>
<documentation id='doc1249841211'>
<text>RTPrimer_DB_ID:7982</text>
</documentation>
<documentation id='doc1137180706'>
<text>RTPrimer_DB_ID:8090</text>
</documentation>
<documentation id='doc794679599'>
<text>RTPrimer_DB_ID:7984</text>
</documentation>
<documentation id='doc1924125025'>
<text>RTPrimer_DB_ID:7985</text>
</documentation>
<documentation id='doc1247191317'>
<text>RTPrimer_DB_ID:7986</text>
</documentation>
<documentation id='doc1184242711'>
<text>RTPrimer_DB_ID:7987</text>
</documentation>
<documentation id='doc2014650391'>
<text>RTPrimer_DB_ID:7988</text>
</documentation>
<documentation id='doc386827610'>
<text>RTPrimer_DB_ID:7989</text>
</documentation>
<documentation id='doc38787296'>
<text>RTPrimer_DB_ID:7990</text>
</documentation>
<documentation id='doc1774230790'>
<text>amplicon_length:119</text>
</documentation>
<documentation id='doc780593993'>
<text>RTPrimer_DB_ID:7991</text>
</documentation>
<documentation id='doc1007319734'>
<text>RTPrimer_DB_ID:7992</text>
</documentation>
<documentation id='doc1325571695'>
<text>amplicon_length:101</text>
</documentation>
<documentation id='doc1307728401'>
<text>RTPrimer_DB_ID:7993</text>
</documentation>
<documentation id='doc203866032'>
<text>amplicon_length:117</text>
</documentation>
<documentation id='doc1372960287'>
<text>RTPrimer_DB_ID:7994</text>
</documentation>
<documentation id='doc1195462473'>
<text>RTPrimer_DB_ID:7995</text>
</documentation>
<documentation id='doc357571336'>
<text>RTPrimer_DB_ID:7996</text>
</documentation>
<documentation id='doc552531595'>
<text>RTPrimer_DB_ID:7997</text>
</documentation>
<documentation id='doc1157710688'>
<text>RTPrimer_DB_ID:7998</text>
</documentation>
<documentation id='doc195506535'>
<text>RTPrimer_DB_ID:7999</text>
</documentation>
<documentation id='doc751352535'>
<text>RTPrimer_DB_ID:8000</text>
</documentation>
<documentation id='doc409557528'>
<text>RTPrimer_DB_ID:8001</text>
</documentation>
<documentation id='doc1118543039'>
<text>RTPrimer_DB_ID:8002</text>
</documentation>
<documentation id='doc537127713'>
<text>RTPrimer_DB_ID:8003</text>
</documentation>
<documentation id='doc1014341243'>
<text>RTPrimer_DB_ID:8004</text>
</documentation>
<documentation id='doc392413117'>
<text>RTPrimer_DB_ID:8005</text>
</documentation>
<documentation id='doc1884312698'>
<text>RTPrimer_DB_ID:8006</text>
</documentation>
<documentation id='doc1818944415'>
<text>RTPrimer_DB_ID:8007</text>
</documentation>
<documentation id='doc7672313'>
<text>amplicon_length:138</text>
</documentation>
<documentation id='doc1505081261'>
<text>RTPrimer_DB_ID:8008</text>
</documentation>
<documentation id='doc921301978'>
<text>RTPrimer_DB_ID:8009</text>
</documentation>
<documentation id='doc1144853019'>
<text>amplicon_length:142</text>
</documentation>
<documentation id='doc152277212'>
<text>RTPrimer_DB_ID:8010</text>
</documentation>
<documentation id='doc697943356'>
<text>RTPrimer_DB_ID:8011</text>
</documentation>
<documentation id='doc244560688'>
<text>RTPrimer_DB_ID:8012</text>
</documentation>
<documentation id='doc1336519923'>
<text>RTPrimer_DB_ID:8013</text>
</documentation>
<documentation id='doc565110099'>
<text>RTPrimer_DB_ID:8014</text>
</documentation>
<documentation id='doc631388298'>
<text>RTPrimer_DB_ID:8015</text>
</documentation>
<documentation id='doc1375307219'>
<text>RTPrimer_DB_ID:8016</text>
</documentation>
<documentation id='doc191857241'>
<text>RTPrimer_DB_ID:8017</text>
</documentation>
<documentation id='doc1411982292'>
<text>RTPrimer_DB_ID:8018</text>
</documentation>
<documentation id='doc235143305'>
<text>RTPrimer_DB_ID:8019</text>
</documentation>
<documentation id='doc1517428936'>
<text>amplicon_length:107</text>
</documentation>
<documentation id='doc572227045'>
<text>RTPrimer_DB_ID:8020</text>
</documentation>
<documentation id='doc439009337'>
<text>amplicon_length:126</text>
</documentation>
<documentation id='doc742905576'>
<text>RTPrimer_DB_ID:8021</text>
</documentation>
<documentation id='doc1767689518'>
<text>amplicon_length:175</text>
</documentation>
<documentation id='doc796580673'>
<text>RTPrimer_DB_ID:8022</text>
</documentation>
<documentation id='doc1295437171'>
<text>RTPrimer_DB_ID:8023</text>
</documentation>
<documentation id='doc777916558'>
<text>RTPrimer_DB_ID:8024</text>
</documentation>
<documentation id='doc992087209'>
<text>RTPrimer_DB_ID:8025</text>
</documentation>
<documentation id='doc2046789706'>
<text>RTPrimer_DB_ID:8026</text>
</documentation>
<documentation id='doc1187474087'>
<text>RTPrimer_DB_ID:8027</text>
</documentation>
<documentation id='doc2110630248'>
<text>RTPrimer_DB_ID:8028</text>
</documentation>
<documentation id='doc436433771'>
<text>RTPrimer_DB_ID:8030</text>
</documentation>
<documentation id='doc54331682'>
<text>RTPrimer_DB_ID:8031</text>
</documentation>
<documentation id='doc355559718'>
<text>RTPrimer_DB_ID:8032</text>
</documentation>
<documentation id='doc173262821'>
<text>RTPrimer_DB_ID:8033</text>
</documentation>
<documentation id='doc1873276097'>
<text>amplicon_length:116</text>
</documentation>
<documentation id='doc363232031'>
<text>RTPrimer_DB_ID:8034</text>
</documentation>
<documentation id='doc1678344082'>
<text>RTPrimer_DB_ID:8035</text>
</documentation>
<documentation id='doc647094427'>
<text>RTPrimer_DB_ID:8036</text>
</documentation>
<documentation id='doc1508085050'>
<text>RTPrimer_DB_ID:8037</text>
</documentation>
<documentation id='doc1830621294'>
<text>RTPrimer_DB_ID:8038</text>
</documentation>
<documentation id='doc1345037783'>
<text>RTPrimer_DB_ID:8039</text>
</documentation>
<documentation id='doc1752645738'>
<text>RTPrimer_DB_ID:8040</text>
</documentation>
<documentation id='doc1019657569'>
<text>RTPrimer_DB_ID:8041</text>
</documentation>
<documentation id='doc1910147882'>
<text>RTPrimer_DB_ID:8042</text>
</documentation>
<documentation id='doc236550389'>
<text>amplicon_length:112</text>
</documentation>
<documentation id='doc247481140'>
<text>RTPrimer_DB_ID:8043</text>
</documentation>
<documentation id='doc2102005123'>
<text>RTPrimer_DB_ID:8044</text>
</documentation>
<documentation id='doc1648532681'>
<text>RTPrimer_DB_ID:8045</text>
</documentation>
<documentation id='doc482624445'>
<text>RTPrimer_DB_ID:8046</text>
</documentation>
<documentation id='doc1471950412'>
<text>RTPrimer_DB_ID:8047</text>
</documentation>
<documentation id='doc73276078'>
<text>RTPrimer_DB_ID:8091</text>
</documentation>
<documentation id='doc921633783'>
<text>RTPrimer_DB_ID:8049</text>
</documentation>
<documentation id='doc67372340'>
<text>RTPrimer_DB_ID:8050</text>
</documentation>
<documentation id='doc1840965597'>
<text>RTPrimer_DB_ID:8051</text>
</documentation>
<documentation id='doc1718214456'>
<text>RTPrimer_DB_ID:8052</text>
</documentation>
<documentation id='doc1362809511'>
<text>RTPrimer_DB_ID:8053</text>
</documentation>
<documentation id='doc471398507'>
<text>RTPrimer_DB_ID:8054</text>
</documentation>
<documentation id='doc562818017'>
<text>RTPrimer_DB_ID:8056</text>
</documentation>
<documentation id='doc1262115569'>
<text>RTPrimer_DB_ID:8057</text>
</documentation>
<documentation id='doc1658872594'>
<text>RTPrimer_DB_ID:8058</text>
</documentation>
<documentation id='doc525964618'>
<text>RTPrimer_DB_ID:8059</text>
</documentation>
<documentation id='doc1698549340'>
<text>RTPrimer_DB_ID:8060</text>
</documentation>
<documentation id='doc1713204276'>
<text>RTPrimer_DB_ID:8061</text>
</documentation>
<documentation id='doc881524336'>
<text>RTPrimer_DB_ID:8062</text>
</documentation>
<documentation id='doc1871812161'>
<text>RTPrimer_DB_ID:8063</text>
</documentation>
<documentation id='doc1438996725'>
<text>amplicon_length:120</text>
</documentation>
<documentation id='doc1244756367'>
<text>RTPrimer_DB_ID:8064</text>
</documentation>
<documentation id='doc1402672596'>
<text>RTPrimer_DB_ID:8065</text>
</documentation>
<documentation id='doc2086091153'>
<text>RTPrimer_DB_ID:8066</text>
</documentation>
<documentation id='doc605357769'>
<text>RTPrimer_DB_ID:8067</text>
</documentation>
<documentation id='doc1085810242'>
<text>amplicon_length:124</text>
</documentation>
<documentation id='doc1283645288'>
<text>RTPrimer_DB_ID:8068</text>
</documentation>
<documentation id='doc210519859'>
<text>RTPrimer_DB_ID:8069</text>
</documentation>
<documentation id='doc2105467812'>
<text>RTPrimer_DB_ID:8070</text>
</documentation>
<documentation id='doc1046309523'>
<text>RTPrimer_DB_ID:8071</text>
</documentation>
<documentation id='doc447070248'>
<text>RTPrimer_DB_ID:8072</text>
</documentation>
<documentation id='doc205465304'>
<text>RTPrimer_DB_ID:8073</text>
</documentation>
<documentation id='doc1000830998'>
<text>RTPrimer_DB_ID:8074</text>
</documentation>
<documentation id='doc2095602929'>
<text>RTPrimer_DB_ID:8075</text>
</documentation>
<documentation id='doc688089750'>
<text>RTPrimer_DB_ID:8076</text>
</documentation>
<documentation id='doc325297762'>
<text>RTPrimer_DB_ID:8078</text>
</documentation>
<documentation id='doc21395360'>
<text>RTPrimer_DB_ID:8079</text>
</documentation>
<documentation id='doc1609723533'>
<text>RTPrimer_DB_ID:8080</text>
</documentation>
<documentation id='doc392670102'>
<text>RTPrimer_DB_ID:8081</text>
</documentation>
<documentation id='doc1862360957'>
<text>RTPrimer_DB_ID:8082</text>
</documentation>
<documentation id='doc1180454341'>
<text>RTPrimer_DB_ID:8083</text>
</documentation>
<documentation id='doc1755479613'>
<text>RTPrimer_DB_ID:8084</text>
</documentation>
<documentation id='doc186275816'>
<text>RTPrimer_DB_ID:8085</text>
</documentation>
<documentation id='doc1743272359'>
<text>RTPrimer_DB_ID:8086</text>
</documentation>
<documentation id='doc870111534'>
<text>RNA pre-amplification:no</text>
</documentation>
<documentation id='doc1845148411'>
<text>composition:100%UHRR</text>
</documentation>
<documentation id='doc121753329'>
<text>composition:100%HBRR</text>
</documentation>
<documentation id='doc421177226'>
<text>composition:25%UHRR+75%HBRR</text>
</documentation>
<documentation id='doc1410869039'>
<text>composition:75%UHRR+25%HBRR</text>
</documentation>
<documentation id='doc1003277665'>
<text>RNA pre-amplification:yes</text>
</documentation>
<sample id='MAQC_Reference 1_NA'>
<documentation id='doc870111534'/>
<documentation id='doc1845148411'/>
<type>unkn</type>
</sample>
<sample id='MAQC_Reference 2_NA'>
<documentation id='doc870111534'/>
<documentation id='doc121753329'/>
<type>unkn</type>
</sample>
<sample id='MAQC_Reference 3_NA'>
<documentation id='doc870111534'/>
<documentation id='doc421177226'/>
<type>unkn</type>
</sample>
<sample id='MAQC_Reference 4_NA'>
<documentation id='doc870111534'/>
<documentation id='doc1410869039'/>
<type>unkn</type>
</sample>
<sample id='MAQC_Reference 1_A'>
<documentation id='doc1003277665'/>
<documentation id='doc1845148411'/>
<type>unkn</type>
</sample>
<sample id='MAQC_Reference 2_A'>
<documentation id='doc1003277665'/>
<documentation id='doc121753329'/>
<type>unkn</type>
</sample>
<sample id='MAQC_Reference 3_A'>
<documentation id='doc1003277665'/>
<documentation id='doc421177226'/>
<type>unkn</type>
</sample>
<sample id='MAQC_Reference 4_A'>
<documentation id='doc1003277665'/>
<documentation id='doc1410869039'/>
<type>unkn</type>
</sample>
<target id='ACTB'>
<documentation id='doc1645233438'/>
<documentation id='doc1138689135'/>
<type>ref</type>
<dyeId>SYBRGreen</dyeId>
</target>
<target id='AluSq'>
<documentation id='doc120224849'/>
<documentation id='doc1024116743'/>
<type>ref</type>
<dyeId>SYBRGreen</dyeId>
</target>
<target id='AluSx'>
<documentation id='doc120224849'/>
<documentation id='doc1024116743'/>
<type>ref</type>
<dyeId>SYBRGreen</dyeId>
</target>
<target id='B2M'>
<documentation id='doc1309454457'/>
<documentation id='doc233423827'/>
<type>ref</type>
<dyeId>SYBRGreen</dyeId>
</target>
<target id='GAPDH'>
<documentation id='doc2019640392'/>
<documentation id='doc52116468'/>
<type>ref</type>
<dyeId>SYBRGreen</dyeId>
</target>
<target id='HMBS'>
<documentation id='doc1780994935'/>
<documentation id='doc283662331'/>
<type>ref</type>
<dyeId>SYBRGreen</dyeId>
</target>
<target id='HPRT1'>
<documentation id='doc377741512'/>
<documentation id='doc270027821'/>
<type>ref</type>
<dyeId>SYBRGreen</dyeId>
</target>
<target id='RPL13A'>
<documentation id='doc2068385476'/>
<documentation id='doc320024367'/>
<type>ref</type>
<dyeId>SYBRGreen</dyeId>
</target>
<target id='SDHA'>
<documentation id='doc907604519'/>
<documentation id='doc233423827'/>
<type>ref</type>
<dyeId>SYBRGreen</dyeId>
</target>
<target id='TBP'>
<documentation id='doc713017250'/>
<documentation id='doc732574842'/>
<type>ref</type>
<dyeId>SYBRGreen</dyeId>
</target>
<target id='UBC'>
<documentation id='doc365063506'/>
<documentation id='doc864589166'/>
<type>ref</type>
<dyeId>SYBRGreen</dyeId>
</target>
<target id='YWHAZ'>
<documentation id='doc1351052232'/>
<documentation id='doc270027821'/>
<type>ref</type>
<dyeId>SYBRGreen</dyeId>
</target>
<target id='ABCA1'>
<documentation id='doc886496224'/>
<documentation id='doc786521133'/>
<type>toi</type>
<dyeId>SYBRGreen</dyeId>
</target>
<target id='ABCB6'>
<documentation id='doc1065617705'/>
<documentation id='doc1782967830'/>
<type>toi</type>
<dyeId>SYBRGreen</dyeId>
</target>
<target id='ABCD3'>
<documentation id='doc104709686'/>
<documentation id='doc1782967830'/>
<type>toi</type>
<dyeId>SYBRGreen</dyeId>
</target>
<target id='ABCG2'>
<documentation id='doc2017375639'/>
<documentation id='doc949700819'/>
<type>toi</type>
<dyeId>SYBRGreen</dyeId>
</target>
<target id='ABHD10'>
<documentation id='doc1054954219'/>
<documentation id='doc1782967830'/>
<type>toi</type>
<dyeId>SYBRGreen</dyeId>
</target>
<target id='ACADM'>
<documentation id='doc581581707'/>
<documentation id='doc786521133'/>
<type>toi</type>
<dyeId>SYBRGreen</dyeId>
</target>
<target id='ACAT1'>
<documentation id='doc347993705'/>
<documentation id='doc233423827'/>
<type>toi</type>
<dyeId>SYBRGreen</dyeId>
</target>
<target id='ACO1'>
<documentation id='doc172668193'/>
<documentation id='doc79331497'/>
<type>toi</type>
<dyeId>SYBRGreen</dyeId>
</target>
<target id='ACTR5'>
<documentation id='doc1486682841'/>
<documentation id='doc292893042'/>
<type>toi</type>
<dyeId>SYBRGreen</dyeId>
</target>
<target id='ADI1'>
<documentation id='doc1103448240'/>
<documentation id='doc648653650'/>
<type>toi</type>
<dyeId>SYBRGreen</dyeId>
</target>
<target id='ADM'>
<documentation id='doc526316869'/>
<documentation id='doc1782967830'/>
<type>toi</type>
<dyeId>SYBRGreen</dyeId>
</target>
<target id='ADORA2B'>
<documentation id='doc975604984'/>
<documentation id='doc700770118'/>
<type>toi</type>
<dyeId>SYBRGreen</dyeId>
</target>
<target id='AGPAT5'>
<documentation id='doc159828157'/>
<documentation id='doc1259267316'/>
<type>toi</type>
<dyeId>SYBRGreen</dyeId>
</target>
<target id='ALDH4A1'>
<documentation id='doc1078511631'/>
<documentation id='doc732574842'/>
<type>toi</type>
<dyeId>SYBRGreen</dyeId>
</target>
<target id='ALKBH1'>
<documentation id='doc429855978'/>
<documentation id='doc270027821'/>
<type>toi</type>
<dyeId>SYBRGreen</dyeId>
</target>
<target id='ANXA1'>
<documentation id='doc1180169144'/>
<documentation id='doc1398535998'/>
<type>toi</type>
<dyeId>SYBRGreen</dyeId>
</target>
<target id='ANXA5'>
<documentation id='doc1337460497'/>
<documentation id='doc270027821'/>
<type>toi</type>
<dyeId>SYBRGreen</dyeId>
</target>
<target id='AP4B1'>
<documentation id='doc1893186394'/>
<documentation id='doc2131110840'/>
<type>toi</type>
<dyeId>SYBRGreen</dyeId>
</target>
<target id='ARAP3'>
<documentation id='doc1702524004'/>
<documentation id='doc949700819'/>
<type>toi</type>
<dyeId>SYBRGreen</dyeId>
</target>
<target id='ARFGEF1'>
<documentation id='doc610291912'/>
<documentation id='doc949700819'/>
<type>toi</type>
<dyeId>SYBRGreen</dyeId>
</target>
<target id='ARHGDIB'>
<documentation id='doc1334679425'/>
<documentation id='doc441536580'/>
<type>toi</type>
<dyeId>SYBRGreen</dyeId>
</target>
<target id='ASNSD1'>
<documentation id='doc1396813045'/>
<documentation id='doc252813482'/>
<type>toi</type>
<dyeId>SYBRGreen</dyeId>
</target>
<target id='ATG3'>
<documentation id='doc77020762'/>
<documentation id='doc1501522732'/>
<type>toi</type>
<dyeId>SYBRGreen</dyeId>
</target>
<target id='ATP6AP1'>
<documentation id='doc122705473'/>
<documentation id='doc233423827'/>
<documentation id='doc1026721581'/>
<documentation id='doc408993303'/>
<type>toi</type>
<dyeId>SYBRGreen</dyeId>
</target>
<target id='BARD1'>
<documentation id='doc704287180'/>
<documentation id='doc1374715287'/>
<type>toi</type>
<dyeId>SYBRGreen</dyeId>
</target>
<target id='BAT1'>
<documentation id='doc581661496'/>
<documentation id='doc648653650'/>
<type>toi</type>
<dyeId>SYBRGreen</dyeId>
</target>
<target id='BIRC2'>
<documentation id='doc783618677'/>
<documentation id='doc648653650'/>
<type>toi</type>
<dyeId>SYBRGreen</dyeId>
</target>
<target id='BPHL'>
<documentation id='doc713914480'/>
<documentation id='doc874554539'/>
<type>toi</type>
<dyeId>SYBRGreen</dyeId>
</target>
<target id='C11orf58'>
<documentation id='doc1887066917'/>
<documentation id='doc1362568130'/>
<type>toi</type>
<dyeId>SYBRGreen</dyeId>
</target>
<target id='C12orf24'>
<documentation id='doc1400871408'/>
<documentation id='doc715188253'/>
<type>toi</type>
<dyeId>SYBRGreen</dyeId>
</target>
<target id='C13orf23'>
<documentation id='doc2063338248'/>
<documentation id='doc1259267316'/>
<type>toi</type>
<dyeId>SYBRGreen</dyeId>
</target>
<target id='C9orf30'>
<documentation id='doc1560699565'/>
<documentation id='doc1974455569'/>
<type>toi</type>
<dyeId>SYBRGreen</dyeId>
</target>
<target id='CABC1'>
<documentation id='doc994366231'/>
<documentation id='doc1990555543'/>
<type>toi</type>
<dyeId>SYBRGreen</dyeId>
</target>
<target id='CCDC47'>
<documentation id='doc1007141065'/>
<documentation id='doc1362568130'/>
<type>toi</type>
<dyeId>SYBRGreen</dyeId>
</target>
<target id='CCNL2'>
<documentation id='doc245418582'/>
<documentation id='doc1180532393'/>
<type>toi</type>
<dyeId>SYBRGreen</dyeId>
</target>
<target id='CCS'>
<documentation id='doc752843811'/>
<documentation id='doc252813482'/>
<type>toi</type>
<dyeId>SYBRGreen</dyeId>
</target>
<target id='CDK5'>
<documentation id='doc229045774'/>
<documentation id='doc648653650'/>
<type>toi</type>
<dyeId>SYBRGreen</dyeId>
</target>
<target id='CDK9'>
<documentation id='doc735572749'/>
<documentation id='doc1363135723'/>
<type>toi</type>
<dyeId>SYBRGreen</dyeId>
</target>
<target id='CDKN1A'>
<documentation id='doc1563725199'/>
<documentation id='doc1177109329'/>
<type>toi</type>
<dyeId>SYBRGreen</dyeId>
</target>
<target id='CHMP2B'>
<documentation id='doc612465121'/>
<documentation id='doc1816538681'/>
<type>toi</type>
<dyeId>SYBRGreen</dyeId>
</target>
<target id='CIRBP'>
<documentation id='doc1254130091'/>
<documentation id='doc441536580'/>
<type>toi</type>
<dyeId>SYBRGreen</dyeId>
</target>
<target id='CLUAP1'>
<documentation id='doc2113987853'/>
<documentation id='doc949700819'/>
<type>toi</type>
<dyeId>SYBRGreen</dyeId>
</target>
<target id='CNIH'>
<documentation id='doc1939244154'/>
<documentation id='doc408993303'/>
<type>toi</type>
<dyeId>SYBRGreen</dyeId>
</target>
<target id='COG2'>
<documentation id='doc133368024'/>
<documentation id='doc441536580'/>
<type>toi</type>
<dyeId>SYBRGreen</dyeId>
</target>
<target id='COMMD3'>
<documentation id='doc375497508'/>
<documentation id='doc496047686'/>
<type>toi</type>
<dyeId>SYBRGreen</dyeId>
</target>
<target id='CRLF1'>
<documentation id='doc1508083311'/>
<documentation id='doc957159005'/>
<type>toi</type>
<dyeId>SYBRGreen</dyeId>
</target>
<target id='CRLF3'>
<documentation id='doc1279666363'/>
<documentation id='doc1782967830'/>
<type>toi</type>
<dyeId>SYBRGreen</dyeId>
</target>
<target id='CSNK2A2'>
<documentation id='doc74514143'/>
<documentation id='doc786521133'/>
<type>toi</type>
<dyeId>SYBRGreen</dyeId>
</target>
<target id='CUEDC2'>
<documentation id='doc1831713544'/>
<documentation id='doc1019249632'/>
<type>toi</type>
<dyeId>SYBRGreen</dyeId>
</target>
<target id='DAPK3'>
<documentation id='doc1437082273'/>
<documentation id='doc1085101304'/>
<type>toi</type>
<dyeId>SYBRGreen</dyeId>
</target>
<target id='DCXR'>
<documentation id='doc1734437886'/>
<documentation id='doc1352936874'/>
<type>toi</type>
<dyeId>SYBRGreen</dyeId>
</target>
<target id='DDRGK1'>
<documentation id='doc498317222'/>
<documentation id='doc1974455569'/>
<type>toi</type>
<dyeId>SYBRGreen</dyeId>
</target>
<target id='DDX41'>
<documentation id='doc1561409807'/>
<documentation id='doc199819457'/>
<type>toi</type>
<dyeId>SYBRGreen</dyeId>
</target>
<target id='DHX15'>
<documentation id='doc341389117'/>
<documentation id='doc1259267316'/>
<type>toi</type>
<dyeId>SYBRGreen</dyeId>
</target>
<target id='DNAJB1'>
<documentation id='doc421067225'/>
<documentation id='doc1362568130'/>
<type>toi</type>
<dyeId>SYBRGreen</dyeId>
</target>
<target id='DNAJB9'>
<documentation id='doc445238039'/>
<documentation id='doc648653650'/>
<type>toi</type>
<dyeId>SYBRGreen</dyeId>
</target>
<target id='DNAJC7'>
<documentation id='doc1521921510'/>
<documentation id='doc949700819'/>
<type>toi</type>
<dyeId>SYBRGreen</dyeId>
</target>
<target id='DNMT1'>
<documentation id='doc1173911036'/>
<documentation id='doc648653650'/>
<type>toi</type>
<dyeId>SYBRGreen</dyeId>
</target>
<target id='EFTUD1'>
<documentation id='doc674283814'/>
<documentation id='doc1180532393'/>
<type>toi</type>
<dyeId>SYBRGreen</dyeId>
</target>
<target id='ELAVL1'>
<documentation id='doc110010611'/>
<documentation id='doc389563112'/>
<type>toi</type>
<dyeId>SYBRGreen</dyeId>
</target>
<target id='ELK1'>
<documentation id='doc90525365'/>
<documentation id='doc1287119940'/>
<type>toi</type>
<dyeId>SYBRGreen</dyeId>
</target>
<target id='ERCC3'>
<documentation id='doc1002028233'/>
<documentation id='doc949700819'/>
<type>toi</type>
<dyeId>SYBRGreen</dyeId>
</target>
<target id='FANCG'>
<documentation id='doc1907064047'/>
<documentation id='doc393766383'/>
<type>toi</type>
<dyeId>SYBRGreen</dyeId>
</target>
<target id='FASTKD5'>
<documentation id='doc968532438'/>
<documentation id='doc648653650'/>
<type>toi</type>
<dyeId>SYBRGreen</dyeId>
</target>
<target id='FBXL12'>
<documentation id='doc1698824553'/>
<documentation id='doc270027821'/>
<type>toi</type>
<dyeId>SYBRGreen</dyeId>
</target>
<target id='FOXJ2'>
<documentation id='doc527134408'/>
<documentation id='doc1344029946'/>
<type>toi</type>
<dyeId>SYBRGreen</dyeId>
</target>
<target id='FYCO1'>
<documentation id='doc47388592'/>
<documentation id='doc949700819'/>
<type>toi</type>
<dyeId>SYBRGreen</dyeId>
</target>
<target id='GBAS'>
<documentation id='doc2035217719'/>
<documentation id='doc153705303'/>
<type>toi</type>
<dyeId>SYBRGreen</dyeId>
</target>
<target id='GOLGA5'>
<documentation id='doc1327054955'/>
<documentation id='doc1990555543'/>
<type>toi</type>
<dyeId>SYBRGreen</dyeId>
</target>
<target id='GYS1'>
<documentation id='doc2109731863'/>
<documentation id='doc1816538681'/>
<type>toi</type>
<dyeId>SYBRGreen</dyeId>
</target>
<target id='HCFC1'>
<documentation id='doc1985418847'/>
<documentation id='doc198820940'/>
<type>toi</type>
<dyeId>SYBRGreen</dyeId>
</target>
<target id='HIF1A'>
<documentation id='doc1399330488'/>
<documentation id='doc441536580'/>
<type>toi</type>
<dyeId>SYBRGreen</dyeId>
</target>
<target id='HSP90B1'>
<documentation id='doc923036504'/>
<documentation id='doc52116468'/>
<type>toi</type>
<dyeId>SYBRGreen</dyeId>
</target>
<target id='HTRA1'>
<documentation id='doc1933258826'/>
<documentation id='doc1782967830'/>
<type>toi</type>
<dyeId>SYBRGreen</dyeId>
</target>
<target id='IARS2'>
<documentation id='doc604783714'/>
<documentation id='doc1782967830'/>
<type>toi</type>
<dyeId>SYBRGreen</dyeId>
</target>
<target id='IGF2R'>
<documentation id='doc1421353726'/>
<documentation id='doc233423827'/>
<type>toi</type>
<dyeId>SYBRGreen</dyeId>
</target>
<target id='ITM2B'>
<documentation id='doc1347184985'/>
<documentation id='doc957159005'/>
<type>toi</type>
<dyeId>SYBRGreen</dyeId>
</target>
<target id='JMJD2A'>
<documentation id='doc804603172'/>
<documentation id='doc1762742843'/>
<type>toi</type>
<dyeId>SYBRGreen</dyeId>
</target>
<target id='JUN'>
<documentation id='doc1768252210'/>
<documentation id='doc1990555543'/>
<type>toi</type>
<dyeId>SYBRGreen</dyeId>
</target>
<target id='KCTD5'>
<documentation id='doc1249841211'/>
<documentation id='doc648653650'/>
<type>toi</type>
<dyeId>SYBRGreen</dyeId>
</target>
<target id='KIAA0152'>
<documentation id='doc1137180706'/>
<documentation id='doc732574842'/>
<type>toi</type>
<dyeId>SYBRGreen</dyeId>
</target>
<target id='KIAA0196'>
<documentation id='doc794679599'/>
<documentation id='doc1398535998'/>
<type>toi</type>
<dyeId>SYBRGreen</dyeId>
</target>
<target id='KIAA0652'>
<documentation id='doc1924125025'/>
<documentation id='doc1362568130'/>
<type>toi</type>
<dyeId>SYBRGreen</dyeId>
</target>
<target id='LDLR'>
<documentation id='doc1247191317'/>
<documentation id='doc199819457'/>
<type>toi</type>
<dyeId>SYBRGreen</dyeId>
</target>
<target id='LEPROTL1'>
<documentation id='doc1184242711'/>
<documentation id='doc52116468'/>
<type>toi</type>
<dyeId>SYBRGreen</dyeId>
</target>
<target id='LMBRD1'>
<documentation id='doc2014650391'/>
<documentation id='doc496047686'/>
<type>toi</type>
<dyeId>SYBRGreen</dyeId>
</target>
<target id='LRP1'>
<documentation id='doc386827610'/>
<documentation id='doc408993303'/>
<type>toi</type>
<dyeId>SYBRGreen</dyeId>
</target>
<target id='LXN'>
<documentation id='doc38787296'/>
<documentation id='doc1774230790'/>
<type>toi</type>
<dyeId>SYBRGreen</dyeId>
</target>
<target id='MAP3K5'>
<documentation id='doc780593993'/>
<documentation id='doc389563112'/>
<type>toi</type>
<dyeId>SYBRGreen</dyeId>
</target>
<target id='MARCH7'>
<documentation id='doc1007319734'/>
<documentation id='doc1325571695'/>
<type>toi</type>
<dyeId>SYBRGreen</dyeId>
</target>
<target id='MBOAT7'>
<documentation id='doc1307728401'/>
<documentation id='doc203866032'/>
<type>toi</type>
<dyeId>SYBRGreen</dyeId>
</target>
<target id='MCM3'>
<documentation id='doc1372960287'/>
<documentation id='doc1782967830'/>
<type>toi</type>
<dyeId>SYBRGreen</dyeId>
</target>
<target id='MCM3AP'>
<documentation id='doc1195462473'/>
<documentation id='doc1362568130'/>
<type>toi</type>
<dyeId>SYBRGreen</dyeId>
</target>
<target id='MED20'>
<documentation id='doc357571336'/>
<documentation id='doc1362568130'/>
<type>toi</type>
<dyeId>SYBRGreen</dyeId>
</target>
<target id='METTL7A'>
<documentation id='doc552531595'/>
<documentation id='doc949700819'/>
<type>toi</type>
<dyeId>SYBRGreen</dyeId>
</target>
<target id='MFSD1'>
<documentation id='doc1157710688'/>
<documentation id='doc648653650'/>
<type>toi</type>
<dyeId>SYBRGreen</dyeId>
</target>
<target id='MGMT'>
<documentation id='doc195506535'/>
<documentation id='doc957159005'/>
<type>toi</type>
<dyeId>SYBRGreen</dyeId>
</target>
<target id='MOSPD1'>
<documentation id='doc751352535'/>
<documentation id='doc1374715287'/>
<type>toi</type>
<dyeId>SYBRGreen</dyeId>
</target>
<target id='MRPL13'>
<documentation id='doc409557528'/>
<documentation id='doc1138689135'/>
<type>toi</type>
<dyeId>SYBRGreen</dyeId>
</target>
<target id='MRPL46'>
<documentation id='doc1118543039'/>
<documentation id='doc1019249632'/>
<type>toi</type>
<dyeId>SYBRGreen</dyeId>
</target>
<target id='MX1'>
<documentation id='doc537127713'/>
<documentation id='doc1782967830'/>
<type>toi</type>
<dyeId>SYBRGreen</dyeId>
</target>
<target id='MYO5A'>
<documentation id='doc1014341243'/>
<documentation id='doc252813482'/>
<type>toi</type>
<dyeId>SYBRGreen</dyeId>
</target>
<target id='NDUFAB1'>
<documentation id='doc392413117'/>
<documentation id='doc1352936874'/>
<type>toi</type>
<dyeId>SYBRGreen</dyeId>
</target>
<target id='NDUFS1'>
<documentation id='doc1884312698'/>
<documentation id='doc1990555543'/>
<type>toi</type>
<dyeId>SYBRGreen</dyeId>
</target>
<target id='NME1'>
<documentation id='doc1818944415'/>
<documentation id='doc7672313'/>
<type>toi</type>
<dyeId>SYBRGreen</dyeId>
</target>
<target id='NONO'>
<documentation id='doc1505081261'/>
<documentation id='doc270027821'/>
<type>toi</type>
<dyeId>SYBRGreen</dyeId>
</target>
<target id='NPC2'>
<documentation id='doc921301978'/>
<documentation id='doc1144853019'/>
<type>toi</type>
<dyeId>SYBRGreen</dyeId>
</target>
<target id='NUDT11'>
<documentation id='doc152277212'/>
<documentation id='doc1816538681'/>
<type>toi</type>
<dyeId>SYBRGreen</dyeId>
</target>
<target id='OSBPL11'>
<documentation id='doc697943356'/>
<documentation id='doc408993303'/>
<type>toi</type>
<dyeId>SYBRGreen</dyeId>
</target>
<target id='P2RY5'>
<documentation id='doc244560688'/>
<documentation id='doc1374715287'/>
<type>toi</type>
<dyeId>SYBRGreen</dyeId>
</target>
<target id='P4HB'>
<documentation id='doc1336519923'/>
<documentation id='doc1816538681'/>
<type>toi</type>
<dyeId>SYBRGreen</dyeId>
</target>
<target id='PAAF1'>
<documentation id='doc565110099'/>
<documentation id='doc153705303'/>
<type>toi</type>
<dyeId>SYBRGreen</dyeId>
</target>
<target id='PAICS'>
<documentation id='doc631388298'/>
<documentation id='doc1782967830'/>
<type>toi</type>
<dyeId>SYBRGreen</dyeId>
</target>
<target id='PELI1'>
<documentation id='doc1375307219'/>
<documentation id='doc1362568130'/>
<type>toi</type>
<dyeId>SYBRGreen</dyeId>
</target>
<target id='PES1'>
<documentation id='doc191857241'/>
<documentation id='doc1398535998'/>
<type>toi</type>
<dyeId>SYBRGreen</dyeId>
</target>
<target id='PEX14'>
<documentation id='doc1411982292'/>
<documentation id='doc7672313'/>
<type>toi</type>
<dyeId>SYBRGreen</dyeId>
</target>
<target id='PGM1'>
<documentation id='doc235143305'/>
<documentation id='doc1517428936'/>
<type>toi</type>
<dyeId>SYBRGreen</dyeId>
</target>
<target id='PHF21A'>
<documentation id='doc572227045'/>
<documentation id='doc439009337'/>
<type>toi</type>
<dyeId>SYBRGreen</dyeId>
</target>
<target id='PKIA'>
<documentation id='doc742905576'/>
<documentation id='doc1767689518'/>
<type>toi</type>
<dyeId>SYBRGreen</dyeId>
</target>
<target id='POLB'>
<documentation id='doc796580673'/>
<documentation id='doc1144853019'/>
<type>toi</type>
<dyeId>SYBRGreen</dyeId>
</target>
<target id='POLR1D'>
<documentation id='doc1295437171'/>
<documentation id='doc1782967830'/>
<type>toi</type>
<dyeId>SYBRGreen</dyeId>
</target>
<target id='POLR2G'>
<documentation id='doc777916558'/>
<documentation id='doc389563112'/>
<type>toi</type>
<dyeId>SYBRGreen</dyeId>
</target>
<target id='PPARD'>
<documentation id='doc992087209'/>
<documentation id='doc1782967830'/>
<type>toi</type>
<dyeId>SYBRGreen</dyeId>
</target>
<target id='PPIC'>
<documentation id='doc2046789706'/>
<documentation id='doc1398535998'/>
<type>toi</type>
<dyeId>SYBRGreen</dyeId>
</target>
<target id='PPIF'>
<documentation id='doc1187474087'/>
<documentation id='doc1990555543'/>
<type>toi</type>
<dyeId>SYBRGreen</dyeId>
</target>
<target id='PPP3CA'>
<documentation id='doc2110630248'/>
<documentation id='doc648653650'/>
<type>toi</type>
<dyeId>SYBRGreen</dyeId>
</target>
<target id='PRKRIP1'>
<documentation id='doc436433771'/>
<documentation id='doc52116468'/>
<type>toi</type>
<dyeId>SYBRGreen</dyeId>
</target>
<target id='PRPSAP1'>
<documentation id='doc54331682'/>
<documentation id='doc1362568130'/>
<type>toi</type>
<dyeId>SYBRGreen</dyeId>
</target>
<target id='PSMB10'>
<documentation id='doc355559718'/>
<documentation id='doc648653650'/>
<type>toi</type>
<dyeId>SYBRGreen</dyeId>
</target>
<target id='PSMC4'>
<documentation id='doc173262821'/>
<documentation id='doc1873276097'/>
<type>toi</type>
<dyeId>SYBRGreen</dyeId>
</target>
<target id='PTK2'>
<documentation id='doc363232031'/>
<documentation id='doc1363135723'/>
<type>toi</type>
<dyeId>SYBRGreen</dyeId>
</target>
<target id='PWP1'>
<documentation id='doc1678344082'/>
<documentation id='doc1352936874'/>
<type>toi</type>
<dyeId>SYBRGreen</dyeId>
</target>
<target id='RAD21'>
<documentation id='doc647094427'/>
<documentation id='doc233423827'/>
<type>toi</type>
<dyeId>SYBRGreen</dyeId>
</target>
<target id='RARRES3'>
<documentation id='doc1508085050'/>
<documentation id='doc1362568130'/>
<type>toi</type>
<dyeId>SYBRGreen</dyeId>
</target>
<target id='RB1'>
<documentation id='doc1830621294'/>
<documentation id='doc1019249632'/>
<type>toi</type>
<dyeId>SYBRGreen</dyeId>
</target>
<target id='RBM5'>
<documentation id='doc1345037783'/>
<documentation id='doc233423827'/>
<type>toi</type>
<dyeId>SYBRGreen</dyeId>
</target>
<target id='REV1'>
<documentation id='doc1752645738'/>
<documentation id='doc949700819'/>
<type>toi</type>
<dyeId>SYBRGreen</dyeId>
</target>
<target id='RMI1'>
<documentation id='doc1019657569'/>
<documentation id='doc52116468'/>
<type>toi</type>
<dyeId>SYBRGreen</dyeId>
</target>
<target id='RSAD1'>
<documentation id='doc1910147882'/>
<documentation id='doc236550389'/>
<type>toi</type>
<dyeId>SYBRGreen</dyeId>
</target>
<target id='SCCPDH'>
<documentation id='doc247481140'/>
<documentation id='doc1259267316'/>
<type>toi</type>
<dyeId>SYBRGreen</dyeId>
</target>
<target id='SCO2'>
<documentation id='doc2102005123'/>
<documentation id='doc1782967830'/>
<type>toi</type>
<dyeId>SYBRGreen</dyeId>
</target>
<target id='SEMA3A'>
<documentation id='doc1648532681'/>
<documentation id='doc496047686'/>
<type>toi</type>
<dyeId>SYBRGreen</dyeId>
</target>
<target id='SERGEF'>
<documentation id='doc482624445'/>
<documentation id='doc1782967830'/>
<type>toi</type>
<dyeId>SYBRGreen</dyeId>
</target>
<target id='SERPINI1'>
<documentation id='doc1471950412'/>
<documentation id='doc320024367'/>
<type>toi</type>
<dyeId>SYBRGreen</dyeId>
</target>
<target id='SFRS10'>
<documentation id='doc73276078'/>
<documentation id='doc648653650'/>
<type>toi</type>
<dyeId>SYBRGreen</dyeId>
</target>
<target id='SFRS3'>
<documentation id='doc921633783'/>
<documentation id='doc648653650'/>
<type>toi</type>
<dyeId>SYBRGreen</dyeId>
</target>
<target id='SLC12A2'>
<documentation id='doc67372340'/>
<documentation id='doc786521133'/>
<type>toi</type>
<dyeId>SYBRGreen</dyeId>
</target>
<target id='SLC25A4'>
<documentation id='doc1840965597'/>
<documentation id='doc79331497'/>
<type>toi</type>
<dyeId>SYBRGreen</dyeId>
</target>
<target id='SLC2A1'>
<documentation id='doc1718214456'/>
<documentation id='doc1362568130'/>
<type>toi</type>
<dyeId>SYBRGreen</dyeId>
</target>
<target id='SLC30A5'>
<documentation id='doc1362809511'/>
<documentation id='doc153705303'/>
<type>toi</type>
<dyeId>SYBRGreen</dyeId>
</target>
<target id='SLC4A1AP'>
<documentation id='doc471398507'/>
<documentation id='doc1873276097'/>
<type>toi</type>
<dyeId>SYBRGreen</dyeId>
</target>
<target id='SPATA20'>
<documentation id='doc562818017'/>
<documentation id='doc52116468'/>
<type>toi</type>
<dyeId>SYBRGreen</dyeId>
</target>
<target id='SRD5A1'>
<documentation id='doc1262115569'/>
<documentation id='doc1873276097'/>
<type>toi</type>
<dyeId>SYBRGreen</dyeId>
</target>
<target id='SRPK1'>
<documentation id='doc1658872594'/>
<documentation id='doc389563112'/>
<type>toi</type>
<dyeId>SYBRGreen</dyeId>
</target>
<target id='STAT1'>
<documentation id='doc525964618'/>
<documentation id='doc270027821'/>
<type>toi</type>
<dyeId>SYBRGreen</dyeId>
</target>
<target id='SUGT1'>
<documentation id='doc1698549340'/>
<documentation id='doc1287119940'/>
<type>toi</type>
<dyeId>SYBRGreen</dyeId>
</target>
<target id='SYNC'>
<documentation id='doc1713204276'/>
<documentation id='doc1398535998'/>
<type>toi</type>
<dyeId>SYBRGreen</dyeId>
</target>
<target id='SYNGR1'>
<documentation id='doc881524336'/>
<documentation id='doc1374715287'/>
<type>toi</type>
<dyeId>SYBRGreen</dyeId>
</target>
<target id='TAP1'>
<documentation id='doc1871812161'/>
<documentation id='doc1438996725'/>
<type>toi</type>
<dyeId>SYBRGreen</dyeId>
</target>
<target id='THUMPD1'>
<documentation id='doc1244756367'/>
<documentation id='doc1325571695'/>
<type>toi</type>
<dyeId>SYBRGreen</dyeId>
</target>
<target id='TJP1'>
<documentation id='doc1402672596'/>
<documentation id='doc199819457'/>
<type>toi</type>
<dyeId>SYBRGreen</dyeId>
</target>
<target id='TMBIM4'>
<documentation id='doc2086091153'/>
<documentation id='doc320024367'/>
<type>toi</type>
<dyeId>SYBRGreen</dyeId>
</target>
<target id='TMEM111'>
<documentation id='doc605357769'/>
<documentation id='doc1085810242'/>
<type>toi</type>
<dyeId>SYBRGreen</dyeId>
</target>
<target id='TMEM5'>
<documentation id='doc1283645288'/>
<documentation id='doc1363135723'/>
<type>toi</type>
<dyeId>SYBRGreen</dyeId>
</target>
<target id='TMEM93'>
<documentation id='doc210519859'/>
<documentation id='doc1990555543'/>
<type>toi</type>
<dyeId>SYBRGreen</dyeId>
</target>
<target id='TMEM9B'>
<documentation id='doc2105467812'/>
<documentation id='doc732574842'/>
<type>toi</type>
<dyeId>SYBRGreen</dyeId>
</target>
<target id='TMSB10'>
<documentation id='doc1046309523'/>
<documentation id='doc1517428936'/>
<type>toi</type>
<dyeId>SYBRGreen</dyeId>
</target>
<target id='TNFAIP1'>
<documentation id='doc447070248'/>
<documentation id='doc79331497'/>
<type>toi</type>
<dyeId>SYBRGreen</dyeId>
</target>
<target id='TRIB2'>
<documentation id='doc205465304'/>
<documentation id='doc441536580'/>
<type>toi</type>
<dyeId>SYBRGreen</dyeId>
</target>
<target id='TRPC1'>
<documentation id='doc1000830998'/>
<documentation id='doc203866032'/>
<type>toi</type>
<dyeId>SYBRGreen</dyeId>
</target>
<target id='TSPAN31'>
<documentation id='doc2095602929'/>
<documentation id='doc648653650'/>
<type>toi</type>
<dyeId>SYBRGreen</dyeId>
</target>
<target id='TTC15'>
<documentation id='doc688089750'/>
<documentation id='doc648653650'/>
<type>toi</type>
<dyeId>SYBRGreen</dyeId>
</target>
<target id='UBE2Z'>
<documentation id='doc325297762'/>
<documentation id='doc1782967830'/>
<type>toi</type>
<dyeId>SYBRGreen</dyeId>
</target>
<target id='UGCG'>
<documentation id='doc21395360'/>
<documentation id='doc949700819'/>
<type>toi</type>
<dyeId>SYBRGreen</dyeId>
</target>
<target id='USE1'>
<documentation id='doc1609723533'/>
<documentation id='doc648653650'/>
<type>toi</type>
<dyeId>SYBRGreen</dyeId>
</target>
<target id='VAMP3'>
<documentation id='doc392670102'/>
<documentation id='doc441536580'/>
<type>toi</type>
<dyeId>SYBRGreen</dyeId>
</target>
<target id='XK'>
<documentation id='doc1862360957'/>
<documentation id='doc786521133'/>
<type>toi</type>
<dyeId>SYBRGreen</dyeId>
</target>
<target id='ZBTB20'>
<documentation id='doc1180454341'/>
<documentation id='doc1816538681'/>
<type>toi</type>
<dyeId>SYBRGreen</dyeId>
</target>
<target id='ZMYM4'>
<documentation id='doc1755479613'/>
<documentation id='doc52116468'/>
<type>toi</type>
<dyeId>SYBRGreen</dyeId>
</target>
<target id='ZMYM6'>
<documentation id='doc186275816'/>
<documentation id='doc52116468'/>
<type>toi</type>
<dyeId>SYBRGreen</dyeId>
</target>
<target id='ZNF434'>
<documentation id='doc1743272359'/>
<documentation id='doc1501522732'/>
<type>toi</type>
<dyeId>SYBRGreen</dyeId>
</target>
<experiment id='exp1265197621'>
<run id='RUN1'>
<react id='A1'>
<sample id='MAQC_Reference 1_NA'/>
<data>
<tar id='ACADM'/>
<cq>26,81</cq>
</data>
</react>
<react id='B1'>
<sample id='MAQC_Reference 1_NA'/>
<data>
<tar id='ACADM'/>
<cq>26,88</cq>
</data>
</react>
<react id='C1'>
<sample id='MAQC_Reference 2_NA'/>
<data>
<tar id='ACADM'/>
<cq>27,47</cq>
</data>
</react>
<react id='D1'>
<sample id='MAQC_Reference 2_NA'/>
<data>
<tar id='ACADM'/>
<cq>27,42</cq>
</data>
</react>
<react id='E1'>
<sample id='MAQC_Reference 3_NA'/>
<data>
<tar id='ACADM'/>
<cq>26,99</cq>
</data>
</react>
<react id='F1'>
<sample id='MAQC_Reference 3_NA'/>
<data>
<tar id='ACADM'/>
<cq>26,97</cq>
</data>
</react>
<react id='G1'>
<sample id='MAQC_Reference 4_NA'/>
<data>
<tar id='ACADM'/>
<cq>26,56</cq>
</data>
</react>
<react id='H1'>
<sample id='MAQC_Reference 4_NA'/>
<data>
<tar id='ACADM'/>
<cq>26,5</cq>
</data>
</react>
<react id='I1'>
<sample id='MAQC_Reference 1_A'/>
<data>
<tar id='ACADM'/>
<cq>29,43</cq>
</data>
</react>
<react id='J1'>
<sample id='MAQC_Reference 1_A'/>
<data>
<tar id='ACADM'/>
<cq>29,12</cq>
</data>
</react>
<react id='K1'>
<sample id='MAQC_Reference 2_A'/>
<data>
<tar id='ACADM'/>
<cq>31,77</cq>
</data>
</react>
<react id='L1'>
<sample id='MAQC_Reference 2_A'/>
<data>
<tar id='ACADM'/>
<cq>32,43</cq>
</data>
</react>
<react id='M1'>
<sample id='MAQC_Reference 3_A'/>
<data>
<tar id='ACADM'/>
<cq>32,09</cq>
</data>
</react>
<react id='N1'>
<sample id='MAQC_Reference 3_A'/>
<data>
<tar id='ACADM'/>
<cq>32,59</cq>
</data>
</react>
<react id='O1'>
<sample id='MAQC_Reference 4_A'/>
<data>
<tar id='ACADM'/>
<cq>29,54</cq>
</data>
</react>
<react id='P1'>
<sample id='MAQC_Reference 4_A'/>
<data>
<tar id='ACADM'/>
<cq>29,48</cq>
</data>
</react>
<react id='A2'>
<sample id='MAQC_Reference 1_NA'/>
<data>
<tar id='SUGT1'/>
<cq>28,86</cq>
</data>
</react>
<react id='B2'>
<sample id='MAQC_Reference 1_NA'/>
<data>
<tar id='SUGT1'/>
<cq>28,48</cq>
</data>
</react>
<react id='C2'>
<sample id='MAQC_Reference 2_NA'/>
<data>
<tar id='SUGT1'/>
<cq>27,66</cq>
</data>
</react>
<react id='D2'>
<sample id='MAQC_Reference 2_NA'/>
<data>
<tar id='SUGT1'/>
<cq>27,43</cq>
</data>
</react>
<react id='E2'>
<sample id='MAQC_Reference 3_NA'/>
<data>
<tar id='SUGT1'/>
<cq>27,31</cq>
</data>
</react>
<react id='F2'>
<sample id='MAQC_Reference 3_NA'/>
<data>
<tar id='SUGT1'/>
<cq>27,28</cq>
</data>
</react>
<react id='G2'>
<sample id='MAQC_Reference 4_NA'/>
<data>
<tar id='SUGT1'/>
<cq>27,78</cq>
</data>
</react>
<react id='H2'>
<sample id='MAQC_Reference 4_NA'/>
<data>
<tar id='SUGT1'/>
<cq>27,79</cq>
</data>
</react>
<react id='I2'>
<sample id='MAQC_Reference 1_A'/>
<data>
<tar id='SUGT1'/>
<cq>29,87</cq>
</data>
</react>
<react id='J2'>
<sample id='MAQC_Reference 1_A'/>
<data>
<tar id='SUGT1'/>
<cq>29,86</cq>
</data>
</react>
<react id='K2'>
<sample id='MAQC_Reference 2_A'/>
<data>
<tar id='SUGT1'/>
<cq>28,83</cq>
</data>
</react>
<react id='L2'>
<sample id='MAQC_Reference 2_A'/>
<data>
<tar id='SUGT1'/>
<cq>28,75</cq>
</data>
</react>
<react id='M2'>
<sample id='MAQC_Reference 3_A'/>
<data>
<tar id='SUGT1'/>
<cq>29,31</cq>
</data>
</react>
<react id='N2'>
<sample id='MAQC_Reference 3_A'/>
<data>
<tar id='SUGT1'/>
<cq>29,08</cq>
</data>
</react>
<react id='O2'>
<sample id='MAQC_Reference 4_A'/>
<data>
<tar id='SUGT1'/>
<cq>29,65</cq>
</data>
</react>
<react id='P2'>
<sample id='MAQC_Reference 4_A'/>
<data>
<tar id='SUGT1'/>
<cq>29,53</cq>
</data>
</react>
<react id='A3'>
<sample id='MAQC_Reference 1_NA'/>
<data>
<tar id='GYS1'/>
<cq>26,64</cq>
</data>
</react>
<react id='B3'>
<sample id='MAQC_Reference 1_NA'/>
<data>
<tar id='GYS1'/>
<cq>26,74</cq>
</data>
</react>
<react id='C3'>
<sample id='MAQC_Reference 2_NA'/>
<data>
<tar id='GYS1'/>
<cq>27,89</cq>
</data>
</react>
<react id='D3'>
<sample id='MAQC_Reference 2_NA'/>
<data>
<tar id='GYS1'/>
<cq>27,69</cq>
</data>
</react>
<react id='E3'>
<sample id='MAQC_Reference 3_NA'/>
<data>
<tar id='GYS1'/>
<cq>27,32</cq>
</data>
</react>
<react id='F3'>
<sample id='MAQC_Reference 3_NA'/>
<data>
<tar id='GYS1'/>
<cq>27,47</cq>
</data>
</react>
<react id='G3'>
<sample id='MAQC_Reference 4_NA'/>
<data>
<tar id='GYS1'/>
<cq>26,45</cq>
</data>
</react>
<react id='H3'>
<sample id='MAQC_Reference 4_NA'/>
<data>
<tar id='GYS1'/>
<cq>26,63</cq>
</data>
</react>
<react id='I3'>
<sample id='MAQC_Reference 1_A'/>
<data>
<tar id='GYS1'/>
<cq>31,34</cq>
</data>
</react>
<react id='J3'>
<sample id='MAQC_Reference 1_A'/>
<data>
<tar id='GYS1'/>
<cq>32,07</cq>
</data>
</react>
<react id='K3'>
<sample id='MAQC_Reference 2_A'/>
<data>
<tar id='GYS1'/>
<cq>32,7</cq>
</data>
</react>
<react id='L3'>
<sample id='MAQC_Reference 2_A'/>
<data>
<tar id='GYS1'/>
<cq>32,1</cq>
</data>
</react>
<react id='M3'>
<sample id='MAQC_Reference 3_A'/>
<data>
<tar id='GYS1'/>
<cq>32,31</cq>
</data>
</react>
<react id='N3'>
<sample id='MAQC_Reference 3_A'/>
<data>
<tar id='GYS1'/>
<cq>33,07</cq>
</data>
</react>
<react id='O3'>
<sample id='MAQC_Reference 4_A'/>
<data>
<tar id='GYS1'/>
<cq>31,96</cq>
</data>
</react>
<react id='P3'>
<sample id='MAQC_Reference 4_A'/>
<data>
<tar id='GYS1'/>
<cq>31,86</cq>
</data>
</react>
<react id='A4'>
<sample id='MAQC_Reference 1_NA'/>
<data>
<tar id='MYO5A'/>
<cq>28,49</cq>
</data>
</react>
<react id='B4'>
<sample id='MAQC_Reference 1_NA'/>
<data>
<tar id='MYO5A'/>
<cq>28,49</cq>
</data>
</react>
<react id='C4'>
<sample id='MAQC_Reference 2_NA'/>
<data>
<tar id='MYO5A'/>
<cq>26,09</cq>
</data>
</react>
<react id='D4'>
<sample id='MAQC_Reference 2_NA'/>
<data>
<tar id='MYO5A'/>
<cq>26,12</cq>
</data>
</react>
<react id='E4'>
<sample id='MAQC_Reference 3_NA'/>
<data>
<tar id='MYO5A'/>
<cq>26,11</cq>
</data>
</react>
<react id='F4'>
<sample id='MAQC_Reference 3_NA'/>
<data>
<tar id='MYO5A'/>
<cq>26,26</cq>
</data>
</react>
<react id='G4'>
<sample id='MAQC_Reference 4_NA'/>
<data>
<tar id='MYO5A'/>
<cq>27,01</cq>
</data>
</react>
<react id='H4'>
<sample id='MAQC_Reference 4_NA'/>
<data>
<tar id='MYO5A'/>
<cq>27,02</cq>
</data>
</react>
<react id='I4'>
<sample id='MAQC_Reference 1_A'/>
<data>
<tar id='MYO5A'/>
<cq>30,85</cq>
</data>
</react>
<react id='J4'>
<sample id='MAQC_Reference 1_A'/>
<data>
<tar id='MYO5A'/>
<cq>30,09</cq>
</data>
</react>
<react id='K4'>
<sample id='MAQC_Reference 2_A'/>
<data>
<tar id='MYO5A'/>
<cq>28,03</cq>
</data>
</react>
<react id='L4'>
<sample id='MAQC_Reference 2_A'/>
<data>
<tar id='MYO5A'/>
<cq>28,12</cq>
</data>
</react>
<react id='M4'>
<sample id='MAQC_Reference 3_A'/>
<data>
<tar id='MYO5A'/>
<cq>28,89</cq>
</data>
</react>
<react id='N4'>
<sample id='MAQC_Reference 3_A'/>
<data>
<tar id='MYO5A'/>
<cq>28,8</cq>
</data>
</react>
<react id='O4'>
<sample id='MAQC_Reference 4_A'/>
<data>
<tar id='MYO5A'/>
<cq>29,75</cq>
</data>
</react>
<react id='P4'>
<sample id='MAQC_Reference 4_A'/>
<data>
<tar id='MYO5A'/>
<cq>29,59</cq>
</data>
</react>
<react id='A5'>
<sample id='MAQC_Reference 1_NA'/>
<data>
<tar id='XK'/>
<cq>28,7</cq>
</data>
</react>
<react id='B5'>
<sample id='MAQC_Reference 1_NA'/>
<data>
<tar id='XK'/>
<cq>28,7</cq>
</data>
</react>
<react id='C5'>
<sample id='MAQC_Reference 2_NA'/>
<data>
<tar id='XK'/>
<cq>28,29</cq>
</data>
</react>
<react id='D5'>
<sample id='MAQC_Reference 2_NA'/>
<data>
<tar id='XK'/>
<cq>28,34</cq>
</data>
</react>
<react id='E5'>
<sample id='MAQC_Reference 3_NA'/>
<data>
<tar id='XK'/>
<cq>28,12</cq>
</data>
</react>
<react id='F5'>
<sample id='MAQC_Reference 3_NA'/>
<data>
<tar id='XK'/>
<cq>28,11</cq>
</data>
</react>
<react id='G5'>
<sample id='MAQC_Reference 4_NA'/>
<data>
<tar id='XK'/>
<cq>28,13</cq>
</data>
</react>
<react id='H5'>
<sample id='MAQC_Reference 4_NA'/>
<data>
<tar id='XK'/>
<cq>28,05</cq>
</data>
</react>
<react id='I5'>
<sample id='MAQC_Reference 1_A'/>
<data>
<tar id='XK'/>
<cq>31,46</cq>
</data>
</react>
<react id='J5'>
<sample id='MAQC_Reference 1_A'/>
<data>
<tar id='XK'/>
<cq>30,8</cq>
</data>
</react>
<react id='K5'>
<sample id='MAQC_Reference 2_A'/>
<data>
<tar id='XK'/>
<cq>29,96</cq>
</data>
</react>
<react id='L5'>
<sample id='MAQC_Reference 2_A'/>
<data>
<tar id='XK'/>
<cq>30,27</cq>
</data>
</react>
<react id='M5'>
<sample id='MAQC_Reference 3_A'/>
<data>
<tar id='XK'/>
<cq>30,93</cq>
</data>
</react>
<react id='N5'>
<sample id='MAQC_Reference 3_A'/>
<data>
<tar id='XK'/>
<cq>32,89</cq>
</data>
</react>
<react id='O5'>
<sample id='MAQC_Reference 4_A'/>
<data>
<tar id='XK'/>
<cq>30,95</cq>
</data>
</react>
<react id='P5'>
<sample id='MAQC_Reference 4_A'/>
<data>
<tar id='XK'/>
<cq>30,99</cq>
</data>
</react>
<react id='A6'>
<sample id='MAQC_Reference 1_NA'/>
<data>
<tar id='ATP6AP1'/>
<cq>25,09</cq>
</data>
</react>
<react id='B6'>
<sample id='MAQC_Reference 1_NA'/>
<data>
<tar id='ATP6AP1'/>
<cq>25,04</cq>
</data>
</react>
<react id='C6'>
<sample id='MAQC_Reference 2_NA'/>
<data>
<tar id='ATP6AP1'/>
<cq>24,65</cq>
</data>
</react>
<react id='D6'>
<sample id='MAQC_Reference 2_NA'/>
<data>
<tar id='ATP6AP1'/>
<cq>24,65</cq>
</data>
</react>
<react id='E6'>
<sample id='MAQC_Reference 3_NA'/>
<data>
<tar id='ATP6AP1'/>
<cq>24,52</cq>
</data>
</react>
<react id='F6'>
<sample id='MAQC_Reference 3_NA'/>
<data>
<tar id='ATP6AP1'/>
<cq>24,49</cq>
</data>
</react>
<react id='G6'>
<sample id='MAQC_Reference 4_NA'/>
<data>
<tar id='ATP6AP1'/>
<cq>24,56</cq>
</data>
</react>
<react id='H6'>
<sample id='MAQC_Reference 4_NA'/>
<data>
<tar id='ATP6AP1'/>
<cq>24,71</cq>
</data>
</react>
<react id='I6'>
<sample id='MAQC_Reference 1_A'/>
<data>
<tar id='ATP6AP1'/>
<cq>29,45</cq>
</data>
</react>
<react id='J6'>
<sample id='MAQC_Reference 1_A'/>
<data>
<tar id='ATP6AP1'/>
<cq>29,18</cq>
</data>
</react>
<react id='K6'>
<sample id='MAQC_Reference 2_A'/>
<data>
<tar id='ATP6AP1'/>
<cq>29,05</cq>
</data>
</react>
<react id='L6'>
<sample id='MAQC_Reference 2_A'/>
<data>
<tar id='ATP6AP1'/>
<cq>28,96</cq>
</data>
</react>
<react id='M6'>
<sample id='MAQC_Reference 3_A'/>
<data>
<tar id='ATP6AP1'/>
<cq>29,19</cq>
</data>
</react>
<react id='N6'>
<sample id='MAQC_Reference 3_A'/>
<data>
<tar id='ATP6AP1'/>
<cq>29,15</cq>
</data>
</react>
<react id='O6'>
<sample id='MAQC_Reference 4_A'/>
<data>
<tar id='ATP6AP1'/>
<cq>28,95</cq>
</data>
</react>
<react id='P6'>
<sample id='MAQC_Reference 4_A'/>
<data>
<tar id='ATP6AP1'/>
<cq>28,92</cq>
</data>
</react>
<react id='A7'>
<sample id='MAQC_Reference 1_NA'/>
<data>
<tar id='PRPSAP1'/>
<cq>25,03</cq>
</data>
</react>
<react id='B7'>
<sample id='MAQC_Reference 1_NA'/>
<data>
<tar id='PRPSAP1'/>
<cq>25,05</cq>
</data>
</react>
<react id='C7'>
<sample id='MAQC_Reference 2_NA'/>
<data>
<tar id='PRPSAP1'/>
<cq>26</cq>
</data>
</react>
<react id='D7'>
<sample id='MAQC_Reference 2_NA'/>
<data>
<tar id='PRPSAP1'/>
<cq>25,97</cq>
</data>
</react>
<react id='E7'>
<sample id='MAQC_Reference 3_NA'/>
<data>
<tar id='PRPSAP1'/>
<cq>25,56</cq>
</data>
</react>
<react id='F7'>
<sample id='MAQC_Reference 3_NA'/>
<data>
<tar id='PRPSAP1'/>
<cq>25,56</cq>
</data>
</react>
<react id='G7'>
<sample id='MAQC_Reference 4_NA'/>
<data>
<tar id='PRPSAP1'/>
<cq>25,02</cq>
</data>
</react>
<react id='H7'>
<sample id='MAQC_Reference 4_NA'/>
<data>
<tar id='PRPSAP1'/>
<cq>25,04</cq>
</data>
</react>
<react id='I7'>
<sample id='MAQC_Reference 1_A'/>
<data>
<tar id='PRPSAP1'/>
<cq>24,2</cq>
</data>
</react>
<react id='J7'>
<sample id='MAQC_Reference 1_A'/>
<data>
<tar id='PRPSAP1'/>
<cq>24,21</cq>
</data>
</react>
<react id='K7'>
<sample id='MAQC_Reference 2_A'/>
<data>
<tar id='PRPSAP1'/>
<cq>25,19</cq>
</data>
</react>
<react id='L7'>
<sample id='MAQC_Reference 2_A'/>
<data>
<tar id='PRPSAP1'/>
<cq>25,25</cq>
</data>
</react>
<react id='M7'>
<sample id='MAQC_Reference 3_A'/>
<data>
<tar id='PRPSAP1'/>
<cq>24,72</cq>
</data>
</react>
<react id='N7'>
<sample id='MAQC_Reference 3_A'/>
<data>
<tar id='PRPSAP1'/>
<cq>24,73</cq>
</data>
</react>
<react id='O7'>
<sample id='MAQC_Reference 4_A'/>
<data>
<tar id='PRPSAP1'/>
<cq>24,73</cq>
</data>
</react>
<react id='P7'>
<sample id='MAQC_Reference 4_A'/>
<data>
<tar id='PRPSAP1'/>
<cq>24,77</cq>
</data>
</react>
<react id='A8'>
<sample id='MAQC_Reference 1_NA'/>
<data>
<tar id='COG2'/>
<cq>26,94</cq>
</data>
</react>
<react id='B8'>
<sample id='MAQC_Reference 1_NA'/>
<data>
<tar id='COG2'/>
<cq>26,89</cq>
</data>
</react>
<react id='C8'>
<sample id='MAQC_Reference 2_NA'/>
<data>
<tar id='COG2'/>
<cq>26,12</cq>
</data>
</react>
<react id='D8'>
<sample id='MAQC_Reference 2_NA'/>
<data>
<tar id='COG2'/>
<cq>26,12</cq>
</data>
</react>
<react id='E8'>
<sample id='MAQC_Reference 3_NA'/>
<data>
<tar id='COG2'/>
<cq>25,99</cq>
</data>
</react>
<react id='F8'>
<sample id='MAQC_Reference 3_NA'/>
<data>
<tar id='COG2'/>
<cq>26,1</cq>
</data>
</react>
<react id='G8'>
<sample id='MAQC_Reference 4_NA'/>
<data>
<tar id='COG2'/>
<cq>26,24</cq>
</data>
</react>
<react id='H8'>
<sample id='MAQC_Reference 4_NA'/>
<data>
<tar id='COG2'/>
<cq>26,21</cq>
</data>
</react>
<react id='I8'>
<sample id='MAQC_Reference 1_A'/>
<data>
<tar id='COG2'/>
<cq>29,64</cq>
</data>
</react>
<react id='J8'>
<sample id='MAQC_Reference 1_A'/>
<data>
<tar id='COG2'/>
<cq>29,31</cq>
</data>
</react>
<react id='K8'>
<sample id='MAQC_Reference 2_A'/>
<data>
<tar id='COG2'/>
<cq>30,49</cq>
</data>
</react>
<react id='L8'>
<sample id='MAQC_Reference 2_A'/>
<data>
<tar id='COG2'/>
<cq>30,96</cq>
</data>
</react>
<react id='M8'>
<sample id='MAQC_Reference 3_A'/>
<data>
<tar id='COG2'/>
<cq>31,17</cq>
</data>
</react>
<react id='N8'>
<sample id='MAQC_Reference 3_A'/>
<data>
<tar id='COG2'/>
<cq>31,17</cq>
</data>
</react>
<react id='O8'>
<sample id='MAQC_Reference 4_A'/>
<data>
<tar id='COG2'/>
<cq>31</cq>
</data>
</react>
<react id='P8'>
<sample id='MAQC_Reference 4_A'/>
<data>
<tar id='COG2'/>
<cq>31,06</cq>
</data>
</react>
<react id='A9'>
<sample id='MAQC_Reference 1_NA'/>
<data>
<tar id='RMI1'/>
<cq>26,91</cq>
</data>
</react>
<react id='B9'>
<sample id='MAQC_Reference 1_NA'/>
<data>
<tar id='RMI1'/>
<cq>27,34</cq>
</data>
</react>
<react id='C9'>
<sample id='MAQC_Reference 2_NA'/>
<data>
<tar id='RMI1'/>
<cq>28,32</cq>
</data>
</react>
<react id='D9'>
<sample id='MAQC_Reference 2_NA'/>
<data>
<tar id='RMI1'/>
<cq>28,31</cq>
</data>
</react>
<react id='E9'>
<sample id='MAQC_Reference 3_NA'/>
<data>
<tar id='RMI1'/>
<cq>27,84</cq>
</data>
</react>
<react id='F9'>
<sample id='MAQC_Reference 3_NA'/>
<data>
<tar id='RMI1'/>
<cq>27,77</cq>
</data>
</react>
<react id='G9'>
<sample id='MAQC_Reference 4_NA'/>
<data>
<tar id='RMI1'/>
<cq>26,93</cq>
</data>
</react>
<react id='H9'>
<sample id='MAQC_Reference 4_NA'/>
<data>
<tar id='RMI1'/>
<cq>26,94</cq>
</data>
</react>
<react id='I9'>
<sample id='MAQC_Reference 1_A'/>
<data>
<tar id='RMI1'/>
<cq>27,79</cq>
</data>
</react>
<react id='J9'>
<sample id='MAQC_Reference 1_A'/>
<data>
<tar id='RMI1'/>
<cq>27,65</cq>
</data>
</react>
<react id='K9'>
<sample id='MAQC_Reference 2_A'/>
<data>
<tar id='RMI1'/>
<cq>29,48</cq>
</data>
</react>
<react id='L9'>
<sample id='MAQC_Reference 2_A'/>
<data>
<tar id='RMI1'/>
<cq>29,3</cq>
</data>
</react>
<react id='M9'>
<sample id='MAQC_Reference 3_A'/>
<data>
<tar id='RMI1'/>
<cq>29,25</cq>
</data>
</react>
<react id='N9'>
<sample id='MAQC_Reference 3_A'/>
<data>
<tar id='RMI1'/>
<cq>29,34</cq>
</data>
</react>
<react id='O9'>
<sample id='MAQC_Reference 4_A'/>
<data>
<tar id='RMI1'/>
<cq>28,29</cq>
</data>
</react>
<react id='P9'>
<sample id='MAQC_Reference 4_A'/>
<data>
<tar id='RMI1'/>
<cq>28,3</cq>
</data>
</react>
<react id='A10'>
<sample id='MAQC_Reference 1_NA'/>
<data>
<tar id='CRLF3'/>
<cq>17,53</cq>
</data>
</react>
<react id='B10'>
<sample id='MAQC_Reference 1_NA'/>
<data>
<tar id='CRLF3'/>
<cq>17,5</cq>
</data>
</react>
<react id='C10'>
<sample id='MAQC_Reference 2_NA'/>
<data>
<tar id='CRLF3'/>
<cq>17,67</cq>
</data>
</react>
<react id='D10'>
<sample id='MAQC_Reference 2_NA'/>
<data>
<tar id='CRLF3'/>
<cq>17,66</cq>
</data>
</react>
<react id='E10'>
<sample id='MAQC_Reference 3_NA'/>
<data>
<tar id='CRLF3'/>
<cq>17,48</cq>
</data>
</react>
<react id='F10'>
<sample id='MAQC_Reference 3_NA'/>
<data>
<tar id='CRLF3'/>
<cq>17,46</cq>
</data>
</react>
<react id='G10'>
<sample id='MAQC_Reference 4_NA'/>
<data>
<tar id='CRLF3'/>
<cq>17,13</cq>
</data>
</react>
<react id='H10'>
<sample id='MAQC_Reference 4_NA'/>
<data>
<tar id='CRLF3'/>
<cq>17,1</cq>
</data>
</react>
<react id='I10'>
<sample id='MAQC_Reference 1_A'/>
<data>
<tar id='CRLF3'/>
<cq>16,86</cq>
</data>
</react>
<react id='J10'>
<sample id='MAQC_Reference 1_A'/>
<data>
<tar id='CRLF3'/>
<cq>16,83</cq>
</data>
</react>
<react id='K10'>
<sample id='MAQC_Reference 2_A'/>
<data>
<tar id='CRLF3'/>
<cq>17,47</cq>
</data>
</react>
<react id='L10'>
<sample id='MAQC_Reference 2_A'/>
<data>
<tar id='CRLF3'/>
<cq>17,44</cq>
</data>
</react>
<react id='M10'>
<sample id='MAQC_Reference 3_A'/>
<data>
<tar id='CRLF3'/>
<cq>17,53</cq>
</data>
</react>
<react id='N10'>
<sample id='MAQC_Reference 3_A'/>
<data>
<tar id='CRLF3'/>
<cq>17,51</cq>
</data>
</react>
<react id='O10'>
<sample id='MAQC_Reference 4_A'/>
<data>
<tar id='CRLF3'/>
<cq>17,08</cq>
</data>
</react>
<react id='P10'>
<sample id='MAQC_Reference 4_A'/>
<data>
<tar id='CRLF3'/>
<cq>17,1</cq>
</data>
</react>
<react id='A11'>
<sample id='MAQC_Reference 1_NA'/>
<data>
<tar id='HIF1A'/>
<cq>24,03</cq>
</data>
</react>
<react id='B11'>
<sample id='MAQC_Reference 1_NA'/>
<data>
<tar id='HIF1A'/>
<cq>24,06</cq>
</data>
</react>
<react id='C11'>
<sample id='MAQC_Reference 2_NA'/>
<data>
<tar id='HIF1A'/>
<cq>25,49</cq>
</data>
</react>
<react id='D11'>
<sample id='MAQC_Reference 2_NA'/>
<data>
<tar id='HIF1A'/>
<cq>25,82</cq>
</data>
</react>
<react id='E11'>
<sample id='MAQC_Reference 3_NA'/>
<data>
<tar id='HIF1A'/>
<cq>24,88</cq>
</data>
</react>
<react id='F11'>
<sample id='MAQC_Reference 3_NA'/>
<data>
<tar id='HIF1A'/>
<cq>24,9</cq>
</data>
</react>
<react id='G11'>
<sample id='MAQC_Reference 4_NA'/>
<data>
<tar id='HIF1A'/>
<cq>23,89</cq>
</data>
</react>
<react id='H11'>
<sample id='MAQC_Reference 4_NA'/>
<data>
<tar id='HIF1A'/>
<cq>23,88</cq>
</data>
</react>
<react id='I11'>
<sample id='MAQC_Reference 1_A'/>
<data>
<tar id='HIF1A'/>
<cq>26,98</cq>
</data>
</react>
<react id='J11'>
<sample id='MAQC_Reference 1_A'/>
<data>
<tar id='HIF1A'/>
<cq>26,93</cq>
</data>
</react>
<react id='K11'>
<sample id='MAQC_Reference 2_A'/>
<data>
<tar id='HIF1A'/>
<cq>27,65</cq>
</data>
</react>
<react id='L11'>
<sample id='MAQC_Reference 2_A'/>
<data>
<tar id='HIF1A'/>
<cq>27,64</cq>
</data>
</react>
<react id='M11'>
<sample id='MAQC_Reference 3_A'/>
<data>
<tar id='HIF1A'/>
<cq>27,49</cq>
</data>
</react>
<react id='N11'>
<sample id='MAQC_Reference 3_A'/>
<data>
<tar id='HIF1A'/>
<cq>27,24</cq>
</data>
</react>
<react id='O11'>
<sample id='MAQC_Reference 4_A'/>
<data>
<tar id='HIF1A'/>
<cq>25,9</cq>
</data>
</react>
<react id='P11'>
<sample id='MAQC_Reference 4_A'/>
<data>
<tar id='HIF1A'/>
<cq>25,92</cq>
</data>
</react>
<react id='A12'>
<sample id='MAQC_Reference 1_NA'/>
<data>
<tar id='MRPL13'/>
<cq>24,44</cq>
</data>
</react>
<react id='B12'>
<sample id='MAQC_Reference 1_NA'/>
<data>
<tar id='MRPL13'/>
<cq>24,23</cq>
</data>
</react>
<react id='C12'>
<sample id='MAQC_Reference 2_NA'/>
<data>
<tar id='MRPL13'/>
<cq>26,46</cq>
</data>
</react>
<react id='D12'>
<sample id='MAQC_Reference 2_NA'/>
<data>
<tar id='MRPL13'/>
<cq>26,42</cq>
</data>
</react>
<react id='E12'>
<sample id='MAQC_Reference 3_NA'/>
<data>
<tar id='MRPL13'/>
<cq>25,51</cq>
</data>
</react>
<react id='F12'>
<sample id='MAQC_Reference 3_NA'/>
<data>
<tar id='MRPL13'/>
<cq>25,46</cq>
</data>
</react>
<react id='G12'>
<sample id='MAQC_Reference 4_NA'/>
<data>
<tar id='MRPL13'/>
<cq>24,32</cq>
</data>
</react>
<react id='H12'>
<sample id='MAQC_Reference 4_NA'/>
<data>
<tar id='MRPL13'/>
<cq>24,45</cq>
</data>
</react>
<react id='I12'>
<sample id='MAQC_Reference 1_A'/>
<data>
<tar id='MRPL13'/>
<cq>26,78</cq>
</data>
</react>
<react id='J12'>
<sample id='MAQC_Reference 1_A'/>
<data>
<tar id='MRPL13'/>
<cq>26,72</cq>
</data>
</react>
<react id='K12'>
<sample id='MAQC_Reference 2_A'/>
<data>
<tar id='MRPL13'/>
<cq>28,84</cq>
</data>
</react>
<react id='L12'>
<sample id='MAQC_Reference 2_A'/>
<data>
<tar id='MRPL13'/>
<cq>28,75</cq>
</data>
</react>
<react id='M12'>
<sample id='MAQC_Reference 3_A'/>
<data>
<tar id='MRPL13'/>
<cq>27,79</cq>
</data>
</react>
<react id='N12'>
<sample id='MAQC_Reference 3_A'/>
<data>
<tar id='MRPL13'/>
<cq>27,87</cq>
</data>
</react>
<react id='O12'>
<sample id='MAQC_Reference 4_A'/>
<data>
<tar id='MRPL13'/>
<cq>27,21</cq>
</data>
</react>
<react id='P12'>
<sample id='MAQC_Reference 4_A'/>
<data>
<tar id='MRPL13'/>
<cq>27,3</cq>
</data>
</react>
<react id='A13'>
<sample id='MAQC_Reference 1_NA'/>
<data>
<tar id='TMBIM4'/>
<cq>27,31</cq>
</data>
</react>
<react id='B13'>
<sample id='MAQC_Reference 1_NA'/>
<data>
<tar id='TMBIM4'/>
<cq>27,23</cq>
</data>
</react>
<react id='C13'>
<sample id='MAQC_Reference 2_NA'/>
<data>
<tar id='TMBIM4'/>
<cq>28,11</cq>
</data>
</react>
<react id='D13'>
<sample id='MAQC_Reference 2_NA'/>
<data>
<tar id='TMBIM4'/>
<cq>28,3</cq>
</data>
</react>
<react id='E13'>
<sample id='MAQC_Reference 3_NA'/>
<data>
<tar id='TMBIM4'/>
<cq>27,7</cq>
</data>
</react>
<react id='F13'>
<sample id='MAQC_Reference 3_NA'/>
<data>
<tar id='TMBIM4'/>
<cq>27,68</cq>
</data>
</react>
<react id='G13'>
<sample id='MAQC_Reference 4_NA'/>
<data>
<tar id='TMBIM4'/>
<cq>27,08</cq>
</data>
</react>
<react id='H13'>
<sample id='MAQC_Reference 4_NA'/>
<data>
<tar id='TMBIM4'/>
<cq>27,07</cq>
</data>
</react>
<react id='I13'>
<sample id='MAQC_Reference 1_A'/>
<data>
<tar id='TMBIM4'/>
<cq>30,74</cq>
</data>
</react>
<react id='J13'>
<sample id='MAQC_Reference 1_A'/>
<data>
<tar id='TMBIM4'/>
<cq>30,6</cq>
</data>
</react>
<react id='K13'>
<sample id='MAQC_Reference 2_A'/>
<data>
<tar id='TMBIM4'/>
<cq>32,76</cq>
</data>
</react>
<react id='L13'>
<sample id='MAQC_Reference 2_A'/>
<data>
<tar id='TMBIM4'/>
<cq>32,89</cq>
</data>
</react>
<react id='M13'>
<sample id='MAQC_Reference 3_A'/>
<data>
<tar id='TMBIM4'/>
<cq>30,97</cq>
</data>
</react>
<react id='N13'>
<sample id='MAQC_Reference 3_A'/>
<data>
<tar id='TMBIM4'/>
<cq>31,08</cq>
</data>
</react>
<react id='O13'>
<sample id='MAQC_Reference 4_A'/>
<data>
<tar id='TMBIM4'/>
<cq>30,84</cq>
</data>
</react>
<react id='P13'>
<sample id='MAQC_Reference 4_A'/>
<data>
<tar id='TMBIM4'/>
<cq>30,74</cq>
</data>
</react>
<react id='A14'>
<sample id='MAQC_Reference 1_NA'/>
<data>
<tar id='SERGEF'/>
<cq>26,15</cq>
</data>
</react>
<react id='B14'>
<sample id='MAQC_Reference 1_NA'/>
<data>
<tar id='SERGEF'/>
<cq>26,24</cq>
</data>
</react>
<react id='C14'>
<sample id='MAQC_Reference 2_NA'/>
<data>
<tar id='SERGEF'/>
<cq>25,24</cq>
</data>
</react>
<react id='D14'>
<sample id='MAQC_Reference 2_NA'/>
<data>
<tar id='SERGEF'/>
<cq>25,43</cq>
</data>
</react>
<react id='E14'>
<sample id='MAQC_Reference 3_NA'/>
<data>
<tar id='SERGEF'/>
<cq>25,5</cq>
</data>
</react>
<react id='F14'>
<sample id='MAQC_Reference 3_NA'/>
<data>
<tar id='SERGEF'/>
<cq>25,55</cq>
</data>
</react>
<react id='G14'>
<sample id='MAQC_Reference 4_NA'/>
<data>
<tar id='SERGEF'/>
<cq>25,67</cq>
</data>
</react>
<react id='H14'>
<sample id='MAQC_Reference 4_NA'/>
<data>
<tar id='SERGEF'/>
<cq>25,75</cq>
</data>
</react>
<react id='I14'>
<sample id='MAQC_Reference 1_A'/>
<data>
<tar id='SERGEF'/>
<cq>28,16</cq>
</data>
</react>
<react id='J14'>
<sample id='MAQC_Reference 1_A'/>
<data>
<tar id='SERGEF'/>
<cq>28,44</cq>
</data>
</react>
<react id='K14'>
<sample id='MAQC_Reference 2_A'/>
<data>
<tar id='SERGEF'/>
<cq>26,93</cq>
</data>
</react>
<react id='L14'>
<sample id='MAQC_Reference 2_A'/>
<data>
<tar id='SERGEF'/>
<cq>26,98</cq>
</data>
</react>
<react id='M14'>
<sample id='MAQC_Reference 3_A'/>
<data>
<tar id='SERGEF'/>
<cq>27,71</cq>
</data>
</react>
<react id='N14'>
<sample id='MAQC_Reference 3_A'/>
<data>
<tar id='SERGEF'/>
<cq>27,69</cq>
</data>
</react>
<react id='O14'>
<sample id='MAQC_Reference 4_A'/>
<data>
<tar id='SERGEF'/>
<cq>27,83</cq>
</data>
</react>
<react id='P14'>
<sample id='MAQC_Reference 4_A'/>
<data>
<tar id='SERGEF'/>
<cq>27,84</cq>
</data>
</react>
<react id='A15'>
<sample id='MAQC_Reference 1_NA'/>
<data>
<tar id='KIAA0652'/>
<cq>27,84</cq>
</data>
</react>
<react id='B15'>
<sample id='MAQC_Reference 1_NA'/>
<data>
<tar id='KIAA0652'/>
<cq>27,86</cq>
</data>
</react>
<react id='C15'>
<sample id='MAQC_Reference 2_NA'/>
<data>
<tar id='KIAA0652'/>
<cq>26,98</cq>
</data>
</react>
<react id='D15'>
<sample id='MAQC_Reference 2_NA'/>
<data>
<tar id='KIAA0652'/>
<cq>27,06</cq>
</data>
</react>
<react id='E15'>
<sample id='MAQC_Reference 3_NA'/>
<data>
<tar id='KIAA0652'/>
<cq>26,8</cq>
</data>
</react>
<react id='F15'>
<sample id='MAQC_Reference 3_NA'/>
<data>
<tar id='KIAA0652'/>
<cq>26,98</cq>
</data>
</react>
<react id='G15'>
<sample id='MAQC_Reference 4_NA'/>
<data>
<tar id='KIAA0652'/>
<cq>27,1</cq>
</data>
</react>
<react id='H15'>
<sample id='MAQC_Reference 4_NA'/>
<data>
<tar id='KIAA0652'/>
<cq>27,06</cq>
</data>
</react>
<react id='I15'>
<sample id='MAQC_Reference 1_A'/>
<data>
<tar id='KIAA0652'/>
<cq>32</cq>
</data>
</react>
<react id='J15'>
<sample id='MAQC_Reference 1_A'/>
<data>
<tar id='KIAA0652'/>
<cq>31,61</cq>
</data>
</react>
<react id='K15'>
<sample id='MAQC_Reference 2_A'/>
<data>
<tar id='KIAA0652'/>
<cq>30,9</cq>
</data>
</react>
<react id='L15'>
<sample id='MAQC_Reference 2_A'/>
<data>
<tar id='KIAA0652'/>
<cq>31,03</cq>
</data>
</react>
<react id='M15'>
<sample id='MAQC_Reference 3_A'/>
<data>
<tar id='KIAA0652'/>
<cq>31,8</cq>
</data>
</react>
<react id='N15'>
<sample id='MAQC_Reference 3_A'/>
<data>
<tar id='KIAA0652'/>
<cq>31,78</cq>
</data>
</react>
<react id='O15'>
<sample id='MAQC_Reference 4_A'/>
<data>
<tar id='KIAA0652'/>
<cq>30,7</cq>
</data>
</react>
<react id='P15'>
<sample id='MAQC_Reference 4_A'/>
<data>
<tar id='KIAA0652'/>
<cq>30,91</cq>
</data>
</react>
<react id='A16'>
<sample id='MAQC_Reference 1_NA'/>
<data>
<tar id='SLC12A2'/>
<cq>27,87</cq>
</data>
</react>
<react id='B16'>
<sample id='MAQC_Reference 1_NA'/>
<data>
<tar id='SLC12A2'/>
<cq>27,74</cq>
</data>
</react>
<react id='C16'>
<sample id='MAQC_Reference 2_NA'/>
<data>
<tar id='SLC12A2'/>
<cq>26,16</cq>
</data>
</react>
<react id='D16'>
<sample id='MAQC_Reference 2_NA'/>
<data>
<tar id='SLC12A2'/>
<cq>26,12</cq>
</data>
</react>
<react id='E16'>
<sample id='MAQC_Reference 3_NA'/>
<data>
<tar id='SLC12A2'/>
<cq>26,15</cq>
</data>
</react>
<react id='F16'>
<sample id='MAQC_Reference 3_NA'/>
<data>
<tar id='SLC12A2'/>
<cq>26,17</cq>
</data>
</react>
<react id='G16'>
<sample id='MAQC_Reference 4_NA'/>
<data>
<tar id='SLC12A2'/>
<cq>26,77</cq>
</data>
</react>
<react id='H16'>
<sample id='MAQC_Reference 4_NA'/>
<data>
<tar id='SLC12A2'/>
<cq>26,69</cq>
</data>
</react>
<react id='I16'>
<sample id='MAQC_Reference 1_A'/>
<data>
<tar id='SLC12A2'/>
<cq>31</cq>
</data>
</react>
<react id='J16'>
<sample id='MAQC_Reference 1_A'/>
<data>
<tar id='SLC12A2'/>
<cq>31,65</cq>
</data>
</react>
<react id='K16'>
<sample id='MAQC_Reference 2_A'/>
<data>
<tar id='SLC12A2'/>
<cq>29,21</cq>
</data>
</react>
<react id='L16'>
<sample id='MAQC_Reference 2_A'/>
<data>
<tar id='SLC12A2'/>
<cq>29,27</cq>
</data>
</react>
<react id='M16'>
<sample id='MAQC_Reference 3_A'/>
<data>
<tar id='SLC12A2'/>
<cq>30,82</cq>
</data>
</react>
<react id='N16'>
<sample id='MAQC_Reference 3_A'/>
<data>
<tar id='SLC12A2'/>
<cq>30,93</cq>
</data>
</react>
<react id='O16'>
<sample id='MAQC_Reference 4_A'/>
<data>
<tar id='SLC12A2'/>
<cq>31,22</cq>
</data>
</react>
<react id='P16'>
<sample id='MAQC_Reference 4_A'/>
<data>
<tar id='SLC12A2'/>
<cq>31,03</cq>
</data>
</react>
<react id='A17'>
<sample id='MAQC_Reference 1_NA'/>
<data>
<tar id='DNAJB1'/>
<cq>24,23</cq>
</data>
</react>
<react id='B17'>
<sample id='MAQC_Reference 1_NA'/>
<data>
<tar id='DNAJB1'/>
<cq>24,26</cq>
</data>
</react>
<react id='C17'>
<sample id='MAQC_Reference 2_NA'/>
<data>
<tar id='DNAJB1'/>
<cq>24,3</cq>
</data>
</react>
<react id='D17'>
<sample id='MAQC_Reference 2_NA'/>
<data>
<tar id='DNAJB1'/>
<cq>24,43</cq>
</data>
</react>
<react id='E17'>
<sample id='MAQC_Reference 3_NA'/>
<data>
<tar id='DNAJB1'/>
<cq>24,22</cq>
</data>
</react>
<react id='F17'>
<sample id='MAQC_Reference 3_NA'/>
<data>
<tar id='DNAJB1'/>
<cq>24,26</cq>
</data>
</react>
<react id='G17'>
<sample id='MAQC_Reference 4_NA'/>
<data>
<tar id='DNAJB1'/>
<cq>24,02</cq>
</data>
</react>
<react id='H17'>
<sample id='MAQC_Reference 4_NA'/>
<data>
<tar id='DNAJB1'/>
<cq>24,01</cq>
</data>
</react>
<react id='I17'>
<sample id='MAQC_Reference 1_A'/>
<data>
<tar id='DNAJB1'/>
<cq>25,72</cq>
</data>
</react>
<react id='J17'>
<sample id='MAQC_Reference 1_A'/>
<data>
<tar id='DNAJB1'/>
<cq>25,78</cq>
</data>
</react>
<react id='K17'>
<sample id='MAQC_Reference 2_A'/>
<data>
<tar id='DNAJB1'/>
<cq>26,42</cq>
</data>
</react>
<react id='L17'>
<sample id='MAQC_Reference 2_A'/>
<data>
<tar id='DNAJB1'/>
<cq>26,52</cq>
</data>
</react>
<react id='M17'>
<sample id='MAQC_Reference 3_A'/>
<data>
<tar id='DNAJB1'/>
<cq>26,63</cq>
</data>
</react>
<react id='N17'>
<sample id='MAQC_Reference 3_A'/>
<data>
<tar id='DNAJB1'/>
<cq>26,67</cq>
</data>
</react>
<react id='O17'>
<sample id='MAQC_Reference 4_A'/>
<data>
<tar id='DNAJB1'/>
<cq>26,42</cq>
</data>
</react>
<react id='P17'>
<sample id='MAQC_Reference 4_A'/>
<data>
<tar id='DNAJB1'/>
<cq>26,5</cq>
</data>
</react>
<react id='A18'>
<sample id='MAQC_Reference 1_NA'/>
<data>
<tar id='DNAJB9'/>
<cq>27,88</cq>
</data>
</react>
<react id='B18'>
<sample id='MAQC_Reference 1_NA'/>
<data>
<tar id='DNAJB9'/>
<cq>27,83</cq>
</data>
</react>
<react id='C18'>
<sample id='MAQC_Reference 2_NA'/>
<data>
<tar id='DNAJB9'/>
<cq>27,45</cq>
</data>
</react>
<react id='D18'>
<sample id='MAQC_Reference 2_NA'/>
<data>
<tar id='DNAJB9'/>
<cq>27,6</cq>
</data>
</react>
<react id='E18'>
<sample id='MAQC_Reference 3_NA'/>
<data>
<tar id='DNAJB9'/>
<cq>27,22</cq>
</data>
</react>
<react id='F18'>
<sample id='MAQC_Reference 3_NA'/>
<data>
<tar id='DNAJB9'/>
<cq>27,44</cq>
</data>
</react>
<react id='G18'>
<sample id='MAQC_Reference 4_NA'/>
<data>
<tar id='DNAJB9'/>
<cq>27,29</cq>
</data>
</react>
<react id='H18'>
<sample id='MAQC_Reference 4_NA'/>
<data>
<tar id='DNAJB9'/>
<cq>27,41</cq>
</data>
</react>
<react id='I18'>
<sample id='MAQC_Reference 1_A'/>
<data>
<tar id='DNAJB9'/>
<cq>27,19</cq>
</data>
</react>
<react id='J18'>
<sample id='MAQC_Reference 1_A'/>
<data>
<tar id='DNAJB9'/>
<cq>27,32</cq>
</data>
</react>
<react id='K18'>
<sample id='MAQC_Reference 2_A'/>
<data>
<tar id='DNAJB9'/>
<cq>29,68</cq>
</data>
</react>
<react id='L18'>
<sample id='MAQC_Reference 2_A'/>
<data>
<tar id='DNAJB9'/>
<cq>29,9</cq>
</data>
</react>
<react id='M18'>
<sample id='MAQC_Reference 3_A'/>
<data>
<tar id='DNAJB9'/>
<cq>28,81</cq>
</data>
</react>
<react id='N18'>
<sample id='MAQC_Reference 3_A'/>
<data>
<tar id='DNAJB9'/>
<cq>29,09</cq>
</data>
</react>
<react id='O18'>
<sample id='MAQC_Reference 4_A'/>
<data>
<tar id='DNAJB9'/>
<cq>28,56</cq>
</data>
</react>
<react id='P18'>
<sample id='MAQC_Reference 4_A'/>
<data>
<tar id='DNAJB9'/>
<cq>28,63</cq>
</data>
</react>
<react id='A19'>
<sample id='MAQC_Reference 1_NA'/>
<data>
<tar id='CDK5'/>
<cq>26,52</cq>
</data>
</react>
<react id='B19'>
<sample id='MAQC_Reference 1_NA'/>
<data>
<tar id='CDK5'/>
<cq>26,54</cq>
</data>
</react>
<react id='C19'>
<sample id='MAQC_Reference 2_NA'/>
<data>
<tar id='CDK5'/>
<cq>26,06</cq>
</data>
</react>
<react id='D19'>
<sample id='MAQC_Reference 2_NA'/>
<data>
<tar id='CDK5'/>
<cq>26,08</cq>
</data>
</react>
<react id='E19'>
<sample id='MAQC_Reference 3_NA'/>
<data>
<tar id='CDK5'/>
<cq>25,86</cq>
</data>
</react>
<react id='F19'>
<sample id='MAQC_Reference 3_NA'/>
<data>
<tar id='CDK5'/>
<cq>26,07</cq>
</data>
</react>
<react id='G19'>
<sample id='MAQC_Reference 4_NA'/>
<data>
<tar id='CDK5'/>
<cq>26,09</cq>
</data>
</react>
<react id='H19'>
<sample id='MAQC_Reference 4_NA'/>
<data>
<tar id='CDK5'/>
<cq>26,11</cq>
</data>
</react>
<react id='I19'>
<sample id='MAQC_Reference 1_A'/>
<data>
<tar id='CDK5'/>
<cq>30,33</cq>
</data>
</react>
<react id='J19'>
<sample id='MAQC_Reference 1_A'/>
<data>
<tar id='CDK5'/>
<cq>30,43</cq>
</data>
</react>
<react id='K19'>
<sample id='MAQC_Reference 2_A'/>
<data>
<tar id='CDK5'/>
<cq>28,7</cq>
</data>
</react>
<react id='L19'>
<sample id='MAQC_Reference 2_A'/>
<data>
<tar id='CDK5'/>
<cq>28,67</cq>
</data>
</react>
<react id='M19'>
<sample id='MAQC_Reference 3_A'/>
<data>
<tar id='CDK5'/>
<cq>29,76</cq>
</data>
</react>
<react id='N19'>
<sample id='MAQC_Reference 3_A'/>
<data>
<tar id='CDK5'/>
<cq>29,57</cq>
</data>
</react>
<react id='O19'>
<sample id='MAQC_Reference 4_A'/>
<data>
<tar id='CDK5'/>
<cq>28,59</cq>
</data>
</react>
<react id='P19'>
<sample id='MAQC_Reference 4_A'/>
<data>
<tar id='CDK5'/>
<cq>28,6</cq>
</data>
</react>
<react id='A20'>
<sample id='MAQC_Reference 1_NA'/>
<data>
<tar id='SRD5A1'/>
<cq>26,91</cq>
</data>
</react>
<react id='B20'>
<sample id='MAQC_Reference 1_NA'/>
<data>
<tar id='SRD5A1'/>
<cq>26,96</cq>
</data>
</react>
<react id='C20'>
<sample id='MAQC_Reference 2_NA'/>
<data>
<tar id='SRD5A1'/>
<cq>27,76</cq>
</data>
</react>
<react id='D20'>
<sample id='MAQC_Reference 2_NA'/>
<data>
<tar id='SRD5A1'/>
<cq>27,56</cq>
</data>
</react>
<react id='E20'>
<sample id='MAQC_Reference 3_NA'/>
<data>
<tar id='SRD5A1'/>
<cq>27,25</cq>
</data>
</react>
<react id='F20'>
<sample id='MAQC_Reference 3_NA'/>
<data>
<tar id='SRD5A1'/>
<cq>27,13</cq>
</data>
</react>
<react id='G20'>
<sample id='MAQC_Reference 4_NA'/>
<data>
<tar id='SRD5A1'/>
<cq>26,81</cq>
</data>
</react>
<react id='H20'>
<sample id='MAQC_Reference 4_NA'/>
<data>
<tar id='SRD5A1'/>
<cq>26,81</cq>
</data>
</react>
<react id='I20'>
<sample id='MAQC_Reference 1_A'/>
<data>
<tar id='SRD5A1'/>
<cq>29,75</cq>
</data>
</react>
<react id='J20'>
<sample id='MAQC_Reference 1_A'/>
<data>
<tar id='SRD5A1'/>
<cq>29,94</cq>
</data>
</react>
<react id='K20'>
<sample id='MAQC_Reference 2_A'/>
<data>
<tar id='SRD5A1'/>
<cq>30,56</cq>
</data>
</react>
<react id='L20'>
<sample id='MAQC_Reference 2_A'/>
<data>
<tar id='SRD5A1'/>
<cq>29,93</cq>
</data>
</react>
<react id='M20'>
<sample id='MAQC_Reference 3_A'/>
<data>
<tar id='SRD5A1'/>
<cq>30,16</cq>
</data>
</react>
<react id='N20'>
<sample id='MAQC_Reference 3_A'/>
<data>
<tar id='SRD5A1'/>
<cq>31,49</cq>
</data>
</react>
<react id='O20'>
<sample id='MAQC_Reference 4_A'/>
<data>
<tar id='SRD5A1'/>
<cq>30,07</cq>
</data>
</react>
<react id='P20'>
<sample id='MAQC_Reference 4_A'/>
<data>
<tar id='SRD5A1'/>
<cq>30,12</cq>
</data>
</react>
<react id='A21'>
<sample id='MAQC_Reference 1_NA'/>
<data>
<tar id='ABHD10'/>
<cq>26</cq>
</data>
</react>
<react id='B21'>
<sample id='MAQC_Reference 1_NA'/>
<data>
<tar id='ABHD10'/>
<cq>26,03</cq>
</data>
</react>
<react id='C21'>
<sample id='MAQC_Reference 2_NA'/>
<data>
<tar id='ABHD10'/>
<cq>25,47</cq>
</data>
</react>
<react id='D21'>
<sample id='MAQC_Reference 2_NA'/>
<data>
<tar id='ABHD10'/>
<cq>25,51</cq>
</data>
</react>
<react id='E21'>
<sample id='MAQC_Reference 3_NA'/>
<data>
<tar id='ABHD10'/>
<cq>25,53</cq>
</data>
</react>
<react id='F21'>
<sample id='MAQC_Reference 3_NA'/>
<data>
<tar id='ABHD10'/>
<cq>25,5</cq>
</data>
</react>
<react id='G21'>
<sample id='MAQC_Reference 4_NA'/>
<data>
<tar id='ABHD10'/>
<cq>25,59</cq>
</data>
</react>
<react id='H21'>
<sample id='MAQC_Reference 4_NA'/>
<data>
<tar id='ABHD10'/>
<cq>25,7</cq>
</data>
</react>
<react id='I21'>
<sample id='MAQC_Reference 1_A'/>
<data>
<tar id='ABHD10'/>
<cq>26,41</cq>
</data>
</react>
<react id='J21'>
<sample id='MAQC_Reference 1_A'/>
<data>
<tar id='ABHD10'/>
<cq>26,5</cq>
</data>
</react>
<react id='K21'>
<sample id='MAQC_Reference 2_A'/>
<data>
<tar id='ABHD10'/>
<cq>26,16</cq>
</data>
</react>
<react id='L21'>
<sample id='MAQC_Reference 2_A'/>
<data>
<tar id='ABHD10'/>
<cq>26,21</cq>
</data>
</react>
<react id='M21'>
<sample id='MAQC_Reference 3_A'/>
<data>
<tar id='ABHD10'/>
<cq>26,58</cq>
</data>
</react>
<react id='N21'>
<sample id='MAQC_Reference 3_A'/>
<data>
<tar id='ABHD10'/>
<cq>26,67</cq>
</data>
</react>
<react id='O21'>
<sample id='MAQC_Reference 4_A'/>
<data>
<tar id='ABHD10'/>
<cq>27,04</cq>
</data>
</react>
<react id='P21'>
<sample id='MAQC_Reference 4_A'/>
<data>
<tar id='ABHD10'/>
<cq>27,07</cq>
</data>
</react>
<react id='A22'>
<sample id='MAQC_Reference 1_NA'/>
<data>
<tar id='DNMT1'/>
<cq>24,88</cq>
</data>
</react>
<react id='B22'>
<sample id='MAQC_Reference 1_NA'/>
<data>
<tar id='DNMT1'/>
<cq>24,94</cq>
</data>
</react>
<react id='C22'>
<sample id='MAQC_Reference 2_NA'/>
<data>
<tar id='DNMT1'/>
<cq>26,72</cq>
</data>
</react>
<react id='D22'>
<sample id='MAQC_Reference 2_NA'/>
<data>
<tar id='DNMT1'/>
<cq>26,77</cq>
</data>
</react>
<react id='E22'>
<sample id='MAQC_Reference 3_NA'/>
<data>
<tar id='DNMT1'/>
<cq>25,95</cq>
</data>
</react>
<react id='F22'>
<sample id='MAQC_Reference 3_NA'/>
<data>
<tar id='DNMT1'/>
<cq>25,96</cq>
</data>
</react>
<react id='G22'>
<sample id='MAQC_Reference 4_NA'/>
<data>
<tar id='DNMT1'/>
<cq>24,75</cq>
</data>
</react>
<react id='H22'>
<sample id='MAQC_Reference 4_NA'/>
<data>
<tar id='DNMT1'/>
<cq>24,78</cq>
</data>
</react>
<react id='I22'>
<sample id='MAQC_Reference 1_A'/>
<data>
<tar id='DNMT1'/>
<cq>26,71</cq>
</data>
</react>
<react id='J22'>
<sample id='MAQC_Reference 1_A'/>
<data>
<tar id='DNMT1'/>
<cq>26,84</cq>
</data>
</react>
<react id='K22'>
<sample id='MAQC_Reference 2_A'/>
<data>
<tar id='DNMT1'/>
<cq>28,77</cq>
</data>
</react>
<react id='L22'>
<sample id='MAQC_Reference 2_A'/>
<data>
<tar id='DNMT1'/>
<cq>29,21</cq>
</data>
</react>
<react id='M22'>
<sample id='MAQC_Reference 3_A'/>
<data>
<tar id='DNMT1'/>
<cq>29,11</cq>
</data>
</react>
<react id='N22'>
<sample id='MAQC_Reference 3_A'/>
<data>
<tar id='DNMT1'/>
<cq>28,97</cq>
</data>
</react>
<react id='O22'>
<sample id='MAQC_Reference 4_A'/>
<data>
<tar id='DNMT1'/>
<cq>27,3</cq>
</data>
</react>
<react id='P22'>
<sample id='MAQC_Reference 4_A'/>
<data>
<tar id='DNMT1'/>
<cq>27,5</cq>
</data>
</react>
<react id='A23'>
<sample id='MAQC_Reference 1_NA'/>
<data>
<tar id='ANXA1'/>
<cq>24,59</cq>
</data>
</react>
<react id='B23'>
<sample id='MAQC_Reference 1_NA'/>
<data>
<tar id='ANXA1'/>
<cq>24,68</cq>
</data>
</react>
<react id='C23'>
<sample id='MAQC_Reference 2_NA'/>
<data>
<tar id='ANXA1'/>
<cq>28</cq>
</data>
</react>
<react id='D23'>
<sample id='MAQC_Reference 2_NA'/>
<data>
<tar id='ANXA1'/>
<cq>28,09</cq>
</data>
</react>
<react id='E23'>
<sample id='MAQC_Reference 3_NA'/>
<data>
<tar id='ANXA1'/>
<cq>26,08</cq>
</data>
</react>
<react id='F23'>
<sample id='MAQC_Reference 3_NA'/>
<data>
<tar id='ANXA1'/>
<cq>26,34</cq>
</data>
</react>
<react id='G23'>
<sample id='MAQC_Reference 4_NA'/>
<data>
<tar id='ANXA1'/>
<cq>24,6</cq>
</data>
</react>
<react id='H23'>
<sample id='MAQC_Reference 4_NA'/>
<data>
<tar id='ANXA1'/>
<cq>24,65</cq>
</data>
</react>
<react id='I23'>
<sample id='MAQC_Reference 1_A'/>
<data>
<tar id='ANXA1'/>
<cq>27,94</cq>
</data>
</react>
<react id='J23'>
<sample id='MAQC_Reference 1_A'/>
<data>
<tar id='ANXA1'/>
<cq>27,87</cq>
</data>
</react>
<react id='K23'>
<sample id='MAQC_Reference 2_A'/>
<data>
<tar id='ANXA1'/>
<cq>31,95</cq>
</data>
</react>
<react id='L23'>
<sample id='MAQC_Reference 2_A'/>
<data>
<tar id='ANXA1'/>
<cq>31,43</cq>
</data>
</react>
<react id='M23'>
<sample id='MAQC_Reference 3_A'/>
<data>
<tar id='ANXA1'/>
<cq>29,97</cq>
</data>
</react>
<react id='N23'>
<sample id='MAQC_Reference 3_A'/>
<data>
<tar id='ANXA1'/>
<cq>30,51</cq>
</data>
</react>
<react id='O23'>
<sample id='MAQC_Reference 4_A'/>
<data>
<tar id='ANXA1'/>
<cq>28,12</cq>
</data>
</react>
<react id='P23'>
<sample id='MAQC_Reference 4_A'/>
<data>
<tar id='ANXA1'/>
<cq>27,99</cq>
</data>
</react>
<react id='A24'>
<sample id='MAQC_Reference 1_NA'/>
<data>
<tar id='MRPL46'/>
<cq>25,43</cq>
</data>
</react>
<react id='B24'>
<sample id='MAQC_Reference 1_NA'/>
<data>
<tar id='MRPL46'/>
<cq>25,47</cq>
</data>
</react>
<react id='C24'>
<sample id='MAQC_Reference 2_NA'/>
<data>
<tar id='MRPL46'/>
<cq>26,17</cq>
</data>
</react>
<react id='D24'>
<sample id='MAQC_Reference 2_NA'/>
<data>
<tar id='MRPL46'/>
<cq>26,08</cq>
</data>
</react>
<react id='E24'>
<sample id='MAQC_Reference 3_NA'/>
<data>
<tar id='MRPL46'/>
<cq>25,89</cq>
</data>
</react>
<react id='F24'>
<sample id='MAQC_Reference 3_NA'/>
<data>
<tar id='MRPL46'/>
<cq>26,04</cq>
</data>
</react>
<react id='G24'>
<sample id='MAQC_Reference 4_NA'/>
<data>
<tar id='MRPL46'/>
<cq>25,33</cq>
</data>
</react>
<react id='H24'>
<sample id='MAQC_Reference 4_NA'/>
<data>
<tar id='MRPL46'/>
<cq>25,42</cq>
</data>
</react>
<react id='I24'>
<sample id='MAQC_Reference 1_A'/>
<data>
<tar id='MRPL46'/>
<cq>27,86</cq>
</data>
</react>
<react id='J24'>
<sample id='MAQC_Reference 1_A'/>
<data>
<tar id='MRPL46'/>
<cq>28,05</cq>
</data>
</react>
<react id='K24'>
<sample id='MAQC_Reference 2_A'/>
<data>
<tar id='MRPL46'/>
<cq>28,51</cq>
</data>
</react>
<react id='L24'>
<sample id='MAQC_Reference 2_A'/>
<data>
<tar id='MRPL46'/>
<cq>28,53</cq>
</data>
</react>
<react id='M24'>
<sample id='MAQC_Reference 3_A'/>
<data>
<tar id='MRPL46'/>
<cq>28,57</cq>
</data>
</react>
<react id='N24'>
<sample id='MAQC_Reference 3_A'/>
<data>
<tar id='MRPL46'/>
<cq>28,58</cq>
</data>
</react>
<react id='O24'>
<sample id='MAQC_Reference 4_A'/>
<data>
<tar id='MRPL46'/>
<cq>27,52</cq>
</data>
</react>
<react id='P24'>
<sample id='MAQC_Reference 4_A'/>
<data>
<tar id='MRPL46'/>
<cq>27,44</cq>
</data>
</react>
</run>
<run id='RUN2'>
<react id='A1'>
<sample id='MAQC_Reference 1_NA'/>
<data>
<tar id='ARFGEF1'/>
<cq>27,67</cq>
</data>
</react>
<react id='B1'>
<sample id='MAQC_Reference 1_NA'/>
<data>
<tar id='ARFGEF1'/>
<cq>27,65</cq>
</data>
</react>
<react id='C1'>
<sample id='MAQC_Reference 2_NA'/>
<data>
<tar id='ARFGEF1'/>
<cq>27,75</cq>
</data>
</react>
<react id='D1'>
<sample id='MAQC_Reference 2_NA'/>
<data>
<tar id='ARFGEF1'/>
<cq>27,79</cq>
</data>
</react>
<react id='E1'>
<sample id='MAQC_Reference 3_NA'/>
<data>
<tar id='ARFGEF1'/>
<cq>27,69</cq>
</data>
</react>
<react id='F1'>
<sample id='MAQC_Reference 3_NA'/>
<data>
<tar id='ARFGEF1'/>
<cq>27,54</cq>
</data>
</react>
<react id='G1'>
<sample id='MAQC_Reference 4_NA'/>
<data>
<tar id='ARFGEF1'/>
<cq>27,2</cq>
</data>
</react>
<react id='H1'>
<sample id='MAQC_Reference 4_NA'/>
<data>
<tar id='ARFGEF1'/>
<cq>27,09</cq>
</data>
</react>
<react id='I1'>
<sample id='MAQC_Reference 1_A'/>
<data>
<tar id='ARFGEF1'/>
<cq>29,71</cq>
</data>
</react>
<react id='J1'>
<sample id='MAQC_Reference 1_A'/>
<data>
<tar id='ARFGEF1'/>
<cq>29,65</cq>
</data>
</react>
<react id='K1'>
<sample id='MAQC_Reference 2_A'/>
<data>
<tar id='ARFGEF1'/>
<cq>31,5</cq>
</data>
</react>
<react id='L1'>
<sample id='MAQC_Reference 2_A'/>
<data>
<tar id='ARFGEF1'/>
<cq>31,66</cq>
</data>
</react>
<react id='M1'>
<sample id='MAQC_Reference 3_A'/>
<data>
<tar id='ARFGEF1'/>
<cq>31,12</cq>
</data>
</react>
<react id='N1'>
<sample id='MAQC_Reference 3_A'/>
<data>
<tar id='ARFGEF1'/>
<cq>31,96</cq>
</data>
</react>
<react id='O1'>
<sample id='MAQC_Reference 4_A'/>
<data>
<tar id='ARFGEF1'/>
<cq>30,5</cq>
</data>
</react>
<react id='P1'>
<sample id='MAQC_Reference 4_A'/>
<data>
<tar id='ARFGEF1'/>
<cq>30,45</cq>
</data>
</react>
<react id='A2'>
<sample id='MAQC_Reference 1_NA'/>
<data>
<tar id='IGF2R'/>
<cq>26,88</cq>
</data>
</react>
<react id='B2'>
<sample id='MAQC_Reference 1_NA'/>
<data>
<tar id='IGF2R'/>
<cq>26,77</cq>
</data>
</react>
<react id='C2'>
<sample id='MAQC_Reference 2_NA'/>
<data>
<tar id='IGF2R'/>
<cq>28,52</cq>
</data>
</react>
<react id='D2'>
<sample id='MAQC_Reference 2_NA'/>
<data>
<tar id='IGF2R'/>
<cq>28,56</cq>
</data>
</react>
<react id='E2'>
<sample id='MAQC_Reference 3_NA'/>
<data>
<tar id='IGF2R'/>
<cq>27,59</cq>
</data>
</react>
<react id='F2'>
<sample id='MAQC_Reference 3_NA'/>
<data>
<tar id='IGF2R'/>
<cq>27,64</cq>
</data>
</react>
<react id='G2'>
<sample id='MAQC_Reference 4_NA'/>
<data>
<tar id='IGF2R'/>
<cq>26,53</cq>
</data>
</react>
<react id='H2'>
<sample id='MAQC_Reference 4_NA'/>
<data>
<tar id='IGF2R'/>
<cq>26,52</cq>
</data>
</react>
<react id='I2'>
<sample id='MAQC_Reference 1_A'/>
<data>
<tar id='IGF2R'/>
<cq>30,53</cq>
</data>
</react>
<react id='J2'>
<sample id='MAQC_Reference 1_A'/>
<data>
<tar id='IGF2R'/>
<cq>30,16</cq>
</data>
</react>
<react id='K2'>
<sample id='MAQC_Reference 2_A'/>
<data>
<tar id='IGF2R'/>
<cq>33,62</cq>
</data>
</react>
<react id='L2'>
<sample id='MAQC_Reference 2_A'/>
<data>
<tar id='IGF2R'/>
<cq>33,77</cq>
</data>
</react>
<react id='M2'>
<sample id='MAQC_Reference 3_A'/>
<data>
<tar id='IGF2R'/>
<cq>33,01</cq>
</data>
</react>
<react id='N2'>
<sample id='MAQC_Reference 3_A'/>
<data>
<tar id='IGF2R'/>
<cq>33,57</cq>
</data>
</react>
<react id='O2'>
<sample id='MAQC_Reference 4_A'/>
<data>
<tar id='IGF2R'/>
<cq>32,32</cq>
</data>
</react>
<react id='P2'>
<sample id='MAQC_Reference 4_A'/>
<data>
<tar id='IGF2R'/>
<cq>32,08</cq>
</data>
</react>
<react id='A3'>
<sample id='MAQC_Reference 1_NA'/>
<data>
<tar id='JUN'/>
<cq>25,32</cq>
</data>
</react>
<react id='B3'>
<sample id='MAQC_Reference 1_NA'/>
<data>
<tar id='JUN'/>
<cq>25,21</cq>
</data>
</react>
<react id='C3'>
<sample id='MAQC_Reference 2_NA'/>
<data>
<tar id='JUN'/>
<cq>25,45</cq>
</data>
</react>
<react id='D3'>
<sample id='MAQC_Reference 2_NA'/>
<data>
<tar id='JUN'/>
<cq>25,44</cq>
</data>
</react>
<react id='E3'>
<sample id='MAQC_Reference 3_NA'/>
<data>
<tar id='JUN'/>
<cq>25,19</cq>
</data>
</react>
<react id='F3'>
<sample id='MAQC_Reference 3_NA'/>
<data>
<tar id='JUN'/>
<cq>25,24</cq>
</data>
</react>
<react id='G3'>
<sample id='MAQC_Reference 4_NA'/>
<data>
<tar id='JUN'/>
<cq>25,03</cq>
</data>
</react>
<react id='H3'>
<sample id='MAQC_Reference 4_NA'/>
<data>
<tar id='JUN'/>
<cq>24,97</cq>
</data>
</react>
<react id='I3'>
<sample id='MAQC_Reference 1_A'/>
<data>
<tar id='JUN'/>
<cq>25,03</cq>
</data>
</react>
<react id='J3'>
<sample id='MAQC_Reference 1_A'/>
<data>
<tar id='JUN'/>
<cq>25,08</cq>
</data>
</react>
<react id='K3'>
<sample id='MAQC_Reference 2_A'/>
<data>
<tar id='JUN'/>
<cq>25,62</cq>
</data>
</react>
<react id='L3'>
<sample id='MAQC_Reference 2_A'/>
<data>
<tar id='JUN'/>
<cq>25,57</cq>
</data>
</react>
<react id='M3'>
<sample id='MAQC_Reference 3_A'/>
<data>
<tar id='JUN'/>
<cq>25,69</cq>
</data>
</react>
<react id='N3'>
<sample id='MAQC_Reference 3_A'/>
<data>
<tar id='JUN'/>
<cq>25,61</cq>
</data>
</react>
<react id='O3'>
<sample id='MAQC_Reference 4_A'/>
<data>
<tar id='JUN'/>
<cq>25,34</cq>
</data>
</react>
<react id='P3'>
<sample id='MAQC_Reference 4_A'/>
<data>
<tar id='JUN'/>
<cq>25,43</cq>
</data>
</react>
<react id='A4'>
<sample id='MAQC_Reference 1_NA'/>
<data>
<tar id='TJP1'/>
<cq>27,51</cq>
</data>
</react>
<react id='B4'>
<sample id='MAQC_Reference 1_NA'/>
<data>
<tar id='TJP1'/>
<cq>27,22</cq>
</data>
</react>
<react id='C4'>
<sample id='MAQC_Reference 2_NA'/>
<data>
<tar id='TJP1'/>
<cq>25,92</cq>
</data>
</react>
<react id='D4'>
<sample id='MAQC_Reference 2_NA'/>
<data>
<tar id='TJP1'/>
<cq>25,94</cq>
</data>
</react>
<react id='E4'>
<sample id='MAQC_Reference 3_NA'/>
<data>
<tar id='TJP1'/>
<cq>25,89</cq>
</data>
</react>
<react id='F4'>
<sample id='MAQC_Reference 3_NA'/>
<data>
<tar id='TJP1'/>
<cq>26</cq>
</data>
</react>
<react id='G4'>
<sample id='MAQC_Reference 4_NA'/>
<data>
<tar id='TJP1'/>
<cq>26,31</cq>
</data>
</react>
<react id='H4'>
<sample id='MAQC_Reference 4_NA'/>
<data>
<tar id='TJP1'/>
<cq>26,23</cq>
</data>
</react>
<react id='I4'>
<sample id='MAQC_Reference 1_A'/>
<data>
<tar id='TJP1'/>
<cq>26,9</cq>
</data>
</react>
<react id='J4'>
<sample id='MAQC_Reference 1_A'/>
<data>
<tar id='TJP1'/>
<cq>27,06</cq>
</data>
</react>
<react id='K4'>
<sample id='MAQC_Reference 2_A'/>
<data>
<tar id='TJP1'/>
<cq>25,88</cq>
</data>
</react>
<react id='L4'>
<sample id='MAQC_Reference 2_A'/>
<data>
<tar id='TJP1'/>
<cq>25,9</cq>
</data>
</react>
<react id='M4'>
<sample id='MAQC_Reference 3_A'/>
<data>
<tar id='TJP1'/>
<cq>26,44</cq>
</data>
</react>
<react id='N4'>
<sample id='MAQC_Reference 3_A'/>
<data>
<tar id='TJP1'/>
<cq>26,43</cq>
</data>
</react>
<react id='O4'>
<sample id='MAQC_Reference 4_A'/>
<data>
<tar id='TJP1'/>
<cq>26,72</cq>
</data>
</react>
<react id='P4'>
<sample id='MAQC_Reference 4_A'/>
<data>
<tar id='TJP1'/>
<cq>26,79</cq>
</data>
</react>
<react id='A5'>
<sample id='MAQC_Reference 1_NA'/>
<data>
<tar id='TRIB2'/>
<cq>25,76</cq>
</data>
</react>
<react id='B5'>
<sample id='MAQC_Reference 1_NA'/>
<data>
<tar id='TRIB2'/>
<cq>25,87</cq>
</data>
</react>
<react id='C5'>
<sample id='MAQC_Reference 2_NA'/>
<data>
<tar id='TRIB2'/>
<cq>27,16</cq>
</data>
</react>
<react id='D5'>
<sample id='MAQC_Reference 2_NA'/>
<data>
<tar id='TRIB2'/>
<cq>27,2</cq>
</data>
</react>
<react id='E5'>
<sample id='MAQC_Reference 3_NA'/>
<data>
<tar id='TRIB2'/>
<cq>26,54</cq>
</data>
</react>
<react id='F5'>
<sample id='MAQC_Reference 3_NA'/>
<data>
<tar id='TRIB2'/>
<cq>26,5</cq>
</data>
</react>
<react id='G5'>
<sample id='MAQC_Reference 4_NA'/>
<data>
<tar id='TRIB2'/>
<cq>25,62</cq>
</data>
</react>
<react id='H5'>
<sample id='MAQC_Reference 4_NA'/>
<data>
<tar id='TRIB2'/>
<cq>25,67</cq>
</data>
</react>
<react id='I5'>
<sample id='MAQC_Reference 1_A'/>
<data>
<tar id='TRIB2'/>
<cq>28,45</cq>
</data>
</react>
<react id='J5'>
<sample id='MAQC_Reference 1_A'/>
<data>
<tar id='TRIB2'/>
<cq>28,66</cq>
</data>
</react>
<react id='K5'>
<sample id='MAQC_Reference 2_A'/>
<data>
<tar id='TRIB2'/>
<cq>29,7</cq>
</data>
</react>
<react id='L5'>
<sample id='MAQC_Reference 2_A'/>
<data>
<tar id='TRIB2'/>
<cq>29,9</cq>
</data>
</react>
<react id='M5'>
<sample id='MAQC_Reference 3_A'/>
<data>
<tar id='TRIB2'/>
<cq>29,73</cq>
</data>
</react>
<react id='N5'>
<sample id='MAQC_Reference 3_A'/>
<data>
<tar id='TRIB2'/>
<cq>29,81</cq>
</data>
</react>
<react id='O5'>
<sample id='MAQC_Reference 4_A'/>
<data>
<tar id='TRIB2'/>
<cq>29,18</cq>
</data>
</react>
<react id='P5'>
<sample id='MAQC_Reference 4_A'/>
<data>
<tar id='TRIB2'/>
<cq>29,14</cq>
</data>
</react>
<react id='A7'>
<sample id='MAQC_Reference 1_NA'/>
<data>
<tar id='KIAA0152'/>
<cq>25,71</cq>
</data>
</react>
<react id='B7'>
<sample id='MAQC_Reference 1_NA'/>
<data>
<tar id='KIAA0152'/>
<cq>25,65</cq>
</data>
</react>
<react id='C7'>
<sample id='MAQC_Reference 2_NA'/>
<data>
<tar id='KIAA0152'/>
<cq>27,13</cq>
</data>
</react>
<react id='D7'>
<sample id='MAQC_Reference 2_NA'/>
<data>
<tar id='KIAA0152'/>
<cq>27,15</cq>
</data>
</react>
<react id='E7'>
<sample id='MAQC_Reference 3_NA'/>
<data>
<tar id='KIAA0152'/>
<cq>26,3</cq>
</data>
</react>
<react id='F7'>
<sample id='MAQC_Reference 3_NA'/>
<data>
<tar id='KIAA0152'/>
<cq>26,46</cq>
</data>
</react>
<react id='G7'>
<sample id='MAQC_Reference 4_NA'/>
<data>
<tar id='KIAA0152'/>
<cq>25,43</cq>
</data>
</react>
<react id='H7'>
<sample id='MAQC_Reference 4_NA'/>
<data>
<tar id='KIAA0152'/>
<cq>25,51</cq>
</data>
</react>
<react id='I7'>
<sample id='MAQC_Reference 1_A'/>
<data>
<tar id='KIAA0152'/>
<cq>27,44</cq>
</data>
</react>
<react id='J7'>
<sample id='MAQC_Reference 1_A'/>
<data>
<tar id='KIAA0152'/>
<cq>27,27</cq>
</data>
</react>
<react id='K7'>
<sample id='MAQC_Reference 2_A'/>
<data>
<tar id='KIAA0152'/>
<cq>28,44</cq>
</data>
</react>
<react id='L7'>
<sample id='MAQC_Reference 2_A'/>
<data>
<tar id='KIAA0152'/>
<cq>28,57</cq>
</data>
</react>
<react id='M7'>
<sample id='MAQC_Reference 3_A'/>
<data>
<tar id='KIAA0152'/>
<cq>28,54</cq>
</data>
</react>
<react id='N7'>
<sample id='MAQC_Reference 3_A'/>
<data>
<tar id='KIAA0152'/>
<cq>28,21</cq>
</data>
</react>
<react id='O7'>
<sample id='MAQC_Reference 4_A'/>
<data>
<tar id='KIAA0152'/>
<cq>27,11</cq>
</data>
</react>
<react id='P7'>
<sample id='MAQC_Reference 4_A'/>
<data>
<tar id='KIAA0152'/>
<cq>27,44</cq>
</data>
</react>
<react id='A8'>
<sample id='MAQC_Reference 1_NA'/>
<data>
<tar id='MOSPD1'/>
<cq>27,76</cq>
</data>
</react>
<react id='B8'>
<sample id='MAQC_Reference 1_NA'/>
<data>
<tar id='MOSPD1'/>
<cq>27,9</cq>
</data>
</react>
<react id='C8'>
<sample id='MAQC_Reference 2_NA'/>
<data>
<tar id='MOSPD1'/>
<cq>29,77</cq>
</data>
</react>
<react id='D8'>
<sample id='MAQC_Reference 2_NA'/>
<data>
<tar id='MOSPD1'/>
<cq>29,51</cq>
</data>
</react>
<react id='E8'>
<sample id='MAQC_Reference 3_NA'/>
<data>
<tar id='MOSPD1'/>
<cq>29,02</cq>
</data>
</react>
<react id='F8'>
<sample id='MAQC_Reference 3_NA'/>
<data>
<tar id='MOSPD1'/>
<cq>28,67</cq>
</data>
</react>
<react id='G8'>
<sample id='MAQC_Reference 4_NA'/>
<data>
<tar id='MOSPD1'/>
<cq>27,76</cq>
</data>
</react>
<react id='H8'>
<sample id='MAQC_Reference 4_NA'/>
<data>
<tar id='MOSPD1'/>
<cq>27,74</cq>
</data>
</react>
<react id='I8'>
<sample id='MAQC_Reference 1_A'/>
<data>
<tar id='MOSPD1'/>
<cq>28,96</cq>
</data>
</react>
<react id='J8'>
<sample id='MAQC_Reference 1_A'/>
<data>
<tar id='MOSPD1'/>
<cq>28,73</cq>
</data>
</react>
<react id='K8'>
<sample id='MAQC_Reference 2_A'/>
<data>
<tar id='MOSPD1'/>
<cq>32,57</cq>
</data>
</react>
<react id='L8'>
<sample id='MAQC_Reference 2_A'/>
<data>
<tar id='MOSPD1'/>
<cq>32,05</cq>
</data>
</react>
<react id='M8'>
<sample id='MAQC_Reference 3_A'/>
<data>
<tar id='MOSPD1'/>
<cq>29,51</cq>
</data>
</react>
<react id='N8'>
<sample id='MAQC_Reference 3_A'/>
<data>
<tar id='MOSPD1'/>
<cq>29,82</cq>
</data>
</react>
<react id='O8'>
<sample id='MAQC_Reference 4_A'/>
<data>
<tar id='MOSPD1'/>
<cq>30,14</cq>
</data>
</react>
<react id='P8'>
<sample id='MAQC_Reference 4_A'/>
<data>
<tar id='MOSPD1'/>
<cq>30,08</cq>
</data>
</react>
<react id='A9'>
<sample id='MAQC_Reference 1_NA'/>
<data>
<tar id='OSBPL11'/>
<cq>28,03</cq>
</data>
</react>
<react id='B9'>
<sample id='MAQC_Reference 1_NA'/>
<data>
<tar id='OSBPL11'/>
<cq>28,09</cq>
</data>
</react>
<react id='C9'>
<sample id='MAQC_Reference 2_NA'/>
<data>
<tar id='OSBPL11'/>
<cq>28,08</cq>
</data>
</react>
<react id='D9'>
<sample id='MAQC_Reference 2_NA'/>
<data>
<tar id='OSBPL11'/>
<cq>28,05</cq>
</data>
</react>
<react id='E9'>
<sample id='MAQC_Reference 3_NA'/>
<data>
<tar id='OSBPL11'/>
<cq>27,86</cq>
</data>
</react>
<react id='F9'>
<sample id='MAQC_Reference 3_NA'/>
<data>
<tar id='OSBPL11'/>
<cq>27,77</cq>
</data>
</react>
<react id='G9'>
<sample id='MAQC_Reference 4_NA'/>
<data>
<tar id='OSBPL11'/>
<cq>27,6</cq>
</data>
</react>
<react id='H9'>
<sample id='MAQC_Reference 4_NA'/>
<data>
<tar id='OSBPL11'/>
<cq>27,75</cq>
</data>
</react>
<react id='I9'>
<sample id='MAQC_Reference 1_A'/>
<data>
<tar id='OSBPL11'/>
<cq>30,92</cq>
</data>
</react>
<react id='J9'>
<sample id='MAQC_Reference 1_A'/>
<data>
<tar id='OSBPL11'/>
<cq>31</cq>
</data>
</react>
<react id='K9'>
<sample id='MAQC_Reference 2_A'/>
<data>
<tar id='OSBPL11'/>
<cq>30,23</cq>
</data>
</react>
<react id='L9'>
<sample id='MAQC_Reference 2_A'/>
<data>
<tar id='OSBPL11'/>
<cq>30,06</cq>
</data>
</react>
<react id='M9'>
<sample id='MAQC_Reference 3_A'/>
<data>
<tar id='OSBPL11'/>
<cq>31</cq>
</data>
</react>
<react id='N9'>
<sample id='MAQC_Reference 3_A'/>
<data>
<tar id='OSBPL11'/>
<cq>30,86</cq>
</data>
</react>
<react id='O9'>
<sample id='MAQC_Reference 4_A'/>
<data>
<tar id='OSBPL11'/>
<cq>31,95</cq>
</data>
</react>
<react id='P9'>
<sample id='MAQC_Reference 4_A'/>
<data>
<tar id='OSBPL11'/>
<cq>31,29</cq>
</data>
</react>
<react id='A10'>
<sample id='MAQC_Reference 1_NA'/>
<data>
<tar id='BARD1'/>
<cq>27,18</cq>
</data>
</react>
<react id='B10'>
<sample id='MAQC_Reference 1_NA'/>
<data>
<tar id='BARD1'/>
<cq>27,19</cq>
</data>
</react>
<react id='C10'>
<sample id='MAQC_Reference 2_NA'/>
<data>
<tar id='BARD1'/>
<cq>28,67</cq>
</data>
</react>
<react id='D10'>
<sample id='MAQC_Reference 2_NA'/>
<data>
<tar id='BARD1'/>
<cq>29,48</cq>
</data>
</react>
<react id='E10'>
<sample id='MAQC_Reference 3_NA'/>
<data>
<tar id='BARD1'/>
<cq>28,06</cq>
</data>
</react>
<react id='F10'>
<sample id='MAQC_Reference 3_NA'/>
<data>
<tar id='BARD1'/>
<cq>27,9</cq>
</data>
</react>
<react id='G10'>
<sample id='MAQC_Reference 4_NA'/>
<data>
<tar id='BARD1'/>
<cq>27</cq>
</data>
</react>
<react id='H10'>
<sample id='MAQC_Reference 4_NA'/>
<data>
<tar id='BARD1'/>
<cq>27,03</cq>
</data>
</react>
<react id='I10'>
<sample id='MAQC_Reference 1_A'/>
<data>
<tar id='BARD1'/>
<cq>26,91</cq>
</data>
</react>
<react id='J10'>
<sample id='MAQC_Reference 1_A'/>
<data>
<tar id='BARD1'/>
<cq>26,85</cq>
</data>
</react>
<react id='K10'>
<sample id='MAQC_Reference 2_A'/>
<data>
<tar id='BARD1'/>
<cq>29,15</cq>
</data>
</react>
<react id='L10'>
<sample id='MAQC_Reference 2_A'/>
<data>
<tar id='BARD1'/>
<cq>29,03</cq>
</data>
</react>
<react id='M10'>
<sample id='MAQC_Reference 3_A'/>
<data>
<tar id='BARD1'/>
<cq>29,07</cq>
</data>
</react>
<react id='N10'>
<sample id='MAQC_Reference 3_A'/>
<data>
<tar id='BARD1'/>
<cq>29,13</cq>
</data>
</react>
<react id='O10'>
<sample id='MAQC_Reference 4_A'/>
<data>
<tar id='BARD1'/>
<cq>27,16</cq>
</data>
</react>
<react id='P10'>
<sample id='MAQC_Reference 4_A'/>
<data>
<tar id='BARD1'/>
<cq>27,3</cq>
</data>
</react>
<react id='A11'>
<sample id='MAQC_Reference 1_NA'/>
<data>
<tar id='DDRGK1'/>
<cq>25,24</cq>
</data>
</react>
<react id='B11'>
<sample id='MAQC_Reference 1_NA'/>
<data>
<tar id='DDRGK1'/>
<cq>25,17</cq>
</data>
</react>
<react id='C11'>
<sample id='MAQC_Reference 2_NA'/>
<data>
<tar id='DDRGK1'/>
<cq>25,15</cq>
</data>
</react>
<react id='D11'>
<sample id='MAQC_Reference 2_NA'/>
<data>
<tar id='DDRGK1'/>
<cq>25,17</cq>
</data>
</react>
<react id='E11'>
<sample id='MAQC_Reference 3_NA'/>
<data>
<tar id='DDRGK1'/>
<cq>24,89</cq>
</data>
</react>
<react id='F11'>
<sample id='MAQC_Reference 3_NA'/>
<data>
<tar id='DDRGK1'/>
<cq>24,98</cq>
</data>
</react>
<react id='G11'>
<sample id='MAQC_Reference 4_NA'/>
<data>
<tar id='DDRGK1'/>
<cq>24,82</cq>
</data>
</react>
<react id='H11'>
<sample id='MAQC_Reference 4_NA'/>
<data>
<tar id='DDRGK1'/>
<cq>24,8</cq>
</data>
</react>
<react id='I11'>
<sample id='MAQC_Reference 1_A'/>
<data>
<tar id='DDRGK1'/>
<cq>27,53</cq>
</data>
</react>
<react id='J11'>
<sample id='MAQC_Reference 1_A'/>
<data>
<tar id='DDRGK1'/>
<cq>27,61</cq>
</data>
</react>
<react id='K11'>
<sample id='MAQC_Reference 2_A'/>
<data>
<tar id='DDRGK1'/>
<cq>26,87</cq>
</data>
</react>
<react id='L11'>
<sample id='MAQC_Reference 2_A'/>
<data>
<tar id='DDRGK1'/>
<cq>27,06</cq>
</data>
</react>
<react id='M11'>
<sample id='MAQC_Reference 3_A'/>
<data>
<tar id='DDRGK1'/>
<cq>27,12</cq>
</data>
</react>
<react id='N11'>
<sample id='MAQC_Reference 3_A'/>
<data>
<tar id='DDRGK1'/>
<cq>27,07</cq>
</data>
</react>
<react id='O11'>
<sample id='MAQC_Reference 4_A'/>
<data>
<tar id='DDRGK1'/>
<cq>27,29</cq>
</data>
</react>
<react id='P11'>
<sample id='MAQC_Reference 4_A'/>
<data>
<tar id='DDRGK1'/>
<cq>27,45</cq>
</data>
</react>
<react id='A12'>
<sample id='MAQC_Reference 1_NA'/>
<data>
<tar id='PGM1'/>
<cq>25,34</cq>
</data>
</react>
<react id='B12'>
<sample id='MAQC_Reference 1_NA'/>
<data>
<tar id='PGM1'/>
<cq>25,45</cq>
</data>
</react>
<react id='C12'>
<sample id='MAQC_Reference 2_NA'/>
<data>
<tar id='PGM1'/>
<cq>26,68</cq>
</data>
</react>
<react id='D12'>
<sample id='MAQC_Reference 2_NA'/>
<data>
<tar id='PGM1'/>
<cq>26,53</cq>
</data>
</react>
<react id='E12'>
<sample id='MAQC_Reference 3_NA'/>
<data>
<tar id='PGM1'/>
<cq>26,01</cq>
</data>
</react>
<react id='F12'>
<sample id='MAQC_Reference 3_NA'/>
<data>
<tar id='PGM1'/>
<cq>25,97</cq>
</data>
</react>
<react id='G12'>
<sample id='MAQC_Reference 4_NA'/>
<data>
<tar id='PGM1'/>
<cq>25,14</cq>
</data>
</react>
<react id='H12'>
<sample id='MAQC_Reference 4_NA'/>
<data>
<tar id='PGM1'/>
<cq>25,25</cq>
</data>
</react>
<react id='I12'>
<sample id='MAQC_Reference 1_A'/>
<data>
<tar id='PGM1'/>
<cq>28,22</cq>
</data>
</react>
<react id='J12'>
<sample id='MAQC_Reference 1_A'/>
<data>
<tar id='PGM1'/>
<cq>27,98</cq>
</data>
</react>
<react id='K12'>
<sample id='MAQC_Reference 2_A'/>
<data>
<tar id='PGM1'/>
<cq>29,79</cq>
</data>
</react>
<react id='L12'>
<sample id='MAQC_Reference 2_A'/>
<data>
<tar id='PGM1'/>
<cq>29,64</cq>
</data>
</react>
<react id='M12'>
<sample id='MAQC_Reference 3_A'/>
<data>
<tar id='PGM1'/>
<cq>29,15</cq>
</data>
</react>
<react id='N12'>
<sample id='MAQC_Reference 3_A'/>
<data>
<tar id='PGM1'/>
<cq>28,99</cq>
</data>
</react>
<react id='O12'>
<sample id='MAQC_Reference 4_A'/>
<data>
<tar id='PGM1'/>
<cq>28,72</cq>
</data>
</react>
<react id='P12'>
<sample id='MAQC_Reference 4_A'/>
<data>
<tar id='PGM1'/>
<cq>28,49</cq>
</data>
</react>
<react id='A13'>
<sample id='MAQC_Reference 1_NA'/>
<data>
<tar id='GOLGA5'/>
<cq>27,69</cq>
</data>
</react>
<react id='B13'>
<sample id='MAQC_Reference 1_NA'/>
<data>
<tar id='GOLGA5'/>
<cq>27,67</cq>
</data>
</react>
<react id='C13'>
<sample id='MAQC_Reference 2_NA'/>
<data>
<tar id='GOLGA5'/>
<cq>27,94</cq>
</data>
</react>
<react id='D13'>
<sample id='MAQC_Reference 2_NA'/>
<data>
<tar id='GOLGA5'/>
<cq>27,93</cq>
</data>
</react>
<react id='E13'>
<sample id='MAQC_Reference 3_NA'/>
<data>
<tar id='GOLGA5'/>
<cq>27,6</cq>
</data>
</react>
<react id='F13'>
<sample id='MAQC_Reference 3_NA'/>
<data>
<tar id='GOLGA5'/>
<cq>27,79</cq>
</data>
</react>
<react id='G13'>
<sample id='MAQC_Reference 4_NA'/>
<data>
<tar id='GOLGA5'/>
<cq>27,11</cq>
</data>
</react>
<react id='H13'>
<sample id='MAQC_Reference 4_NA'/>
<data>
<tar id='GOLGA5'/>
<cq>27,12</cq>
</data>
</react>
<react id='I13'>
<sample id='MAQC_Reference 1_A'/>
<data>
<tar id='GOLGA5'/>
<cq>30,71</cq>
</data>
</react>
<react id='J13'>
<sample id='MAQC_Reference 1_A'/>
<data>
<tar id='GOLGA5'/>
<cq>30,53</cq>
</data>
</react>
<react id='K13'>
<sample id='MAQC_Reference 2_A'/>
<data>
<tar id='GOLGA5'/>
<cq>30,23</cq>
</data>
</react>
<react id='L13'>
<sample id='MAQC_Reference 2_A'/>
<data>
<tar id='GOLGA5'/>
<cq>30,5</cq>
</data>
</react>
<react id='M13'>
<sample id='MAQC_Reference 3_A'/>
<data>
<tar id='GOLGA5'/>
<cq>31,6</cq>
</data>
</react>
<react id='N13'>
<sample id='MAQC_Reference 3_A'/>
<data>
<tar id='GOLGA5'/>
<cq>31,77</cq>
</data>
</react>
<react id='O13'>
<sample id='MAQC_Reference 4_A'/>
<data>
<tar id='GOLGA5'/>
<cq>30,87</cq>
</data>
</react>
<react id='P13'>
<sample id='MAQC_Reference 4_A'/>
<data>
<tar id='GOLGA5'/>
<cq>29,83</cq>
</data>
</react>
<react id='A14'>
<sample id='MAQC_Reference 1_NA'/>
<data>
<tar id='ELAVL1'/>
<cq>30,04</cq>
</data>
</react>
<react id='B14'>
<sample id='MAQC_Reference 1_NA'/>
<data>
<tar id='ELAVL1'/>
<cq>30,04</cq>
</data>
</react>
<react id='C14'>
<sample id='MAQC_Reference 2_NA'/>
<data>
<tar id='ELAVL1'/>
<cq>28,3</cq>
</data>
</react>
<react id='D14'>
<sample id='MAQC_Reference 2_NA'/>
<data>
<tar id='ELAVL1'/>
<cq>28,25</cq>
</data>
</react>
<react id='E14'>
<sample id='MAQC_Reference 3_NA'/>
<data>
<tar id='ELAVL1'/>
<cq>28,17</cq>
</data>
</react>
<react id='F14'>
<sample id='MAQC_Reference 3_NA'/>
<data>
<tar id='ELAVL1'/>
<cq>28,23</cq>
</data>
</react>
<react id='G14'>
<sample id='MAQC_Reference 4_NA'/>
<data>
<tar id='ELAVL1'/>
<cq>29,04</cq>
</data>
</react>
<react id='H14'>
<sample id='MAQC_Reference 4_NA'/>
<data>
<tar id='ELAVL1'/>
<cq>29,12</cq>
</data>
</react>
<react id='I14'>
<sample id='MAQC_Reference 1_A'/>
<data>
<tar id='ELAVL1'/>
<cq>32,48</cq>
</data>
</react>
<react id='J14'>
<sample id='MAQC_Reference 1_A'/>
<data>
<tar id='ELAVL1'/>
<cq>33,01</cq>
</data>
</react>
<react id='K14'>
<sample id='MAQC_Reference 2_A'/>
<data>
<tar id='ELAVL1'/>
<cq>31,27</cq>
</data>
</react>
<react id='L14'>
<sample id='MAQC_Reference 2_A'/>
<data>
<tar id='ELAVL1'/>
<cq>31,58</cq>
</data>
</react>
<react id='M14'>
<sample id='MAQC_Reference 3_A'/>
<data>
<tar id='ELAVL1'/>
<cq>31,33</cq>
</data>
</react>
<react id='N14'>
<sample id='MAQC_Reference 3_A'/>
<data>
<tar id='ELAVL1'/>
<cq>31,68</cq>
</data>
</react>
<react id='O14'>
<sample id='MAQC_Reference 4_A'/>
<data>
<tar id='ELAVL1'/>
<cq>31,75</cq>
</data>
</react>
<react id='P14'>
<sample id='MAQC_Reference 4_A'/>
<data>
<tar id='ELAVL1'/>
<cq>31,97</cq>
</data>
</react>
<react id='A15'>
<sample id='MAQC_Reference 1_NA'/>
<data>
<tar id='COMMD3'/>
<cq>26,15</cq>
</data>
</react>
<react id='B15'>
<sample id='MAQC_Reference 1_NA'/>
<data>
<tar id='COMMD3'/>
<cq>26,28</cq>
</data>
</react>
<react id='C15'>
<sample id='MAQC_Reference 2_NA'/>
<data>
<tar id='COMMD3'/>
<cq>26,8</cq>
</data>
</react>
<react id='D15'>
<sample id='MAQC_Reference 2_NA'/>
<data>
<tar id='COMMD3'/>
<cq>26,8</cq>
</data>
</react>
<react id='E15'>
<sample id='MAQC_Reference 3_NA'/>
<data>
<tar id='COMMD3'/>
<cq>26,5</cq>
</data>
</react>
<react id='F15'>
<sample id='MAQC_Reference 3_NA'/>
<data>
<tar id='COMMD3'/>
<cq>26,59</cq>
</data>
</react>
<react id='G15'>
<sample id='MAQC_Reference 4_NA'/>
<data>
<tar id='COMMD3'/>
<cq>25,98</cq>
</data>
</react>
<react id='H15'>
<sample id='MAQC_Reference 4_NA'/>
<data>
<tar id='COMMD3'/>
<cq>26,09</cq>
</data>
</react>
<react id='I15'>
<sample id='MAQC_Reference 1_A'/>
<data>
<tar id='COMMD3'/>
<cq>29,21</cq>
</data>
</react>
<react id='J15'>
<sample id='MAQC_Reference 1_A'/>
<data>
<tar id='COMMD3'/>
<cq>29,87</cq>
</data>
</react>
<react id='K15'>
<sample id='MAQC_Reference 2_A'/>
<data>
<tar id='COMMD3'/>
<cq>30,03</cq>
</data>
</react>
<react id='L15'>
<sample id='MAQC_Reference 2_A'/>
<data>
<tar id='COMMD3'/>
<cq>29,75</cq>
</data>
</react>
<react id='M15'>
<sample id='MAQC_Reference 3_A'/>
<data>
<tar id='COMMD3'/>
<cq>30,31</cq>
</data>
</react>
<react id='N15'>
<sample id='MAQC_Reference 3_A'/>
<data>
<tar id='COMMD3'/>
<cq>29,86</cq>
</data>
</react>
<react id='O15'>
<sample id='MAQC_Reference 4_A'/>
<data>
<tar id='COMMD3'/>
<cq>29,1</cq>
</data>
</react>
<react id='P15'>
<sample id='MAQC_Reference 4_A'/>
<data>
<tar id='COMMD3'/>
<cq>29,33</cq>
</data>
</react>
<react id='A16'>
<sample id='MAQC_Reference 1_NA'/>
<data>
<tar id='SLC25A4'/>
<cq>26,51</cq>
</data>
</react>
<react id='B16'>
<sample id='MAQC_Reference 1_NA'/>
<data>
<tar id='SLC25A4'/>
<cq>26,57</cq>
</data>
</react>
<react id='C16'>
<sample id='MAQC_Reference 2_NA'/>
<data>
<tar id='SLC25A4'/>
<cq>24,6</cq>
</data>
</react>
<react id='D16'>
<sample id='MAQC_Reference 2_NA'/>
<data>
<tar id='SLC25A4'/>
<cq>24,59</cq>
</data>
</react>
<react id='E16'>
<sample id='MAQC_Reference 3_NA'/>
<data>
<tar id='SLC25A4'/>
<cq>24,48</cq>
</data>
</react>
<react id='F16'>
<sample id='MAQC_Reference 3_NA'/>
<data>
<tar id='SLC25A4'/>
<cq>24,56</cq>
</data>
</react>
<react id='G16'>
<sample id='MAQC_Reference 4_NA'/>
<data>
<tar id='SLC25A4'/>
<cq>25,42</cq>
</data>
</react>
<react id='H16'>
<sample id='MAQC_Reference 4_NA'/>
<data>
<tar id='SLC25A4'/>
<cq>25,45</cq>
</data>
</react>
<react id='I16'>
<sample id='MAQC_Reference 1_A'/>
<data>
<tar id='SLC25A4'/>
<cq>30,47</cq>
</data>
</react>
<react id='J16'>
<sample id='MAQC_Reference 1_A'/>
<data>
<tar id='SLC25A4'/>
<cq>30,31</cq>
</data>
</react>
<react id='K16'>
<sample id='MAQC_Reference 2_A'/>
<data>
<tar id='SLC25A4'/>
<cq>28,07</cq>
</data>
</react>
<react id='L16'>
<sample id='MAQC_Reference 2_A'/>
<data>
<tar id='SLC25A4'/>
<cq>28,21</cq>
</data>
</react>
<react id='M16'>
<sample id='MAQC_Reference 3_A'/>
<data>
<tar id='SLC25A4'/>
<cq>29,61</cq>
</data>
</react>
<react id='N16'>
<sample id='MAQC_Reference 3_A'/>
<data>
<tar id='SLC25A4'/>
<cq>29,71</cq>
</data>
</react>
<react id='O16'>
<sample id='MAQC_Reference 4_A'/>
<data>
<tar id='SLC25A4'/>
<cq>29,52</cq>
</data>
</react>
<react id='P16'>
<sample id='MAQC_Reference 4_A'/>
<data>
<tar id='SLC25A4'/>
<cq>29,68</cq>
</data>
</react>
<react id='A17'>
<sample id='MAQC_Reference 1_NA'/>
<data>
<tar id='RSAD1'/>
<cq>25,21</cq>
</data>
</react>
<react id='B17'>
<sample id='MAQC_Reference 1_NA'/>
<data>
<tar id='RSAD1'/>
<cq>25,43</cq>
</data>
</react>
<react id='C17'>
<sample id='MAQC_Reference 2_NA'/>
<data>
<tar id='RSAD1'/>
<cq>25,32</cq>
</data>
</react>
<react id='D17'>
<sample id='MAQC_Reference 2_NA'/>
<data>
<tar id='RSAD1'/>
<cq>25,42</cq>
</data>
</react>
<react id='E17'>
<sample id='MAQC_Reference 3_NA'/>
<data>
<tar id='RSAD1'/>
<cq>25,2</cq>
</data>
</react>
<react id='F17'>
<sample id='MAQC_Reference 3_NA'/>
<data>
<tar id='RSAD1'/>
<cq>25,19</cq>
</data>
</react>
<react id='G17'>
<sample id='MAQC_Reference 4_NA'/>
<data>
<tar id='RSAD1'/>
<cq>25,01</cq>
</data>
</react>
<react id='H17'>
<sample id='MAQC_Reference 4_NA'/>
<data>
<tar id='RSAD1'/>
<cq>25,05</cq>
</data>
</react>
<react id='I17'>
<sample id='MAQC_Reference 1_A'/>
<data>
<tar id='RSAD1'/>
<cq>23,48</cq>
</data>
</react>
<react id='J17'>
<sample id='MAQC_Reference 1_A'/>
<data>
<tar id='RSAD1'/>
<cq>23,5</cq>
</data>
</react>
<react id='K17'>
<sample id='MAQC_Reference 2_A'/>
<data>
<tar id='RSAD1'/>
<cq>23,62</cq>
</data>
</react>
<react id='L17'>
<sample id='MAQC_Reference 2_A'/>
<data>
<tar id='RSAD1'/>
<cq>23,74</cq>
</data>
</react>
<react id='M17'>
<sample id='MAQC_Reference 3_A'/>
<data>
<tar id='RSAD1'/>
<cq>23,33</cq>
</data>
</react>
<react id='N17'>
<sample id='MAQC_Reference 3_A'/>
<data>
<tar id='RSAD1'/>
<cq>23,46</cq>
</data>
</react>
<react id='O17'>
<sample id='MAQC_Reference 4_A'/>
<data>
<tar id='RSAD1'/>
<cq>23,65</cq>
</data>
</react>
<react id='P17'>
<sample id='MAQC_Reference 4_A'/>
<data>
<tar id='RSAD1'/>
<cq>23,66</cq>
</data>
</react>
<react id='A18'>
<sample id='MAQC_Reference 1_NA'/>
<data>
<tar id='UGCG'/>
<cq>26,04</cq>
</data>
</react>
<react id='B18'>
<sample id='MAQC_Reference 1_NA'/>
<data>
<tar id='UGCG'/>
<cq>26,02</cq>
</data>
</react>
<react id='C18'>
<sample id='MAQC_Reference 2_NA'/>
<data>
<tar id='UGCG'/>
<cq>26,52</cq>
</data>
</react>
<react id='D18'>
<sample id='MAQC_Reference 2_NA'/>
<data>
<tar id='UGCG'/>
<cq>26,6</cq>
</data>
</react>
<react id='E18'>
<sample id='MAQC_Reference 3_NA'/>
<data>
<tar id='UGCG'/>
<cq>26,23</cq>
</data>
</react>
<react id='F18'>
<sample id='MAQC_Reference 3_NA'/>
<data>
<tar id='UGCG'/>
<cq>26,24</cq>
</data>
</react>
<react id='G18'>
<sample id='MAQC_Reference 4_NA'/>
<data>
<tar id='UGCG'/>
<cq>25,65</cq>
</data>
</react>
<react id='H18'>
<sample id='MAQC_Reference 4_NA'/>
<data>
<tar id='UGCG'/>
<cq>25,76</cq>
</data>
</react>
<react id='I18'>
<sample id='MAQC_Reference 1_A'/>
<data>
<tar id='UGCG'/>
<cq>28,75</cq>
</data>
</react>
<react id='J18'>
<sample id='MAQC_Reference 1_A'/>
<data>
<tar id='UGCG'/>
<cq>28,83</cq>
</data>
</react>
<react id='K18'>
<sample id='MAQC_Reference 2_A'/>
<data>
<tar id='UGCG'/>
<cq>28,87</cq>
</data>
</react>
<react id='L18'>
<sample id='MAQC_Reference 2_A'/>
<data>
<tar id='UGCG'/>
<cq>28,85</cq>
</data>
</react>
<react id='M18'>
<sample id='MAQC_Reference 3_A'/>
<data>
<tar id='UGCG'/>
<cq>29,01</cq>
</data>
</react>
<react id='N18'>
<sample id='MAQC_Reference 3_A'/>
<data>
<tar id='UGCG'/>
<cq>28,9</cq>
</data>
</react>
<react id='O18'>
<sample id='MAQC_Reference 4_A'/>
<data>
<tar id='UGCG'/>
<cq>28,06</cq>
</data>
</react>
<react id='P18'>
<sample id='MAQC_Reference 4_A'/>
<data>
<tar id='UGCG'/>
<cq>28,47</cq>
</data>
</react>
<react id='A19'>
<sample id='MAQC_Reference 1_NA'/>
<data>
<tar id='MFSD1'/>
<cq>26,24</cq>
</data>
</react>
<react id='B19'>
<sample id='MAQC_Reference 1_NA'/>
<data>
<tar id='MFSD1'/>
<cq>26,35</cq>
</data>
</react>
<react id='C19'>
<sample id='MAQC_Reference 2_NA'/>
<data>
<tar id='MFSD1'/>
<cq>27,58</cq>
</data>
</react>
<react id='D19'>
<sample id='MAQC_Reference 2_NA'/>
<data>
<tar id='MFSD1'/>
<cq>27,84</cq>
</data>
</react>
<react id='E19'>
<sample id='MAQC_Reference 3_NA'/>
<data>
<tar id='MFSD1'/>
<cq>26,98</cq>
</data>
</react>
<react id='F19'>
<sample id='MAQC_Reference 3_NA'/>
<data>
<tar id='MFSD1'/>
<cq>27,08</cq>
</data>
</react>
<react id='G19'>
<sample id='MAQC_Reference 4_NA'/>
<data>
<tar id='MFSD1'/>
<cq>26,27</cq>
</data>
</react>
<react id='H19'>
<sample id='MAQC_Reference 4_NA'/>
<data>
<tar id='MFSD1'/>
<cq>26,31</cq>
</data>
</react>
<react id='I19'>
<sample id='MAQC_Reference 1_A'/>
<data>
<tar id='MFSD1'/>
<cq>28,56</cq>
</data>
</react>
<react id='J19'>
<sample id='MAQC_Reference 1_A'/>
<data>
<tar id='MFSD1'/>
<cq>28,6</cq>
</data>
</react>
<react id='K19'>
<sample id='MAQC_Reference 2_A'/>
<data>
<tar id='MFSD1'/>
<cq>30,6</cq>
</data>
</react>
<react id='L19'>
<sample id='MAQC_Reference 2_A'/>
<data>
<tar id='MFSD1'/>
<cq>31,1</cq>
</data>
</react>
<react id='M19'>
<sample id='MAQC_Reference 3_A'/>
<data>
<tar id='MFSD1'/>
<cq>29,6</cq>
</data>
</react>
<react id='N19'>
<sample id='MAQC_Reference 3_A'/>
<data>
<tar id='MFSD1'/>
<cq>29,64</cq>
</data>
</react>
<react id='O19'>
<sample id='MAQC_Reference 4_A'/>
<data>
<tar id='MFSD1'/>
<cq>28,85</cq>
</data>
</react>
<react id='P19'>
<sample id='MAQC_Reference 4_A'/>
<data>
<tar id='MFSD1'/>
<cq>28,97</cq>
</data>
</react>
<react id='A20'>
<sample id='MAQC_Reference 1_NA'/>
<data>
<tar id='ANXA5'/>
<cq>23,49</cq>
</data>
</react>
<react id='B20'>
<sample id='MAQC_Reference 1_NA'/>
<data>
<tar id='ANXA5'/>
<cq>23,56</cq>
</data>
</react>
<react id='C20'>
<sample id='MAQC_Reference 2_NA'/>
<data>
<tar id='ANXA5'/>
<cq>26,05</cq>
</data>
</react>
<react id='D20'>
<sample id='MAQC_Reference 2_NA'/>
<data>
<tar id='ANXA5'/>
<cq>26,23</cq>
</data>
</react>
<react id='E20'>
<sample id='MAQC_Reference 3_NA'/>
<data>
<tar id='ANXA5'/>
<cq>24,77</cq>
</data>
</react>
<react id='F20'>
<sample id='MAQC_Reference 3_NA'/>
<data>
<tar id='ANXA5'/>
<cq>24,84</cq>
</data>
</react>
<react id='G20'>
<sample id='MAQC_Reference 4_NA'/>
<data>
<tar id='ANXA5'/>
<cq>23,32</cq>
</data>
</react>
<react id='H20'>
<sample id='MAQC_Reference 4_NA'/>
<data>
<tar id='ANXA5'/>
<cq>23,5</cq>
</data>
</react>
<react id='I20'>
<sample id='MAQC_Reference 1_A'/>
<data>
<tar id='ANXA5'/>
<cq>25,87</cq>
</data>
</react>
<react id='J20'>
<sample id='MAQC_Reference 1_A'/>
<data>
<tar id='ANXA5'/>
<cq>25,94</cq>
</data>
</react>
<react id='K20'>
<sample id='MAQC_Reference 2_A'/>
<data>
<tar id='ANXA5'/>
<cq>28,81</cq>
</data>
</react>
<react id='L20'>
<sample id='MAQC_Reference 2_A'/>
<data>
<tar id='ANXA5'/>
<cq>28,78</cq>
</data>
</react>
<react id='M20'>
<sample id='MAQC_Reference 3_A'/>
<data>
<tar id='ANXA5'/>
<cq>27,43</cq>
</data>
</react>
<react id='N20'>
<sample id='MAQC_Reference 3_A'/>
<data>
<tar id='ANXA5'/>
<cq>27,6</cq>
</data>
</react>
<react id='O20'>
<sample id='MAQC_Reference 4_A'/>
<data>
<tar id='ANXA5'/>
<cq>26,42</cq>
</data>
</react>
<react id='P20'>
<sample id='MAQC_Reference 4_A'/>
<data>
<tar id='ANXA5'/>
<cq>26,5</cq>
</data>
</react>
<react id='A21'>
<sample id='MAQC_Reference 1_NA'/>
<data>
<tar id='FBXL12'/>
<cq>26,67</cq>
</data>
</react>
<react id='B21'>
<sample id='MAQC_Reference 1_NA'/>
<data>
<tar id='FBXL12'/>
<cq>26,82</cq>
</data>
</react>
<react id='C21'>
<sample id='MAQC_Reference 2_NA'/>
<data>
<tar id='FBXL12'/>
<cq>28,02</cq>
</data>
</react>
<react id='D21'>
<sample id='MAQC_Reference 2_NA'/>
<data>
<tar id='FBXL12'/>
<cq>28,16</cq>
</data>
</react>
<react id='E21'>
<sample id='MAQC_Reference 3_NA'/>
<data>
<tar id='FBXL12'/>
<cq>27,55</cq>
</data>
</react>
<react id='F21'>
<sample id='MAQC_Reference 3_NA'/>
<data>
<tar id='FBXL12'/>
<cq>27,68</cq>
</data>
</react>
<react id='G21'>
<sample id='MAQC_Reference 4_NA'/>
<data>
<tar id='FBXL12'/>
<cq>26,74</cq>
</data>
</react>
<react id='H21'>
<sample id='MAQC_Reference 4_NA'/>
<data>
<tar id='FBXL12'/>
<cq>26,84</cq>
</data>
</react>
<react id='I21'>
<sample id='MAQC_Reference 1_A'/>
<data>
<tar id='FBXL12'/>
<cq>29,48</cq>
</data>
</react>
<react id='J21'>
<sample id='MAQC_Reference 1_A'/>
<data>
<tar id='FBXL12'/>
<cq>29,87</cq>
</data>
</react>
<react id='K21'>
<sample id='MAQC_Reference 2_A'/>
<data>
<tar id='FBXL12'/>
<cq>30,59</cq>
</data>
</react>
<react id='L21'>
<sample id='MAQC_Reference 2_A'/>
<data>
<tar id='FBXL12'/>
<cq>30,5</cq>
</data>
</react>
<react id='M21'>
<sample id='MAQC_Reference 3_A'/>
<data>
<tar id='FBXL12'/>
<cq>30,48</cq>
</data>
</react>
<react id='N21'>
<sample id='MAQC_Reference 3_A'/>
<data>
<tar id='FBXL12'/>
<cq>30,94</cq>
</data>
</react>
<react id='O21'>
<sample id='MAQC_Reference 4_A'/>
<data>
<tar id='FBXL12'/>
<cq>29,1</cq>
</data>
</react>
<react id='P21'>
<sample id='MAQC_Reference 4_A'/>
<data>
<tar id='FBXL12'/>
<cq>29,26</cq>
</data>
</react>
<react id='A22'>
<sample id='MAQC_Reference 1_NA'/>
<data>
<tar id='STAT1'/>
<cq>26,78</cq>
</data>
</react>
<react id='B22'>
<sample id='MAQC_Reference 1_NA'/>
<data>
<tar id='STAT1'/>
<cq>26,83</cq>
</data>
</react>
<react id='C22'>
<sample id='MAQC_Reference 2_NA'/>
<data>
<tar id='STAT1'/>
<cq>27,12</cq>
</data>
</react>
<react id='D22'>
<sample id='MAQC_Reference 2_NA'/>
<data>
<tar id='STAT1'/>
<cq>27,24</cq>
</data>
</react>
<react id='E22'>
<sample id='MAQC_Reference 3_NA'/>
<data>
<tar id='STAT1'/>
<cq>26,8</cq>
</data>
</react>
<react id='F22'>
<sample id='MAQC_Reference 3_NA'/>
<data>
<tar id='STAT1'/>
<cq>26,94</cq>
</data>
</react>
<react id='G22'>
<sample id='MAQC_Reference 4_NA'/>
<data>
<tar id='STAT1'/>
<cq>26,2</cq>
</data>
</react>
<react id='H22'>
<sample id='MAQC_Reference 4_NA'/>
<data>
<tar id='STAT1'/>
<cq>26,5</cq>
</data>
</react>
<react id='I22'>
<sample id='MAQC_Reference 1_A'/>
<data>
<tar id='STAT1'/>
<cq>30,2</cq>
</data>
</react>
<react id='J22'>
<sample id='MAQC_Reference 1_A'/>
<data>
<tar id='STAT1'/>
<cq>30,06</cq>
</data>
</react>
<react id='K22'>
<sample id='MAQC_Reference 2_A'/>
<data>
<tar id='STAT1'/>
<cq>29,82</cq>
</data>
</react>
<react id='L22'>
<sample id='MAQC_Reference 2_A'/>
<data>
<tar id='STAT1'/>
<cq>29,8</cq>
</data>
</react>
<react id='M22'>
<sample id='MAQC_Reference 3_A'/>
<data>
<tar id='STAT1'/>
<cq>30,72</cq>
</data>
</react>
<react id='N22'>
<sample id='MAQC_Reference 3_A'/>
<data>
<tar id='STAT1'/>
<cq>30,77</cq>
</data>
</react>
<react id='O22'>
<sample id='MAQC_Reference 4_A'/>
<data>
<tar id='STAT1'/>
<cq>30,5</cq>
</data>
</react>
<react id='P22'>
<sample id='MAQC_Reference 4_A'/>
<data>
<tar id='STAT1'/>
<cq>30,53</cq>
</data>
</react>
<react id='A23'>
<sample id='MAQC_Reference 1_NA'/>
<data>
<tar id='PWP1'/>
<cq>25,31</cq>
</data>
</react>
<react id='B23'>
<sample id='MAQC_Reference 1_NA'/>
<data>
<tar id='PWP1'/>
<cq>25,54</cq>
</data>
</react>
<react id='C23'>
<sample id='MAQC_Reference 2_NA'/>
<data>
<tar id='PWP1'/>
<cq>26,07</cq>
</data>
</react>
<react id='D23'>
<sample id='MAQC_Reference 2_NA'/>
<data>
<tar id='PWP1'/>
<cq>26,45</cq>
</data>
</react>
<react id='E23'>
<sample id='MAQC_Reference 3_NA'/>
<data>
<tar id='PWP1'/>
<cq>25,74</cq>
</data>
</react>
<react id='F23'>
<sample id='MAQC_Reference 3_NA'/>
<data>
<tar id='PWP1'/>
<cq>25,83</cq>
</data>
</react>
<react id='G23'>
<sample id='MAQC_Reference 4_NA'/>
<data>
<tar id='PWP1'/>
<cq>25,05</cq>
</data>
</react>
<react id='H23'>
<sample id='MAQC_Reference 4_NA'/>
<data>
<tar id='PWP1'/>
<cq>25,17</cq>
</data>
</react>
<react id='I23'>
<sample id='MAQC_Reference 1_A'/>
<data>
<tar id='PWP1'/>
<cq>25,29</cq>
</data>
</react>
<react id='J23'>
<sample id='MAQC_Reference 1_A'/>
<data>
<tar id='PWP1'/>
<cq>25,57</cq>
</data>
</react>
<react id='K23'>
<sample id='MAQC_Reference 2_A'/>
<data>
<tar id='PWP1'/>
<cq>26,95</cq>
</data>
</react>
<react id='L23'>
<sample id='MAQC_Reference 2_A'/>
<data>
<tar id='PWP1'/>
<cq>27,05</cq>
</data>
</react>
<react id='M23'>
<sample id='MAQC_Reference 3_A'/>
<data>
<tar id='PWP1'/>
<cq>26,32</cq>
</data>
</react>
<react id='N23'>
<sample id='MAQC_Reference 3_A'/>
<data>
<tar id='PWP1'/>
<cq>26,51</cq>
</data>
</react>
<react id='O23'>
<sample id='MAQC_Reference 4_A'/>
<data>
<tar id='PWP1'/>
<cq>25,68</cq>
</data>
</react>
<react id='P23'>
<sample id='MAQC_Reference 4_A'/>
<data>
<tar id='PWP1'/>
<cq>25,81</cq>
</data>
</react>
<react id='A24'>
<sample id='MAQC_Reference 1_NA'/>
<data>
<tar id='IARS2'/>
<cq>25,68</cq>
</data>
</react>
<react id='B24'>
<sample id='MAQC_Reference 1_NA'/>
<data>
<tar id='IARS2'/>
<cq>25,76</cq>
</data>
</react>
<react id='C24'>
<sample id='MAQC_Reference 2_NA'/>
<data>
<tar id='IARS2'/>
<cq>27,25</cq>
</data>
</react>
<react id='D24'>
<sample id='MAQC_Reference 2_NA'/>
<data>
<tar id='IARS2'/>
<cq>27,42</cq>
</data>
</react>
<react id='E24'>
<sample id='MAQC_Reference 3_NA'/>
<data>
<tar id='IARS2'/>
<cq>26,54</cq>
</data>
</react>
<react id='F24'>
<sample id='MAQC_Reference 3_NA'/>
<data>
<tar id='IARS2'/>
<cq>26,57</cq>
</data>
</react>
<react id='G24'>
<sample id='MAQC_Reference 4_NA'/>
<data>
<tar id='IARS2'/>
<cq>25,34</cq>
</data>
</react>
<react id='H24'>
<sample id='MAQC_Reference 4_NA'/>
<data>
<tar id='IARS2'/>
<cq>25,51</cq>
</data>
</react>
<react id='I24'>
<sample id='MAQC_Reference 1_A'/>
<data>
<tar id='IARS2'/>
<cq>31,98</cq>
</data>
</react>
<react id='J24'>
<sample id='MAQC_Reference 1_A'/>
<data>
<tar id='IARS2'/>
<cq>31,1</cq>
</data>
</react>
<react id='K24'>
<sample id='MAQC_Reference 2_A'/>
<data>
<tar id='IARS2'/>
<cq>30,97</cq>
</data>
</react>
<react id='L24'>
<sample id='MAQC_Reference 2_A'/>
<data>
<tar id='IARS2'/>
<cq>31,71</cq>
</data>
</react>
<react id='M24'>
<sample id='MAQC_Reference 3_A'/>
<data>
<tar id='IARS2'/>
<cq>32,45</cq>
</data>
</react>
<react id='N24'>
<sample id='MAQC_Reference 3_A'/>
<data>
<tar id='IARS2'/>
<cq>33,12</cq>
</data>
</react>
<react id='O24'>
<sample id='MAQC_Reference 4_A'/>
<data>
<tar id='IARS2'/>
<cq>32,6</cq>
</data>
</react>
<react id='P24'>
<sample id='MAQC_Reference 4_A'/>
<data>
<tar id='IARS2'/>
<cq>33,21</cq>
</data>
</react>
</run>
<run id='RUN3'>
<react id='A1'>
<sample id='MAQC_Reference 1_NA'/>
<data>
<tar id='TMEM5'/>
<cq>26,45</cq>
</data>
</react>
<react id='B1'>
<sample id='MAQC_Reference 1_NA'/>
<data>
<tar id='TMEM5'/>
<cq>26,19</cq>
</data>
</react>
<react id='C1'>
<sample id='MAQC_Reference 2_NA'/>
<data>
<tar id='TMEM5'/>
<cq>27,7</cq>
</data>
</react>
<react id='D1'>
<sample id='MAQC_Reference 2_NA'/>
<data>
<tar id='TMEM5'/>
<cq>27,82</cq>
</data>
</react>
<react id='E1'>
<sample id='MAQC_Reference 3_NA'/>
<data>
<tar id='TMEM5'/>
<cq>26,99</cq>
</data>
</react>
<react id='F1'>
<sample id='MAQC_Reference 3_NA'/>
<data>
<tar id='TMEM5'/>
<cq>26,96</cq>
</data>
</react>
<react id='G1'>
<sample id='MAQC_Reference 4_NA'/>
<data>
<tar id='TMEM5'/>
<cq>26,32</cq>
</data>
</react>
<react id='H1'>
<sample id='MAQC_Reference 4_NA'/>
<data>
<tar id='TMEM5'/>
<cq>26,24</cq>
</data>
</react>
<react id='I1'>
<sample id='MAQC_Reference 1_A'/>
<data>
<tar id='TMEM5'/>
<cq>26,87</cq>
</data>
</react>
<react id='J1'>
<sample id='MAQC_Reference 1_A'/>
<data>
<tar id='TMEM5'/>
<cq>26,7</cq>
</data>
</react>
<react id='K1'>
<sample id='MAQC_Reference 2_A'/>
<data>
<tar id='TMEM5'/>
<cq>28,49</cq>
</data>
</react>
<react id='L1'>
<sample id='MAQC_Reference 2_A'/>
<data>
<tar id='TMEM5'/>
<cq>28,47</cq>
</data>
</react>
<react id='M1'>
<sample id='MAQC_Reference 3_A'/>
<data>
<tar id='TMEM5'/>
<cq>28,3</cq>
</data>
</react>
<react id='N1'>
<sample id='MAQC_Reference 3_A'/>
<data>
<tar id='TMEM5'/>
<cq>28,14</cq>
</data>
</react>
<react id='O1'>
<sample id='MAQC_Reference 4_A'/>
<data>
<tar id='TMEM5'/>
<cq>26,96</cq>
</data>
</react>
<react id='P1'>
<sample id='MAQC_Reference 4_A'/>
<data>
<tar id='TMEM5'/>
<cq>26,88</cq>
</data>
</react>
<react id='A2'>
<sample id='MAQC_Reference 1_NA'/>
<data>
<tar id='MCM3'/>
<cq>24,82</cq>
</data>
</react>
<react id='B2'>
<sample id='MAQC_Reference 1_NA'/>
<data>
<tar id='MCM3'/>
<cq>24,82</cq>
</data>
</react>
<react id='C2'>
<sample id='MAQC_Reference 2_NA'/>
<data>
<tar id='MCM3'/>
<cq>28,32</cq>
</data>
</react>
<react id='D2'>
<sample id='MAQC_Reference 2_NA'/>
<data>
<tar id='MCM3'/>
<cq>28,27</cq>
</data>
</react>
<react id='E2'>
<sample id='MAQC_Reference 3_NA'/>
<data>
<tar id='MCM3'/>
<cq>26,53</cq>
</data>
</react>
<react id='F2'>
<sample id='MAQC_Reference 3_NA'/>
<data>
<tar id='MCM3'/>
<cq>26,32</cq>
</data>
</react>
<react id='G2'>
<sample id='MAQC_Reference 4_NA'/>
<data>
<tar id='MCM3'/>
<cq>24,71</cq>
</data>
</react>
<react id='H2'>
<sample id='MAQC_Reference 4_NA'/>
<data>
<tar id='MCM3'/>
<cq>24,67</cq>
</data>
</react>
<react id='I2'>
<sample id='MAQC_Reference 1_A'/>
<data>
<tar id='MCM3'/>
<cq>28,61</cq>
</data>
</react>
<react id='J2'>
<sample id='MAQC_Reference 1_A'/>
<data>
<tar id='MCM3'/>
<cq>28,61</cq>
</data>
</react>
<react id='K2'>
<sample id='MAQC_Reference 2_A'/>
<data>
<tar id='MCM3'/>
<cq>32,75</cq>
</data>
</react>
<react id='L2'>
<sample id='MAQC_Reference 2_A'/>
<data>
<tar id='MCM3'/>
<cq>32,31</cq>
</data>
</react>
<react id='M2'>
<sample id='MAQC_Reference 3_A'/>
<data>
<tar id='MCM3'/>
<cq>29,14</cq>
</data>
</react>
<react id='N2'>
<sample id='MAQC_Reference 3_A'/>
<data>
<tar id='MCM3'/>
<cq>29,66</cq>
</data>
</react>
<react id='O2'>
<sample id='MAQC_Reference 4_A'/>
<data>
<tar id='MCM3'/>
<cq>28,62</cq>
</data>
</react>
<react id='P2'>
<sample id='MAQC_Reference 4_A'/>
<data>
<tar id='MCM3'/>
<cq>28,56</cq>
</data>
</react>
<react id='A3'>
<sample id='MAQC_Reference 1_NA'/>
<data>
<tar id='ABCG2'/>
<cq>25,46</cq>
</data>
</react>
<react id='B3'>
<sample id='MAQC_Reference 1_NA'/>
<data>
<tar id='ABCG2'/>
<cq>25,54</cq>
</data>
</react>
<react id='C3'>
<sample id='MAQC_Reference 2_NA'/>
<data>
<tar id='ABCG2'/>
<cq>25,2</cq>
</data>
</react>
<react id='D3'>
<sample id='MAQC_Reference 2_NA'/>
<data>
<tar id='ABCG2'/>
<cq>25,34</cq>
</data>
</react>
<react id='E3'>
<sample id='MAQC_Reference 3_NA'/>
<data>
<tar id='ABCG2'/>
<cq>25,3</cq>
</data>
</react>
<react id='F3'>
<sample id='MAQC_Reference 3_NA'/>
<data>
<tar id='ABCG2'/>
<cq>25,54</cq>
</data>
</react>
<react id='G3'>
<sample id='MAQC_Reference 4_NA'/>
<data>
<tar id='ABCG2'/>
<cq>25,6</cq>
</data>
</react>
<react id='H3'>
<sample id='MAQC_Reference 4_NA'/>
<data>
<tar id='ABCG2'/>
<cq>25,65</cq>
</data>
</react>
<react id='I3'>
<sample id='MAQC_Reference 1_A'/>
<data>
<tar id='ABCG2'/>
<cq>24,59</cq>
</data>
</react>
<react id='J3'>
<sample id='MAQC_Reference 1_A'/>
<data>
<tar id='ABCG2'/>
<cq>24,6</cq>
</data>
</react>
<react id='K3'>
<sample id='MAQC_Reference 2_A'/>
<data>
<tar id='ABCG2'/>
<cq>25,49</cq>
</data>
</react>
<react id='L3'>
<sample id='MAQC_Reference 2_A'/>
<data>
<tar id='ABCG2'/>
<cq>25,49</cq>
</data>
</react>
<react id='M3'>
<sample id='MAQC_Reference 3_A'/>
<data>
<tar id='ABCG2'/>
<cq>24,97</cq>
</data>
</react>
<react id='N3'>
<sample id='MAQC_Reference 3_A'/>
<data>
<tar id='ABCG2'/>
<cq>25,01</cq>
</data>
</react>
<react id='O3'>
<sample id='MAQC_Reference 4_A'/>
<data>
<tar id='ABCG2'/>
<cq>25,43</cq>
</data>
</react>
<react id='P3'>
<sample id='MAQC_Reference 4_A'/>
<data>
<tar id='ABCG2'/>
<cq>25,23</cq>
</data>
</react>
<react id='A4'>
<sample id='MAQC_Reference 1_NA'/>
<data>
<tar id='SRPK1'/>
<cq>25,07</cq>
</data>
</react>
<react id='B4'>
<sample id='MAQC_Reference 1_NA'/>
<data>
<tar id='SRPK1'/>
<cq>25,03</cq>
</data>
</react>
<react id='C4'>
<sample id='MAQC_Reference 2_NA'/>
<data>
<tar id='SRPK1'/>
<cq>26,77</cq>
</data>
</react>
<react id='D4'>
<sample id='MAQC_Reference 2_NA'/>
<data>
<tar id='SRPK1'/>
<cq>26,96</cq>
</data>
</react>
<react id='E4'>
<sample id='MAQC_Reference 3_NA'/>
<data>
<tar id='SRPK1'/>
<cq>26,02</cq>
</data>
</react>
<react id='F4'>
<sample id='MAQC_Reference 3_NA'/>
<data>
<tar id='SRPK1'/>
<cq>26,04</cq>
</data>
</react>
<react id='G4'>
<sample id='MAQC_Reference 4_NA'/>
<data>
<tar id='SRPK1'/>
<cq>24,92</cq>
</data>
</react>
<react id='H4'>
<sample id='MAQC_Reference 4_NA'/>
<data>
<tar id='SRPK1'/>
<cq>24,93</cq>
</data>
</react>
<react id='I4'>
<sample id='MAQC_Reference 1_A'/>
<data>
<tar id='SRPK1'/>
<cq>27,91</cq>
</data>
</react>
<react id='J4'>
<sample id='MAQC_Reference 1_A'/>
<data>
<tar id='SRPK1'/>
<cq>27,9</cq>
</data>
</react>
<react id='K4'>
<sample id='MAQC_Reference 2_A'/>
<data>
<tar id='SRPK1'/>
<cq>28,97</cq>
</data>
</react>
<react id='L4'>
<sample id='MAQC_Reference 2_A'/>
<data>
<tar id='SRPK1'/>
<cq>28,87</cq>
</data>
</react>
<react id='M4'>
<sample id='MAQC_Reference 3_A'/>
<data>
<tar id='SRPK1'/>
<cq>28,48</cq>
</data>
</react>
<react id='N4'>
<sample id='MAQC_Reference 3_A'/>
<data>
<tar id='SRPK1'/>
<cq>28,64</cq>
</data>
</react>
<react id='O4'>
<sample id='MAQC_Reference 4_A'/>
<data>
<tar id='SRPK1'/>
<cq>28,54</cq>
</data>
</react>
<react id='P4'>
<sample id='MAQC_Reference 4_A'/>
<data>
<tar id='SRPK1'/>
<cq>28,46</cq>
</data>
</react>
<react id='A5'>
<sample id='MAQC_Reference 1_NA'/>
<data>
<tar id='NDUFS1'/>
<cq>26,7</cq>
</data>
</react>
<react id='B5'>
<sample id='MAQC_Reference 1_NA'/>
<data>
<tar id='NDUFS1'/>
<cq>26,6</cq>
</data>
</react>
<react id='C5'>
<sample id='MAQC_Reference 2_NA'/>
<data>
<tar id='NDUFS1'/>
<cq>26,47</cq>
</data>
</react>
<react id='D5'>
<sample id='MAQC_Reference 2_NA'/>
<data>
<tar id='NDUFS1'/>
<cq>26,14</cq>
</data>
</react>
<react id='E5'>
<sample id='MAQC_Reference 3_NA'/>
<data>
<tar id='NDUFS1'/>
<cq>26,07</cq>
</data>
</react>
<react id='F5'>
<sample id='MAQC_Reference 3_NA'/>
<data>
<tar id='NDUFS1'/>
<cq>26,04</cq>
</data>
</react>
<react id='G5'>
<sample id='MAQC_Reference 4_NA'/>
<data>
<tar id='NDUFS1'/>
<cq>26,03</cq>
</data>
</react>
<react id='H5'>
<sample id='MAQC_Reference 4_NA'/>
<data>
<tar id='NDUFS1'/>
<cq>25,99</cq>
</data>
</react>
<react id='I5'>
<sample id='MAQC_Reference 1_A'/>
<data>
<tar id='NDUFS1'/>
<cq>28,95</cq>
</data>
</react>
<react id='J5'>
<sample id='MAQC_Reference 1_A'/>
<data>
<tar id='NDUFS1'/>
<cq>29,25</cq>
</data>
</react>
<react id='K5'>
<sample id='MAQC_Reference 2_A'/>
<data>
<tar id='NDUFS1'/>
<cq>28,74</cq>
</data>
</react>
<react id='L5'>
<sample id='MAQC_Reference 2_A'/>
<data>
<tar id='NDUFS1'/>
<cq>28,73</cq>
</data>
</react>
<react id='M5'>
<sample id='MAQC_Reference 3_A'/>
<data>
<tar id='NDUFS1'/>
<cq>29,34</cq>
</data>
</react>
<react id='N5'>
<sample id='MAQC_Reference 3_A'/>
<data>
<tar id='NDUFS1'/>
<cq>29,33</cq>
</data>
</react>
<react id='O5'>
<sample id='MAQC_Reference 4_A'/>
<data>
<tar id='NDUFS1'/>
<cq>29,47</cq>
</data>
</react>
<react id='P5'>
<sample id='MAQC_Reference 4_A'/>
<data>
<tar id='NDUFS1'/>
<cq>29,34</cq>
</data>
</react>
<react id='A6'>
<sample id='MAQC_Reference 1_NA'/>
<data>
<tar id='SLC2A1'/>
<cq>29,99</cq>
</data>
</react>
<react id='B6'>
<sample id='MAQC_Reference 1_NA'/>
<data>
<tar id='SLC2A1'/>
<cq>30,12</cq>
</data>
</react>
<react id='C6'>
<sample id='MAQC_Reference 2_NA'/>
<data>
<tar id='SLC2A1'/>
<cq>30,93</cq>
</data>
</react>
<react id='D6'>
<sample id='MAQC_Reference 2_NA'/>
<data>
<tar id='SLC2A1'/>
<cq>30,79</cq>
</data>
</react>
<react id='E6'>
<sample id='MAQC_Reference 3_NA'/>
<data>
<tar id='SLC2A1'/>
<cq>30,57</cq>
</data>
</react>
<react id='F6'>
<sample id='MAQC_Reference 3_NA'/>
<data>
<tar id='SLC2A1'/>
<cq>30,93</cq>
</data>
</react>
<react id='G6'>
<sample id='MAQC_Reference 4_NA'/>
<data>
<tar id='SLC2A1'/>
<cq>29,88</cq>
</data>
</react>
<react id='H6'>
<sample id='MAQC_Reference 4_NA'/>
<data>
<tar id='SLC2A1'/>
<cq>29,8</cq>
</data>
</react>
<react id='I6'>
<sample id='MAQC_Reference 1_A'/>
<data>
<tar id='SLC2A1'/>
<cq>29,66</cq>
</data>
</react>
<react id='J6'>
<sample id='MAQC_Reference 1_A'/>
<data>
<tar id='SLC2A1'/>
<cq>29,73</cq>
</data>
</react>
<react id='K6'>
<sample id='MAQC_Reference 2_A'/>
<data>
<tar id='SLC2A1'/>
<cq>29,62</cq>
</data>
</react>
<react id='L6'>
<sample id='MAQC_Reference 2_A'/>
<data>
<tar id='SLC2A1'/>
<cq>29,57</cq>
</data>
</react>
<react id='M6'>
<sample id='MAQC_Reference 3_A'/>
<data>
<tar id='SLC2A1'/>
<cq>29,98</cq>
</data>
</react>
<react id='N6'>
<sample id='MAQC_Reference 3_A'/>
<data>
<tar id='SLC2A1'/>
<cq>29,87</cq>
</data>
</react>
<react id='O6'>
<sample id='MAQC_Reference 4_A'/>
<data>
<tar id='SLC2A1'/>
<cq>30,04</cq>
</data>
</react>
<react id='P6'>
<sample id='MAQC_Reference 4_A'/>
<data>
<tar id='SLC2A1'/>
<cq>29,64</cq>
</data>
</react>
<react id='A7'>
<sample id='MAQC_Reference 1_NA'/>
<data>
<tar id='SLC30A5'/>
<cq>26,34</cq>
</data>
</react>
<react id='B7'>
<sample id='MAQC_Reference 1_NA'/>
<data>
<tar id='SLC30A5'/>
<cq>26,43</cq>
</data>
</react>
<react id='C7'>
<sample id='MAQC_Reference 2_NA'/>
<data>
<tar id='SLC30A5'/>
<cq>28,02</cq>
</data>
</react>
<react id='D7'>
<sample id='MAQC_Reference 2_NA'/>
<data>
<tar id='SLC30A5'/>
<cq>27,71</cq>
</data>
</react>
<react id='E7'>
<sample id='MAQC_Reference 3_NA'/>
<data>
<tar id='SLC30A5'/>
<cq>27,12</cq>
</data>
</react>
<react id='F7'>
<sample id='MAQC_Reference 3_NA'/>
<data>
<tar id='SLC30A5'/>
<cq>27,14</cq>
</data>
</react>
<react id='G7'>
<sample id='MAQC_Reference 4_NA'/>
<data>
<tar id='SLC30A5'/>
<cq>26,17</cq>
</data>
</react>
<react id='H7'>
<sample id='MAQC_Reference 4_NA'/>
<data>
<tar id='SLC30A5'/>
<cq>26,12</cq>
</data>
</react>
<react id='I7'>
<sample id='MAQC_Reference 1_A'/>
<data>
<tar id='SLC30A5'/>
<cq>27,32</cq>
</data>
</react>
<react id='J7'>
<sample id='MAQC_Reference 1_A'/>
<data>
<tar id='SLC30A5'/>
<cq>27,63</cq>
</data>
</react>
<react id='K7'>
<sample id='MAQC_Reference 2_A'/>
<data>
<tar id='SLC30A5'/>
<cq>30</cq>
</data>
</react>
<react id='L7'>
<sample id='MAQC_Reference 2_A'/>
<data>
<tar id='SLC30A5'/>
<cq>29,78</cq>
</data>
</react>
<react id='M7'>
<sample id='MAQC_Reference 3_A'/>
<data>
<tar id='SLC30A5'/>
<cq>28,78</cq>
</data>
</react>
<react id='N7'>
<sample id='MAQC_Reference 3_A'/>
<data>
<tar id='SLC30A5'/>
<cq>29,18</cq>
</data>
</react>
<react id='O7'>
<sample id='MAQC_Reference 4_A'/>
<data>
<tar id='SLC30A5'/>
<cq>27,88</cq>
</data>
</react>
<react id='P7'>
<sample id='MAQC_Reference 4_A'/>
<data>
<tar id='SLC30A5'/>
<cq>27,84</cq>
</data>
</react>
<react id='A8'>
<sample id='MAQC_Reference 1_NA'/>
<data>
<tar id='HCFC1'/>
<cq>26,23</cq>
</data>
</react>
<react id='B8'>
<sample id='MAQC_Reference 1_NA'/>
<data>
<tar id='HCFC1'/>
<cq>26,18</cq>
</data>
</react>
<react id='C8'>
<sample id='MAQC_Reference 2_NA'/>
<data>
<tar id='HCFC1'/>
<cq>27,13</cq>
</data>
</react>
<react id='D8'>
<sample id='MAQC_Reference 2_NA'/>
<data>
<tar id='HCFC1'/>
<cq>27,23</cq>
</data>
</react>
<react id='E8'>
<sample id='MAQC_Reference 3_NA'/>
<data>
<tar id='HCFC1'/>
<cq>26,6</cq>
</data>
</react>
<react id='F8'>
<sample id='MAQC_Reference 3_NA'/>
<data>
<tar id='HCFC1'/>
<cq>26,7</cq>
</data>
</react>
<react id='G8'>
<sample id='MAQC_Reference 4_NA'/>
<data>
<tar id='HCFC1'/>
<cq>25,97</cq>
</data>
</react>
<react id='H8'>
<sample id='MAQC_Reference 4_NA'/>
<data>
<tar id='HCFC1'/>
<cq>25,96</cq>
</data>
</react>
<react id='I8'>
<sample id='MAQC_Reference 1_A'/>
<data>
<tar id='HCFC1'/>
<cq>32,64</cq>
</data>
</react>
<react id='J8'>
<sample id='MAQC_Reference 1_A'/>
<data>
<tar id='HCFC1'/>
<cq>31,97</cq>
</data>
</react>
<react id='K8'>
<sample id='MAQC_Reference 2_A'/>
<data>
<tar id='HCFC1'/>
<cq>33,07</cq>
</data>
</react>
<react id='L8'>
<sample id='MAQC_Reference 2_A'/>
<data>
<tar id='HCFC1'/>
<cq>33,44</cq>
</data>
</react>
<react id='M8'>
<sample id='MAQC_Reference 3_A'/>
<data>
<tar id='HCFC1'/>
<cq>32,87</cq>
</data>
</react>
<react id='N8'>
<sample id='MAQC_Reference 3_A'/>
<data>
<tar id='HCFC1'/>
<cq>33,19</cq>
</data>
</react>
<react id='O8'>
<sample id='MAQC_Reference 4_A'/>
<data>
<tar id='HCFC1'/>
<cq>32,25</cq>
</data>
</react>
<react id='P8'>
<sample id='MAQC_Reference 4_A'/>
<data>
<tar id='HCFC1'/>
<cq>31,83</cq>
</data>
</react>
<react id='A9'>
<sample id='MAQC_Reference 1_NA'/>
<data>
<tar id='ALDH4A1'/>
<cq>33,85</cq>
</data>
</react>
<react id='B9'>
<sample id='MAQC_Reference 1_NA'/>
<data>
<tar id='ALDH4A1'/>
<cq>34,73</cq>
</data>
</react>
<react id='C9'>
<sample id='MAQC_Reference 2_NA'/>
<data>
<tar id='ALDH4A1'/>
<cq>34,54</cq>
</data>
</react>
<react id='D9'>
<sample id='MAQC_Reference 2_NA'/>
<data>
<tar id='ALDH4A1'/>
<cq>34,6</cq>
</data>
</react>
<react id='E9'>
<sample id='MAQC_Reference 3_NA'/>
<data>
<tar id='ALDH4A1'/>
<cq>33,82</cq>
</data>
</react>
<react id='F9'>
<sample id='MAQC_Reference 3_NA'/>
<data>
<tar id='ALDH4A1'/>
<cq>34,06</cq>
</data>
</react>
<react id='G9'>
<sample id='MAQC_Reference 4_NA'/>
<data>
<tar id='ALDH4A1'/>
<cq>34,1</cq>
</data>
</react>
<react id='H9'>
<sample id='MAQC_Reference 4_NA'/>
<data>
<tar id='ALDH4A1'/>
<cq>33,71</cq>
</data>
</react>
<react id='I9'>
<sample id='MAQC_Reference 1_A'/>
<data>
<tar id='ALDH4A1'/>
<cq>37,07</cq>
</data>
</react>
<react id='J9'>
<sample id='MAQC_Reference 1_A'/>
<data>
<tar id='ALDH4A1'/>
<cq>37,02</cq>
</data>
</react>
<react id='K9'>
<sample id='MAQC_Reference 2_A'/>
<data>
<tar id='ALDH4A1'/>
<cq>35,97</cq>
</data>
</react>
<react id='L9'>
<sample id='MAQC_Reference 2_A'/>
<data>
<tar id='ALDH4A1'/>
<cq>36,54</cq>
</data>
</react>
<react id='M9'>
<sample id='MAQC_Reference 3_A'/>
<data>
<tar id='ALDH4A1'/>
<cq>37,6</cq>
</data>
</react>
<react id='N9'>
<sample id='MAQC_Reference 3_A'/>
<data>
<tar id='ALDH4A1'/>
<cq>37,74</cq>
</data>
</react>
<react id='O9'>
<sample id='MAQC_Reference 4_A'/>
<data>
<tar id='ALDH4A1'/>
<cq>37</cq>
</data>
</react>
<react id='P9'>
<sample id='MAQC_Reference 4_A'/>
<data>
<tar id='ALDH4A1'/>
<cq>36,87</cq>
</data>
</react>
<react id='A10'>
<sample id='MAQC_Reference 1_NA'/>
<data>
<tar id='KCTD5'/>
<cq>27,29</cq>
</data>
</react>
<react id='B10'>
<sample id='MAQC_Reference 1_NA'/>
<data>
<tar id='KCTD5'/>
<cq>27,64</cq>
</data>
</react>
<react id='C10'>
<sample id='MAQC_Reference 2_NA'/>
<data>
<tar id='KCTD5'/>
<cq>28,9</cq>
</data>
</react>
<react id='D10'>
<sample id='MAQC_Reference 2_NA'/>
<data>
<tar id='KCTD5'/>
<cq>28,99</cq>
</data>
</react>
<react id='E10'>
<sample id='MAQC_Reference 3_NA'/>
<data>
<tar id='KCTD5'/>
<cq>28,09</cq>
</data>
</react>
<react id='F10'>
<sample id='MAQC_Reference 3_NA'/>
<data>
<tar id='KCTD5'/>
<cq>28,49</cq>
</data>
</react>
<react id='G10'>
<sample id='MAQC_Reference 4_NA'/>
<data>
<tar id='KCTD5'/>
<cq>27,56</cq>
</data>
</react>
<react id='H10'>
<sample id='MAQC_Reference 4_NA'/>
<data>
<tar id='KCTD5'/>
<cq>27,72</cq>
</data>
</react>
<react id='I10'>
<sample id='MAQC_Reference 1_A'/>
<data>
<tar id='KCTD5'/>
<cq>32,56</cq>
</data>
</react>
<react id='J10'>
<sample id='MAQC_Reference 1_A'/>
<data>
<tar id='KCTD5'/>
<cq>32,23</cq>
</data>
</react>
<react id='K10'>
<sample id='MAQC_Reference 2_A'/>
<data>
<tar id='KCTD5'/>
<cq>33,65</cq>
</data>
</react>
<react id='L10'>
<sample id='MAQC_Reference 2_A'/>
<data>
<tar id='KCTD5'/>
<cq>34,88</cq>
</data>
</react>
<react id='M10'>
<sample id='MAQC_Reference 3_A'/>
<data>
<tar id='KCTD5'/>
<cq>33,48</cq>
</data>
</react>
<react id='N10'>
<sample id='MAQC_Reference 3_A'/>
<data>
<tar id='KCTD5'/>
<cq>33,17</cq>
</data>
</react>
<react id='O10'>
<sample id='MAQC_Reference 4_A'/>
<data>
<tar id='KCTD5'/>
<cq>32,74</cq>
</data>
</react>
<react id='P10'>
<sample id='MAQC_Reference 4_A'/>
<data>
<tar id='KCTD5'/>
<cq>32,1</cq>
</data>
</react>
<react id='A11'>
<sample id='MAQC_Reference 1_NA'/>
<data>
<tar id='HSP90B1'/>
<cq>21,7</cq>
</data>
</react>
<react id='B11'>
<sample id='MAQC_Reference 1_NA'/>
<data>
<tar id='HSP90B1'/>
<cq>21,62</cq>
</data>
</react>
<react id='C11'>
<sample id='MAQC_Reference 2_NA'/>
<data>
<tar id='HSP90B1'/>
<cq>23,68</cq>
</data>
</react>
<react id='D11'>
<sample id='MAQC_Reference 2_NA'/>
<data>
<tar id='HSP90B1'/>
<cq>23,65</cq>
</data>
</react>
<react id='E11'>
<sample id='MAQC_Reference 3_NA'/>
<data>
<tar id='HSP90B1'/>
<cq>22,75</cq>
</data>
</react>
<react id='F11'>
<sample id='MAQC_Reference 3_NA'/>
<data>
<tar id='HSP90B1'/>
<cq>22,76</cq>
</data>
</react>
<react id='G11'>
<sample id='MAQC_Reference 4_NA'/>
<data>
<tar id='HSP90B1'/>
<cq>21,73</cq>
</data>
</react>
<react id='H11'>
<sample id='MAQC_Reference 4_NA'/>
<data>
<tar id='HSP90B1'/>
<cq>21,75</cq>
</data>
</react>
<react id='I11'>
<sample id='MAQC_Reference 1_A'/>
<data>
<tar id='HSP90B1'/>
<cq>22,89</cq>
</data>
</react>
<react id='J11'>
<sample id='MAQC_Reference 1_A'/>
<data>
<tar id='HSP90B1'/>
<cq>22,73</cq>
</data>
</react>
<react id='K11'>
<sample id='MAQC_Reference 2_A'/>
<data>
<tar id='HSP90B1'/>
<cq>24,45</cq>
</data>
</react>
<react id='L11'>
<sample id='MAQC_Reference 2_A'/>
<data>
<tar id='HSP90B1'/>
<cq>24,47</cq>
</data>
</react>
<react id='M11'>
<sample id='MAQC_Reference 3_A'/>
<data>
<tar id='HSP90B1'/>
<cq>23,91</cq>
</data>
</react>
<react id='N11'>
<sample id='MAQC_Reference 3_A'/>
<data>
<tar id='HSP90B1'/>
<cq>23,89</cq>
</data>
</react>
<react id='O11'>
<sample id='MAQC_Reference 4_A'/>
<data>
<tar id='HSP90B1'/>
<cq>23,26</cq>
</data>
</react>
<react id='P11'>
<sample id='MAQC_Reference 4_A'/>
<data>
<tar id='HSP90B1'/>
<cq>23,23</cq>
</data>
</react>
<react id='A12'>
<sample id='MAQC_Reference 1_NA'/>
<data>
<tar id='DNAJC7'/>
<cq>25,05</cq>
</data>
</react>
<react id='B12'>
<sample id='MAQC_Reference 1_NA'/>
<data>
<tar id='DNAJC7'/>
<cq>25,04</cq>
</data>
</react>
<react id='C12'>
<sample id='MAQC_Reference 2_NA'/>
<data>
<tar id='DNAJC7'/>
<cq>25,14</cq>
</data>
</react>
<react id='D12'>
<sample id='MAQC_Reference 2_NA'/>
<data>
<tar id='DNAJC7'/>
<cq>25,11</cq>
</data>
</react>
<react id='E12'>
<sample id='MAQC_Reference 3_NA'/>
<data>
<tar id='DNAJC7'/>
<cq>24,92</cq>
</data>
</react>
<react id='F12'>
<sample id='MAQC_Reference 3_NA'/>
<data>
<tar id='DNAJC7'/>
<cq>24,95</cq>
</data>
</react>
<react id='G12'>
<sample id='MAQC_Reference 4_NA'/>
<data>
<tar id='DNAJC7'/>
<cq>24,78</cq>
</data>
</react>
<react id='H12'>
<sample id='MAQC_Reference 4_NA'/>
<data>
<tar id='DNAJC7'/>
<cq>24,87</cq>
</data>
</react>
<react id='I12'>
<sample id='MAQC_Reference 1_A'/>
<data>
<tar id='DNAJC7'/>
<cq>27,86</cq>
</data>
</react>
<react id='J12'>
<sample id='MAQC_Reference 1_A'/>
<data>
<tar id='DNAJC7'/>
<cq>27,84</cq>
</data>
</react>
<react id='K12'>
<sample id='MAQC_Reference 2_A'/>
<data>
<tar id='DNAJC7'/>
<cq>27,6</cq>
</data>
</react>
<react id='L12'>
<sample id='MAQC_Reference 2_A'/>
<data>
<tar id='DNAJC7'/>
<cq>27,52</cq>
</data>
</react>
<react id='M12'>
<sample id='MAQC_Reference 3_A'/>
<data>
<tar id='DNAJC7'/>
<cq>27,92</cq>
</data>
</react>
<react id='N12'>
<sample id='MAQC_Reference 3_A'/>
<data>
<tar id='DNAJC7'/>
<cq>27,75</cq>
</data>
</react>
<react id='O12'>
<sample id='MAQC_Reference 4_A'/>
<data>
<tar id='DNAJC7'/>
<cq>27,96</cq>
</data>
</react>
<react id='P12'>
<sample id='MAQC_Reference 4_A'/>
<data>
<tar id='DNAJC7'/>
<cq>27,89</cq>
</data>
</react>
<react id='A13'>
<sample id='MAQC_Reference 1_NA'/>
<data>
<tar id='PEX14'/>
<cq>27,79</cq>
</data>
</react>
<react id='B13'>
<sample id='MAQC_Reference 1_NA'/>
<data>
<tar id='PEX14'/>
<cq>27,72</cq>
</data>
</react>
<react id='C13'>
<sample id='MAQC_Reference 2_NA'/>
<data>
<tar id='PEX14'/>
<cq>27,19</cq>
</data>
</react>
<react id='D13'>
<sample id='MAQC_Reference 2_NA'/>
<data>
<tar id='PEX14'/>
<cq>27,49</cq>
</data>
</react>
<react id='E13'>
<sample id='MAQC_Reference 3_NA'/>
<data>
<tar id='PEX14'/>
<cq>27,15</cq>
</data>
</react>
<react id='F13'>
<sample id='MAQC_Reference 3_NA'/>
<data>
<tar id='PEX14'/>
<cq>27,09</cq>
</data>
</react>
<react id='G13'>
<sample id='MAQC_Reference 4_NA'/>
<data>
<tar id='PEX14'/>
<cq>26,98</cq>
</data>
</react>
<react id='H13'>
<sample id='MAQC_Reference 4_NA'/>
<data>
<tar id='PEX14'/>
<cq>27,05</cq>
</data>
</react>
<react id='I13'>
<sample id='MAQC_Reference 1_A'/>
<data>
<tar id='PEX14'/>
<cq>31,97</cq>
</data>
</react>
<react id='J13'>
<sample id='MAQC_Reference 1_A'/>
<data>
<tar id='PEX14'/>
<cq>33,85</cq>
</data>
</react>
<react id='K13'>
<sample id='MAQC_Reference 2_A'/>
<data>
<tar id='PEX14'/>
<cq>32,61</cq>
</data>
</react>
<react id='L13'>
<sample id='MAQC_Reference 2_A'/>
<data>
<tar id='PEX14'/>
<cq>34,49</cq>
</data>
</react>
<react id='M13'>
<sample id='MAQC_Reference 3_A'/>
<data>
<tar id='PEX14'/>
<cq>33,73</cq>
</data>
</react>
<react id='N13'>
<sample id='MAQC_Reference 3_A'/>
<data>
<tar id='PEX14'/>
<cq>33,96</cq>
</data>
</react>
<react id='O13'>
<sample id='MAQC_Reference 4_A'/>
<data>
<tar id='PEX14'/>
<cq>31,76</cq>
</data>
</react>
<react id='P13'>
<sample id='MAQC_Reference 4_A'/>
<data>
<tar id='PEX14'/>
<cq>32,43</cq>
</data>
</react>
<react id='A14'>
<sample id='MAQC_Reference 1_NA'/>
<data>
<tar id='ADORA2B'/>
<cq>27,25</cq>
</data>
</react>
<react id='B14'>
<sample id='MAQC_Reference 1_NA'/>
<data>
<tar id='ADORA2B'/>
<cq>27,31</cq>
</data>
</react>
<react id='C14'>
<sample id='MAQC_Reference 2_NA'/>
<data>
<tar id='ADORA2B'/>
<cq>28,27</cq>
</data>
</react>
<react id='D14'>
<sample id='MAQC_Reference 2_NA'/>
<data>
<tar id='ADORA2B'/>
<cq>28,58</cq>
</data>
</react>
<react id='E14'>
<sample id='MAQC_Reference 3_NA'/>
<data>
<tar id='ADORA2B'/>
<cq>27,84</cq>
</data>
</react>
<react id='F14'>
<sample id='MAQC_Reference 3_NA'/>
<data>
<tar id='ADORA2B'/>
<cq>27,87</cq>
</data>
</react>
<react id='G14'>
<sample id='MAQC_Reference 4_NA'/>
<data>
<tar id='ADORA2B'/>
<cq>27,07</cq>
</data>
</react>
<react id='H14'>
<sample id='MAQC_Reference 4_NA'/>
<data>
<tar id='ADORA2B'/>
<cq>27,3</cq>
</data>
</react>
<react id='I14'>
<sample id='MAQC_Reference 1_A'/>
<data>
<tar id='ADORA2B'/>
<cq>30,22</cq>
</data>
</react>
<react id='J14'>
<sample id='MAQC_Reference 1_A'/>
<data>
<tar id='ADORA2B'/>
<cq>30,15</cq>
</data>
</react>
<react id='K14'>
<sample id='MAQC_Reference 2_A'/>
<data>
<tar id='ADORA2B'/>
<cq>30,98</cq>
</data>
</react>
<react id='L14'>
<sample id='MAQC_Reference 2_A'/>
<data>
<tar id='ADORA2B'/>
<cq>30,77</cq>
</data>
</react>
<react id='M14'>
<sample id='MAQC_Reference 3_A'/>
<data>
<tar id='ADORA2B'/>
<cq>30,09</cq>
</data>
</react>
<react id='N14'>
<sample id='MAQC_Reference 3_A'/>
<data>
<tar id='ADORA2B'/>
<cq>30,1</cq>
</data>
</react>
<react id='O14'>
<sample id='MAQC_Reference 4_A'/>
<data>
<tar id='ADORA2B'/>
<cq>30,63</cq>
</data>
</react>
<react id='P14'>
<sample id='MAQC_Reference 4_A'/>
<data>
<tar id='ADORA2B'/>
<cq>30,21</cq>
</data>
</react>
<react id='A15'>
<sample id='MAQC_Reference 1_NA'/>
<data>
<tar id='FYCO1'/>
<cq>29,58</cq>
</data>
</react>
<react id='B15'>
<sample id='MAQC_Reference 1_NA'/>
<data>
<tar id='FYCO1'/>
<cq>29,75</cq>
</data>
</react>
<react id='C15'>
<sample id='MAQC_Reference 2_NA'/>
<data>
<tar id='FYCO1'/>
<cq>31,01</cq>
</data>
</react>
<react id='D15'>
<sample id='MAQC_Reference 2_NA'/>
<data>
<tar id='FYCO1'/>
<cq>30,82</cq>
</data>
</react>
<react id='E15'>
<sample id='MAQC_Reference 3_NA'/>
<data>
<tar id='FYCO1'/>
<cq>30,17</cq>
</data>
</react>
<react id='F15'>
<sample id='MAQC_Reference 3_NA'/>
<data>
<tar id='FYCO1'/>
<cq>30,24</cq>
</data>
</react>
<react id='G15'>
<sample id='MAQC_Reference 4_NA'/>
<data>
<tar id='FYCO1'/>
<cq>29,55</cq>
</data>
</react>
<react id='H15'>
<sample id='MAQC_Reference 4_NA'/>
<data>
<tar id='FYCO1'/>
<cq>29,51</cq>
</data>
</react>
<react id='I15'>
<sample id='MAQC_Reference 1_A'/>
<data>
<tar id='FYCO1'/>
<cq>32,14</cq>
</data>
</react>
<react id='J15'>
<sample id='MAQC_Reference 1_A'/>
<data>
<tar id='FYCO1'/>
<cq>32,52</cq>
</data>
</react>
<react id='K15'>
<sample id='MAQC_Reference 2_A'/>
<data>
<tar id='FYCO1'/>
<cq>34,72</cq>
</data>
</react>
<react id='L15'>
<sample id='MAQC_Reference 2_A'/>
<data>
<tar id='FYCO1'/>
<cq>35,17</cq>
</data>
</react>
<react id='M15'>
<sample id='MAQC_Reference 3_A'/>
<data>
<tar id='FYCO1'/>
<cq>33,25</cq>
</data>
</react>
<react id='N15'>
<sample id='MAQC_Reference 3_A'/>
<data>
<tar id='FYCO1'/>
<cq>33,7</cq>
</data>
</react>
<react id='O15'>
<sample id='MAQC_Reference 4_A'/>
<data>
<tar id='FYCO1'/>
<cq>31,79</cq>
</data>
</react>
<react id='P15'>
<sample id='MAQC_Reference 4_A'/>
<data>
<tar id='FYCO1'/>
<cq>31,73</cq>
</data>
</react>
<react id='A16'>
<sample id='MAQC_Reference 1_NA'/>
<data>
<tar id='THUMPD1'/>
<cq>26,09</cq>
</data>
</react>
<react id='B16'>
<sample id='MAQC_Reference 1_NA'/>
<data>
<tar id='THUMPD1'/>
<cq>26,14</cq>
</data>
</react>
<react id='C16'>
<sample id='MAQC_Reference 2_NA'/>
<data>
<tar id='THUMPD1'/>
<cq>26,6</cq>
</data>
</react>
<react id='D16'>
<sample id='MAQC_Reference 2_NA'/>
<data>
<tar id='THUMPD1'/>
<cq>26,72</cq>
</data>
</react>
<react id='E16'>
<sample id='MAQC_Reference 3_NA'/>
<data>
<tar id='THUMPD1'/>
<cq>26,23</cq>
</data>
</react>
<react id='F16'>
<sample id='MAQC_Reference 3_NA'/>
<data>
<tar id='THUMPD1'/>
<cq>26,45</cq>
</data>
</react>
<react id='G16'>
<sample id='MAQC_Reference 4_NA'/>
<data>
<tar id='THUMPD1'/>
<cq>25,77</cq>
</data>
</react>
<react id='H16'>
<sample id='MAQC_Reference 4_NA'/>
<data>
<tar id='THUMPD1'/>
<cq>25,99</cq>
</data>
</react>
<react id='I16'>
<sample id='MAQC_Reference 1_A'/>
<data>
<tar id='THUMPD1'/>
<cq>29,98</cq>
</data>
</react>
<react id='J16'>
<sample id='MAQC_Reference 1_A'/>
<data>
<tar id='THUMPD1'/>
<cq>29,98</cq>
</data>
</react>
<react id='K16'>
<sample id='MAQC_Reference 2_A'/>
<data>
<tar id='THUMPD1'/>
<cq>30,81</cq>
</data>
</react>
<react id='L16'>
<sample id='MAQC_Reference 2_A'/>
<data>
<tar id='THUMPD1'/>
<cq>30,58</cq>
</data>
</react>
<react id='M16'>
<sample id='MAQC_Reference 3_A'/>
<data>
<tar id='THUMPD1'/>
<cq>30,73</cq>
</data>
</react>
<react id='N16'>
<sample id='MAQC_Reference 3_A'/>
<data>
<tar id='THUMPD1'/>
<cq>30,9</cq>
</data>
</react>
<react id='O16'>
<sample id='MAQC_Reference 4_A'/>
<data>
<tar id='THUMPD1'/>
<cq>30,01</cq>
</data>
</react>
<react id='P16'>
<sample id='MAQC_Reference 4_A'/>
<data>
<tar id='THUMPD1'/>
<cq>30,08</cq>
</data>
</react>
<react id='A17'>
<sample id='MAQC_Reference 1_NA'/>
<data>
<tar id='CHMP2B'/>
<cq>26,78</cq>
</data>
</react>
<react id='B17'>
<sample id='MAQC_Reference 1_NA'/>
<data>
<tar id='CHMP2B'/>
<cq>26,79</cq>
</data>
</react>
<react id='C17'>
<sample id='MAQC_Reference 2_NA'/>
<data>
<tar id='CHMP2B'/>
<cq>26,86</cq>
</data>
</react>
<react id='D17'>
<sample id='MAQC_Reference 2_NA'/>
<data>
<tar id='CHMP2B'/>
<cq>26,93</cq>
</data>
</react>
<react id='E17'>
<sample id='MAQC_Reference 3_NA'/>
<data>
<tar id='CHMP2B'/>
<cq>26,63</cq>
</data>
</react>
<react id='F17'>
<sample id='MAQC_Reference 3_NA'/>
<data>
<tar id='CHMP2B'/>
<cq>26,73</cq>
</data>
</react>
<react id='G17'>
<sample id='MAQC_Reference 4_NA'/>
<data>
<tar id='CHMP2B'/>
<cq>26,26</cq>
</data>
</react>
<react id='H17'>
<sample id='MAQC_Reference 4_NA'/>
<data>
<tar id='CHMP2B'/>
<cq>26,5</cq>
</data>
</react>
<react id='I17'>
<sample id='MAQC_Reference 1_A'/>
<data>
<tar id='CHMP2B'/>
<cq>27,02</cq>
</data>
</react>
<react id='J17'>
<sample id='MAQC_Reference 1_A'/>
<data>
<tar id='CHMP2B'/>
<cq>27,04</cq>
</data>
</react>
<react id='K17'>
<sample id='MAQC_Reference 2_A'/>
<data>
<tar id='CHMP2B'/>
<cq>28,21</cq>
</data>
</react>
<react id='L17'>
<sample id='MAQC_Reference 2_A'/>
<data>
<tar id='CHMP2B'/>
<cq>28,14</cq>
</data>
</react>
<react id='M17'>
<sample id='MAQC_Reference 3_A'/>
<data>
<tar id='CHMP2B'/>
<cq>27,95</cq>
</data>
</react>
<react id='N17'>
<sample id='MAQC_Reference 3_A'/>
<data>
<tar id='CHMP2B'/>
<cq>27,88</cq>
</data>
</react>
<react id='O17'>
<sample id='MAQC_Reference 4_A'/>
<data>
<tar id='CHMP2B'/>
<cq>28,16</cq>
</data>
</react>
<react id='P17'>
<sample id='MAQC_Reference 4_A'/>
<data>
<tar id='CHMP2B'/>
<cq>28,46</cq>
</data>
</react>
<react id='A18'>
<sample id='MAQC_Reference 1_NA'/>
<data>
<tar id='TRPC1'/>
<cq>29,13</cq>
</data>
</react>
<react id='B18'>
<sample id='MAQC_Reference 1_NA'/>
<data>
<tar id='TRPC1'/>
<cq>29,47</cq>
</data>
</react>
<react id='C18'>
<sample id='MAQC_Reference 2_NA'/>
<data>
<tar id='TRPC1'/>
<cq>28,16</cq>
</data>
</react>
<react id='D18'>
<sample id='MAQC_Reference 2_NA'/>
<data>
<tar id='TRPC1'/>
<cq>28,22</cq>
</data>
</react>
<react id='E18'>
<sample id='MAQC_Reference 3_NA'/>
<data>
<tar id='TRPC1'/>
<cq>28,11</cq>
</data>
</react>
<react id='F18'>
<sample id='MAQC_Reference 3_NA'/>
<data>
<tar id='TRPC1'/>
<cq>28,43</cq>
</data>
</react>
<react id='G18'>
<sample id='MAQC_Reference 4_NA'/>
<data>
<tar id='TRPC1'/>
<cq>28,64</cq>
</data>
</react>
<react id='H18'>
<sample id='MAQC_Reference 4_NA'/>
<data>
<tar id='TRPC1'/>
<cq>28,54</cq>
</data>
</react>
<react id='I18'>
<sample id='MAQC_Reference 1_A'/>
<data>
<tar id='TRPC1'/>
<cq>34,81</cq>
</data>
</react>
<react id='J18'>
<sample id='MAQC_Reference 1_A'/>
<data>
<tar id='TRPC1'/>
<cq>33,08</cq>
</data>
</react>
<react id='K18'>
<sample id='MAQC_Reference 2_A'/>
<data>
<tar id='TRPC1'/>
<cq>31,8</cq>
</data>
</react>
<react id='L18'>
<sample id='MAQC_Reference 2_A'/>
<data>
<tar id='TRPC1'/>
<cq>31,78</cq>
</data>
</react>
<react id='M18'>
<sample id='MAQC_Reference 3_A'/>
<data>
<tar id='TRPC1'/>
<cq>31,78</cq>
</data>
</react>
<react id='N18'>
<sample id='MAQC_Reference 3_A'/>
<data>
<tar id='TRPC1'/>
<cq>31,23</cq>
</data>
</react>
<react id='O18'>
<sample id='MAQC_Reference 4_A'/>
<data>
<tar id='TRPC1'/>
<cq>31,76</cq>
</data>
</react>
<react id='P18'>
<sample id='MAQC_Reference 4_A'/>
<data>
<tar id='TRPC1'/>
<cq>31,97</cq>
</data>
</react>
<react id='A19'>
<sample id='MAQC_Reference 1_NA'/>
<data>
<tar id='MED20'/>
<cq>27,26</cq>
</data>
</react>
<react id='B19'>
<sample id='MAQC_Reference 1_NA'/>
<data>
<tar id='MED20'/>
<cq>27,31</cq>
</data>
</react>
<react id='C19'>
<sample id='MAQC_Reference 2_NA'/>
<data>
<tar id='MED20'/>
<cq>28,71</cq>
</data>
</react>
<react id='D19'>
<sample id='MAQC_Reference 2_NA'/>
<data>
<tar id='MED20'/>
<cq>28,83</cq>
</data>
</react>
<react id='E19'>
<sample id='MAQC_Reference 3_NA'/>
<data>
<tar id='MED20'/>
<cq>27,91</cq>
</data>
</react>
<react id='F19'>
<sample id='MAQC_Reference 3_NA'/>
<data>
<tar id='MED20'/>
<cq>28,05</cq>
</data>
</react>
<react id='G19'>
<sample id='MAQC_Reference 4_NA'/>
<data>
<tar id='MED20'/>
<cq>27,04</cq>
</data>
</react>
<react id='H19'>
<sample id='MAQC_Reference 4_NA'/>
<data>
<tar id='MED20'/>
<cq>26,99</cq>
</data>
</react>
<react id='I19'>
<sample id='MAQC_Reference 1_A'/>
<data>
<tar id='MED20'/>
<cq>29,74</cq>
</data>
</react>
<react id='J19'>
<sample id='MAQC_Reference 1_A'/>
<data>
<tar id='MED20'/>
<cq>29,81</cq>
</data>
</react>
<react id='K19'>
<sample id='MAQC_Reference 2_A'/>
<data>
<tar id='MED20'/>
<cq>31,11</cq>
</data>
</react>
<react id='L19'>
<sample id='MAQC_Reference 2_A'/>
<data>
<tar id='MED20'/>
<cq>30,79</cq>
</data>
</react>
<react id='M19'>
<sample id='MAQC_Reference 3_A'/>
<data>
<tar id='MED20'/>
<cq>32,07</cq>
</data>
</react>
<react id='N19'>
<sample id='MAQC_Reference 3_A'/>
<data>
<tar id='MED20'/>
<cq>31,59</cq>
</data>
</react>
<react id='O19'>
<sample id='MAQC_Reference 4_A'/>
<data>
<tar id='MED20'/>
<cq>31,06</cq>
</data>
</react>
<react id='P19'>
<sample id='MAQC_Reference 4_A'/>
<data>
<tar id='MED20'/>
<cq>30,79</cq>
</data>
</react>
<react id='A20'>
<sample id='MAQC_Reference 1_NA'/>
<data>
<tar id='LXN'/>
<cq>28,12</cq>
</data>
</react>
<react id='B20'>
<sample id='MAQC_Reference 1_NA'/>
<data>
<tar id='LXN'/>
<cq>28,13</cq>
</data>
</react>
<react id='C20'>
<sample id='MAQC_Reference 2_NA'/>
<data>
<tar id='LXN'/>
<cq>31,28</cq>
</data>
</react>
<react id='D20'>
<sample id='MAQC_Reference 2_NA'/>
<data>
<tar id='LXN'/>
<cq>30,85</cq>
</data>
</react>
<react id='E20'>
<sample id='MAQC_Reference 3_NA'/>
<data>
<tar id='LXN'/>
<cq>29,54</cq>
</data>
</react>
<react id='F20'>
<sample id='MAQC_Reference 3_NA'/>
<data>
<tar id='LXN'/>
<cq>29,43</cq>
</data>
</react>
<react id='G20'>
<sample id='MAQC_Reference 4_NA'/>
<data>
<tar id='LXN'/>
<cq>28,22</cq>
</data>
</react>
<react id='H20'>
<sample id='MAQC_Reference 4_NA'/>
<data>
<tar id='LXN'/>
<cq>28,14</cq>
</data>
</react>
<react id='I20'>
<sample id='MAQC_Reference 1_A'/>
<data>
<tar id='LXN'/>
<cq>28,71</cq>
</data>
</react>
<react id='J20'>
<sample id='MAQC_Reference 1_A'/>
<data>
<tar id='LXN'/>
<cq>28,67</cq>
</data>
</react>
<react id='K20'>
<sample id='MAQC_Reference 2_A'/>
<data>
<tar id='LXN'/>
<cq>31,3</cq>
</data>
</react>
<react id='L20'>
<sample id='MAQC_Reference 2_A'/>
<data>
<tar id='LXN'/>
<cq>31,54</cq>
</data>
</react>
<react id='M20'>
<sample id='MAQC_Reference 3_A'/>
<data>
<tar id='LXN'/>
<cq>30,88</cq>
</data>
</react>
<react id='N20'>
<sample id='MAQC_Reference 3_A'/>
<data>
<tar id='LXN'/>
<cq>30,88</cq>
</data>
</react>
<react id='O20'>
<sample id='MAQC_Reference 4_A'/>
<data>
<tar id='LXN'/>
<cq>29,22</cq>
</data>
</react>
<react id='P20'>
<sample id='MAQC_Reference 4_A'/>
<data>
<tar id='LXN'/>
<cq>29,49</cq>
</data>
</react>
<react id='A21'>
<sample id='MAQC_Reference 1_NA'/>
<data>
<tar id='PSMC4'/>
<cq>26,98</cq>
</data>
</react>
<react id='B21'>
<sample id='MAQC_Reference 1_NA'/>
<data>
<tar id='PSMC4'/>
<cq>27,29</cq>
</data>
</react>
<react id='C21'>
<sample id='MAQC_Reference 2_NA'/>
<data>
<tar id='PSMC4'/>
<cq>27,81</cq>
</data>
</react>
<react id='D21'>
<sample id='MAQC_Reference 2_NA'/>
<data>
<tar id='PSMC4'/>
<cq>27,99</cq>
</data>
</react>
<react id='E21'>
<sample id='MAQC_Reference 3_NA'/>
<data>
<tar id='PSMC4'/>
<cq>27,17</cq>
</data>
</react>
<react id='F21'>
<sample id='MAQC_Reference 3_NA'/>
<data>
<tar id='PSMC4'/>
<cq>27,83</cq>
</data>
</react>
<react id='G21'>
<sample id='MAQC_Reference 4_NA'/>
<data>
<tar id='PSMC4'/>
<cq>26,83</cq>
</data>
</react>
<react id='H21'>
<sample id='MAQC_Reference 4_NA'/>
<data>
<tar id='PSMC4'/>
<cq>27,04</cq>
</data>
</react>
<react id='I21'>
<sample id='MAQC_Reference 1_A'/>
<data>
<tar id='PSMC4'/>
<cq>31,18</cq>
</data>
</react>
<react id='J21'>
<sample id='MAQC_Reference 1_A'/>
<data>
<tar id='PSMC4'/>
<cq>31,81</cq>
</data>
</react>
<react id='K21'>
<sample id='MAQC_Reference 2_A'/>
<data>
<tar id='PSMC4'/>
<cq>31,95</cq>
</data>
</react>
<react id='L21'>
<sample id='MAQC_Reference 2_A'/>
<data>
<tar id='PSMC4'/>
<cq>33,03</cq>
</data>
</react>
<react id='M21'>
<sample id='MAQC_Reference 3_A'/>
<data>
<tar id='PSMC4'/>
<cq>33,1</cq>
</data>
</react>
<react id='N21'>
<sample id='MAQC_Reference 3_A'/>
<data>
<tar id='PSMC4'/>
<cq>34,09</cq>
</data>
</react>
<react id='O21'>
<sample id='MAQC_Reference 4_A'/>
<data>
<tar id='PSMC4'/>
<cq>30,96</cq>
</data>
</react>
<react id='P21'>
<sample id='MAQC_Reference 4_A'/>
<data>
<tar id='PSMC4'/>
<cq>31,7</cq>
</data>
</react>
<react id='A22'>
<sample id='MAQC_Reference 1_NA'/>
<data>
<tar id='ERCC3'/>
<cq>26,86</cq>
</data>
</react>
<react id='B22'>
<sample id='MAQC_Reference 1_NA'/>
<data>
<tar id='ERCC3'/>
<cq>27,01</cq>
</data>
</react>
<react id='C22'>
<sample id='MAQC_Reference 2_NA'/>
<data>
<tar id='ERCC3'/>
<cq>27,46</cq>
</data>
</react>
<react id='D22'>
<sample id='MAQC_Reference 2_NA'/>
<data>
<tar id='ERCC3'/>
<cq>27,2</cq>
</data>
</react>
<react id='E22'>
<sample id='MAQC_Reference 3_NA'/>
<data>
<tar id='ERCC3'/>
<cq>26,99</cq>
</data>
</react>
<react id='F22'>
<sample id='MAQC_Reference 3_NA'/>
<data>
<tar id='ERCC3'/>
<cq>27,1</cq>
</data>
</react>
<react id='G22'>
<sample id='MAQC_Reference 4_NA'/>
<data>
<tar id='ERCC3'/>
<cq>26,56</cq>
</data>
</react>
<react id='H22'>
<sample id='MAQC_Reference 4_NA'/>
<data>
<tar id='ERCC3'/>
<cq>26,68</cq>
</data>
</react>
<react id='I22'>
<sample id='MAQC_Reference 1_A'/>
<data>
<tar id='ERCC3'/>
<cq>31,04</cq>
</data>
</react>
<react id='J22'>
<sample id='MAQC_Reference 1_A'/>
<data>
<tar id='ERCC3'/>
<cq>31,59</cq>
</data>
</react>
<react id='K22'>
<sample id='MAQC_Reference 2_A'/>
<data>
<tar id='ERCC3'/>
<cq>30,79</cq>
</data>
</react>
<react id='L22'>
<sample id='MAQC_Reference 2_A'/>
<data>
<tar id='ERCC3'/>
<cq>30,77</cq>
</data>
</react>
<react id='M22'>
<sample id='MAQC_Reference 3_A'/>
<data>
<tar id='ERCC3'/>
<cq>32,24</cq>
</data>
</react>
<react id='N22'>
<sample id='MAQC_Reference 3_A'/>
<data>
<tar id='ERCC3'/>
<cq>31,49</cq>
</data>
</react>
<react id='O22'>
<sample id='MAQC_Reference 4_A'/>
<data>
<tar id='ERCC3'/>
<cq>32,06</cq>
</data>
</react>
<react id='P22'>
<sample id='MAQC_Reference 4_A'/>
<data>
<tar id='ERCC3'/>
<cq>31,79</cq>
</data>
</react>
<react id='A23'>
<sample id='MAQC_Reference 1_NA'/>
<data>
<tar id='ABCA1'/>
<cq>29,12</cq>
</data>
</react>
<react id='B23'>
<sample id='MAQC_Reference 1_NA'/>
<data>
<tar id='ABCA1'/>
<cq>29,08</cq>
</data>
</react>
<react id='C23'>
<sample id='MAQC_Reference 2_NA'/>
<data>
<tar id='ABCA1'/>
<cq>30,24</cq>
</data>
</react>
<react id='D23'>
<sample id='MAQC_Reference 2_NA'/>
<data>
<tar id='ABCA1'/>
<cq>30,32</cq>
</data>
</react>
<react id='E23'>
<sample id='MAQC_Reference 3_NA'/>
<data>
<tar id='ABCA1'/>
<cq>29,56</cq>
</data>
</react>
<react id='F23'>
<sample id='MAQC_Reference 3_NA'/>
<data>
<tar id='ABCA1'/>
<cq>29,64</cq>
</data>
</react>
<react id='G23'>
<sample id='MAQC_Reference 4_NA'/>
<data>
<tar id='ABCA1'/>
<cq>28,52</cq>
</data>
</react>
<react id='H23'>
<sample id='MAQC_Reference 4_NA'/>
<data>
<tar id='ABCA1'/>
<cq>28,68</cq>
</data>
</react>
<react id='I23'>
<sample id='MAQC_Reference 1_A'/>
<data>
<tar id='ABCA1'/>
<cq>28,29</cq>
</data>
</react>
<react id='J23'>
<sample id='MAQC_Reference 1_A'/>
<data>
<tar id='ABCA1'/>
<cq>28,07</cq>
</data>
</react>
<react id='K23'>
<sample id='MAQC_Reference 2_A'/>
<data>
<tar id='ABCA1'/>
<cq>29,49</cq>
</data>
</react>
<react id='L23'>
<sample id='MAQC_Reference 2_A'/>
<data>
<tar id='ABCA1'/>
<cq>29,34</cq>
</data>
</react>
<react id='M23'>
<sample id='MAQC_Reference 3_A'/>
<data>
<tar id='ABCA1'/>
<cq>29,79</cq>
</data>
</react>
<react id='N23'>
<sample id='MAQC_Reference 3_A'/>
<data>
<tar id='ABCA1'/>
<cq>29,91</cq>
</data>
</react>
<react id='O23'>
<sample id='MAQC_Reference 4_A'/>
<data>
<tar id='ABCA1'/>
<cq>29,34</cq>
</data>
</react>
<react id='P23'>
<sample id='MAQC_Reference 4_A'/>
<data>
<tar id='ABCA1'/>
<cq>29,6</cq>
</data>
</react>
<react id='A24'>
<sample id='MAQC_Reference 1_NA'/>
<data>
<tar id='C9orf30'/>
<cq>25,78</cq>
</data>
</react>
<react id='B24'>
<sample id='MAQC_Reference 1_NA'/>
<data>
<tar id='C9orf30'/>
<cq>25,83</cq>
</data>
</react>
<react id='C24'>
<sample id='MAQC_Reference 2_NA'/>
<data>
<tar id='C9orf30'/>
<cq>26,2</cq>
</data>
</react>
<react id='D24'>
<sample id='MAQC_Reference 2_NA'/>
<data>
<tar id='C9orf30'/>
<cq>26,18</cq>
</data>
</react>
<react id='E24'>
<sample id='MAQC_Reference 3_NA'/>
<data>
<tar id='C9orf30'/>
<cq>25,9</cq>
</data>
</react>
<react id='F24'>
<sample id='MAQC_Reference 3_NA'/>
<data>
<tar id='C9orf30'/>
<cq>25,91</cq>
</data>
</react>
<react id='G24'>
<sample id='MAQC_Reference 4_NA'/>
<data>
<tar id='C9orf30'/>
<cq>25,5</cq>
</data>
</react>
<react id='H24'>
<sample id='MAQC_Reference 4_NA'/>
<data>
<tar id='C9orf30'/>
<cq>25,56</cq>
</data>
</react>
<react id='I24'>
<sample id='MAQC_Reference 1_A'/>
<data>
<tar id='C9orf30'/>
<cq>30,28</cq>
</data>
</react>
<react id='J24'>
<sample id='MAQC_Reference 1_A'/>
<data>
<tar id='C9orf30'/>
<cq>30,25</cq>
</data>
</react>
<react id='K24'>
<sample id='MAQC_Reference 2_A'/>
<data>
<tar id='C9orf30'/>
<cq>31,23</cq>
</data>
</react>
<react id='L24'>
<sample id='MAQC_Reference 2_A'/>
<data>
<tar id='C9orf30'/>
<cq>31,48</cq>
</data>
</react>
<react id='M24'>
<sample id='MAQC_Reference 3_A'/>
<data>
<tar id='C9orf30'/>
<cq>31,17</cq>
</data>
</react>
<react id='N24'>
<sample id='MAQC_Reference 3_A'/>
<data>
<tar id='C9orf30'/>
<cq>32,09</cq>
</data>
</react>
<react id='O24'>
<sample id='MAQC_Reference 4_A'/>
<data>
<tar id='C9orf30'/>
<cq>30,62</cq>
</data>
</react>
<react id='P24'>
<sample id='MAQC_Reference 4_A'/>
<data>
<tar id='C9orf30'/>
<cq>31,01</cq>
</data>
</react>
</run>
<run id='RUN4'>
<react id='A2'>
<sample id='MAQC_Reference 1_NA'/>
<data>
<tar id='TTC15'/>
<cq>29,48</cq>
</data>
</react>
<react id='B2'>
<sample id='MAQC_Reference 1_NA'/>
<data>
<tar id='TTC15'/>
<cq>29,29</cq>
</data>
</react>
<react id='C2'>
<sample id='MAQC_Reference 2_NA'/>
<data>
<tar id='TTC15'/>
<cq>29,15</cq>
</data>
</react>
<react id='D2'>
<sample id='MAQC_Reference 2_NA'/>
<data>
<tar id='TTC15'/>
<cq>28,88</cq>
</data>
</react>
<react id='E2'>
<sample id='MAQC_Reference 3_NA'/>
<data>
<tar id='TTC15'/>
<cq>28,84</cq>
</data>
</react>
<react id='F2'>
<sample id='MAQC_Reference 3_NA'/>
<data>
<tar id='TTC15'/>
<cq>28,8</cq>
</data>
</react>
<react id='G2'>
<sample id='MAQC_Reference 4_NA'/>
<data>
<tar id='TTC15'/>
<cq>28,81</cq>
</data>
</react>
<react id='H2'>
<sample id='MAQC_Reference 4_NA'/>
<data>
<tar id='TTC15'/>
<cq>28,86</cq>
</data>
</react>
<react id='I2'>
<sample id='MAQC_Reference 1_A'/>
<data>
<tar id='TTC15'/>
<cq>30,42</cq>
</data>
</react>
<react id='J2'>
<sample id='MAQC_Reference 1_A'/>
<data>
<tar id='TTC15'/>
<cq>30,67</cq>
</data>
</react>
<react id='K2'>
<sample id='MAQC_Reference 2_A'/>
<data>
<tar id='TTC15'/>
<cq>31,01</cq>
</data>
</react>
<react id='L2'>
<sample id='MAQC_Reference 2_A'/>
<data>
<tar id='TTC15'/>
<cq>31,47</cq>
</data>
</react>
<react id='M2'>
<sample id='MAQC_Reference 3_A'/>
<data>
<tar id='TTC15'/>
<cq>31,11</cq>
</data>
</react>
<react id='N2'>
<sample id='MAQC_Reference 3_A'/>
<data>
<tar id='TTC15'/>
<cq>31,29</cq>
</data>
</react>
<react id='O2'>
<sample id='MAQC_Reference 4_A'/>
<data>
<tar id='TTC15'/>
<cq>30,94</cq>
</data>
</react>
<react id='P2'>
<sample id='MAQC_Reference 4_A'/>
<data>
<tar id='TTC15'/>
<cq>30,7</cq>
</data>
</react>
<react id='A3'>
<sample id='MAQC_Reference 1_NA'/>
<data>
<tar id='PSMB10'/>
<cq>24,85</cq>
</data>
</react>
<react id='B3'>
<sample id='MAQC_Reference 1_NA'/>
<data>
<tar id='PSMB10'/>
<cq>24,78</cq>
</data>
</react>
<react id='C3'>
<sample id='MAQC_Reference 2_NA'/>
<data>
<tar id='PSMB10'/>
<cq>27,66</cq>
</data>
</react>
<react id='D3'>
<sample id='MAQC_Reference 2_NA'/>
<data>
<tar id='PSMB10'/>
<cq>27,62</cq>
</data>
</react>
<react id='E3'>
<sample id='MAQC_Reference 3_NA'/>
<data>
<tar id='PSMB10'/>
<cq>26,23</cq>
</data>
</react>
<react id='F3'>
<sample id='MAQC_Reference 3_NA'/>
<data>
<tar id='PSMB10'/>
<cq>26,25</cq>
</data>
</react>
<react id='G3'>
<sample id='MAQC_Reference 4_NA'/>
<data>
<tar id='PSMB10'/>
<cq>24,83</cq>
</data>
</react>
<react id='H3'>
<sample id='MAQC_Reference 4_NA'/>
<data>
<tar id='PSMB10'/>
<cq>24,85</cq>
</data>
</react>
<react id='I3'>
<sample id='MAQC_Reference 1_A'/>
<data>
<tar id='PSMB10'/>
<cq>25,72</cq>
</data>
</react>
<react id='J3'>
<sample id='MAQC_Reference 1_A'/>
<data>
<tar id='PSMB10'/>
<cq>25,74</cq>
</data>
</react>
<react id='K3'>
<sample id='MAQC_Reference 2_A'/>
<data>
<tar id='PSMB10'/>
<cq>29,08</cq>
</data>
</react>
<react id='L3'>
<sample id='MAQC_Reference 2_A'/>
<data>
<tar id='PSMB10'/>
<cq>29,44</cq>
</data>
</react>
<react id='M3'>
<sample id='MAQC_Reference 3_A'/>
<data>
<tar id='PSMB10'/>
<cq>27,86</cq>
</data>
</react>
<react id='N3'>
<sample id='MAQC_Reference 3_A'/>
<data>
<tar id='PSMB10'/>
<cq>27,75</cq>
</data>
</react>
<react id='O3'>
<sample id='MAQC_Reference 4_A'/>
<data>
<tar id='PSMB10'/>
<cq>26,5</cq>
</data>
</react>
<react id='P3'>
<sample id='MAQC_Reference 4_A'/>
<data>
<tar id='PSMB10'/>
<cq>26,51</cq>
</data>
</react>
<react id='A4'>
<sample id='MAQC_Reference 1_NA'/>
<data>
<tar id='ARHGDIB'/>
<cq>24,5</cq>
</data>
</react>
<react id='B4'>
<sample id='MAQC_Reference 1_NA'/>
<data>
<tar id='ARHGDIB'/>
<cq>24,51</cq>
</data>
</react>
<react id='C4'>
<sample id='MAQC_Reference 2_NA'/>
<data>
<tar id='ARHGDIB'/>
<cq>25,19</cq>
</data>
</react>
<react id='D4'>
<sample id='MAQC_Reference 2_NA'/>
<data>
<tar id='ARHGDIB'/>
<cq>25,27</cq>
</data>
</react>
<react id='E4'>
<sample id='MAQC_Reference 3_NA'/>
<data>
<tar id='ARHGDIB'/>
<cq>24,98</cq>
</data>
</react>
<react id='F4'>
<sample id='MAQC_Reference 3_NA'/>
<data>
<tar id='ARHGDIB'/>
<cq>25,02</cq>
</data>
</react>
<react id='G4'>
<sample id='MAQC_Reference 4_NA'/>
<data>
<tar id='ARHGDIB'/>
<cq>24,49</cq>
</data>
</react>
<react id='H4'>
<sample id='MAQC_Reference 4_NA'/>
<data>
<tar id='ARHGDIB'/>
<cq>24,49</cq>
</data>
</react>
<react id='I4'>
<sample id='MAQC_Reference 1_A'/>
<data>
<tar id='ARHGDIB'/>
<cq>26,72</cq>
</data>
</react>
<react id='J4'>
<sample id='MAQC_Reference 1_A'/>
<data>
<tar id='ARHGDIB'/>
<cq>26,73</cq>
</data>
</react>
<react id='K4'>
<sample id='MAQC_Reference 2_A'/>
<data>
<tar id='ARHGDIB'/>
<cq>28,16</cq>
</data>
</react>
<react id='L4'>
<sample id='MAQC_Reference 2_A'/>
<data>
<tar id='ARHGDIB'/>
<cq>28,16</cq>
</data>
</react>
<react id='M4'>
<sample id='MAQC_Reference 3_A'/>
<data>
<tar id='ARHGDIB'/>
<cq>27,67</cq>
</data>
</react>
<react id='N4'>
<sample id='MAQC_Reference 3_A'/>
<data>
<tar id='ARHGDIB'/>
<cq>27,55</cq>
</data>
</react>
<react id='O4'>
<sample id='MAQC_Reference 4_A'/>
<data>
<tar id='ARHGDIB'/>
<cq>27,75</cq>
</data>
</react>
<react id='P4'>
<sample id='MAQC_Reference 4_A'/>
<data>
<tar id='ARHGDIB'/>
<cq>27,86</cq>
</data>
</react>
<react id='A5'>
<sample id='MAQC_Reference 1_NA'/>
<data>
<tar id='BIRC2'/>
<cq>28,29</cq>
</data>
</react>
<react id='B5'>
<sample id='MAQC_Reference 1_NA'/>
<data>
<tar id='BIRC2'/>
<cq>28,53</cq>
</data>
</react>
<react id='C5'>
<sample id='MAQC_Reference 2_NA'/>
<data>
<tar id='BIRC2'/>
<cq>27,77</cq>
</data>
</react>
<react id='D5'>
<sample id='MAQC_Reference 2_NA'/>
<data>
<tar id='BIRC2'/>
<cq>27,79</cq>
</data>
</react>
<react id='E5'>
<sample id='MAQC_Reference 3_NA'/>
<data>
<tar id='BIRC2'/>
<cq>27,7</cq>
</data>
</react>
<react id='F5'>
<sample id='MAQC_Reference 3_NA'/>
<data>
<tar id='BIRC2'/>
<cq>27,76</cq>
</data>
</react>
<react id='G5'>
<sample id='MAQC_Reference 4_NA'/>
<data>
<tar id='BIRC2'/>
<cq>27,72</cq>
</data>
</react>
<react id='H5'>
<sample id='MAQC_Reference 4_NA'/>
<data>
<tar id='BIRC2'/>
<cq>27,91</cq>
</data>
</react>
<react id='I5'>
<sample id='MAQC_Reference 1_A'/>
<data>
<tar id='BIRC2'/>
<cq>30,53</cq>
</data>
</react>
<react id='J5'>
<sample id='MAQC_Reference 1_A'/>
<data>
<tar id='BIRC2'/>
<cq>29,63</cq>
</data>
</react>
<react id='K5'>
<sample id='MAQC_Reference 2_A'/>
<data>
<tar id='BIRC2'/>
<cq>30,71</cq>
</data>
</react>
<react id='L5'>
<sample id='MAQC_Reference 2_A'/>
<data>
<tar id='BIRC2'/>
<cq>31,48</cq>
</data>
</react>
<react id='M5'>
<sample id='MAQC_Reference 3_A'/>
<data>
<tar id='BIRC2'/>
<cq>30,17</cq>
</data>
</react>
<react id='N5'>
<sample id='MAQC_Reference 3_A'/>
<data>
<tar id='BIRC2'/>
<cq>30,1</cq>
</data>
</react>
<react id='O5'>
<sample id='MAQC_Reference 4_A'/>
<data>
<tar id='BIRC2'/>
<cq>30,23</cq>
</data>
</react>
<react id='P5'>
<sample id='MAQC_Reference 4_A'/>
<data>
<tar id='BIRC2'/>
<cq>30,48</cq>
</data>
</react>
<react id='A6'>
<sample id='MAQC_Reference 1_NA'/>
<data>
<tar id='PELI1'/>
<cq>26,87</cq>
</data>
</react>
<react id='B6'>
<sample id='MAQC_Reference 1_NA'/>
<data>
<tar id='PELI1'/>
<cq>26,9</cq>
</data>
</react>
<react id='C6'>
<sample id='MAQC_Reference 2_NA'/>
<data>
<tar id='PELI1'/>
<cq>27,61</cq>
</data>
</react>
<react id='D6'>
<sample id='MAQC_Reference 2_NA'/>
<data>
<tar id='PELI1'/>
<cq>27,72</cq>
</data>
</react>
<react id='E6'>
<sample id='MAQC_Reference 3_NA'/>
<data>
<tar id='PELI1'/>
<cq>27,16</cq>
</data>
</react>
<react id='F6'>
<sample id='MAQC_Reference 3_NA'/>
<data>
<tar id='PELI1'/>
<cq>27,24</cq>
</data>
</react>
<react id='G6'>
<sample id='MAQC_Reference 4_NA'/>
<data>
<tar id='PELI1'/>
<cq>26,58</cq>
</data>
</react>
<react id='H6'>
<sample id='MAQC_Reference 4_NA'/>
<data>
<tar id='PELI1'/>
<cq>26,5</cq>
</data>
</react>
<react id='I6'>
<sample id='MAQC_Reference 1_A'/>
<data>
<tar id='PELI1'/>
<cq>27,85</cq>
</data>
</react>
<react id='J6'>
<sample id='MAQC_Reference 1_A'/>
<data>
<tar id='PELI1'/>
<cq>27,97</cq>
</data>
</react>
<react id='K6'>
<sample id='MAQC_Reference 2_A'/>
<data>
<tar id='PELI1'/>
<cq>29,61</cq>
</data>
</react>
<react id='L6'>
<sample id='MAQC_Reference 2_A'/>
<data>
<tar id='PELI1'/>
<cq>29,6</cq>
</data>
</react>
<react id='M6'>
<sample id='MAQC_Reference 3_A'/>
<data>
<tar id='PELI1'/>
<cq>28,66</cq>
</data>
</react>
<react id='N6'>
<sample id='MAQC_Reference 3_A'/>
<data>
<tar id='PELI1'/>
<cq>28,57</cq>
</data>
</react>
<react id='O6'>
<sample id='MAQC_Reference 4_A'/>
<data>
<tar id='PELI1'/>
<cq>27,76</cq>
</data>
</react>
<react id='P6'>
<sample id='MAQC_Reference 4_A'/>
<data>
<tar id='PELI1'/>
<cq>27,75</cq>
</data>
</react>
<react id='A7'>
<sample id='MAQC_Reference 1_NA'/>
<data>
<tar id='RB1'/>
<cq>27,83</cq>
</data>
</react>
<react id='B7'>
<sample id='MAQC_Reference 1_NA'/>
<data>
<tar id='RB1'/>
<cq>27,76</cq>
</data>
</react>
<react id='C7'>
<sample id='MAQC_Reference 2_NA'/>
<data>
<tar id='RB1'/>
<cq>27,08</cq>
</data>
</react>
<react id='D7'>
<sample id='MAQC_Reference 2_NA'/>
<data>
<tar id='RB1'/>
<cq>26,94</cq>
</data>
</react>
<react id='E7'>
<sample id='MAQC_Reference 3_NA'/>
<data>
<tar id='RB1'/>
<cq>26,9</cq>
</data>
</react>
<react id='F7'>
<sample id='MAQC_Reference 3_NA'/>
<data>
<tar id='RB1'/>
<cq>26,98</cq>
</data>
</react>
<react id='G7'>
<sample id='MAQC_Reference 4_NA'/>
<data>
<tar id='RB1'/>
<cq>27,19</cq>
</data>
</react>
<react id='H7'>
<sample id='MAQC_Reference 4_NA'/>
<data>
<tar id='RB1'/>
<cq>27,01</cq>
</data>
</react>
<react id='I7'>
<sample id='MAQC_Reference 1_A'/>
<data>
<tar id='RB1'/>
<cq>29,78</cq>
</data>
</react>
<react id='J7'>
<sample id='MAQC_Reference 1_A'/>
<data>
<tar id='RB1'/>
<cq>29,98</cq>
</data>
</react>
<react id='K7'>
<sample id='MAQC_Reference 2_A'/>
<data>
<tar id='RB1'/>
<cq>29,53</cq>
</data>
</react>
<react id='L7'>
<sample id='MAQC_Reference 2_A'/>
<data>
<tar id='RB1'/>
<cq>29,84</cq>
</data>
</react>
<react id='M7'>
<sample id='MAQC_Reference 3_A'/>
<data>
<tar id='RB1'/>
<cq>29,65</cq>
</data>
</react>
<react id='N7'>
<sample id='MAQC_Reference 3_A'/>
<data>
<tar id='RB1'/>
<cq>29,56</cq>
</data>
</react>
<react id='O7'>
<sample id='MAQC_Reference 4_A'/>
<data>
<tar id='RB1'/>
<cq>29,49</cq>
</data>
</react>
<react id='P7'>
<sample id='MAQC_Reference 4_A'/>
<data>
<tar id='RB1'/>
<cq>29,26</cq>
</data>
</react>
<react id='A8'>
<sample id='MAQC_Reference 1_NA'/>
<data>
<tar id='CLUAP1'/>
<cq>25,86</cq>
</data>
</react>
<react id='B8'>
<sample id='MAQC_Reference 1_NA'/>
<data>
<tar id='CLUAP1'/>
<cq>25,83</cq>
</data>
</react>
<react id='C8'>
<sample id='MAQC_Reference 2_NA'/>
<data>
<tar id='CLUAP1'/>
<cq>27,13</cq>
</data>
</react>
<react id='D8'>
<sample id='MAQC_Reference 2_NA'/>
<data>
<tar id='CLUAP1'/>
<cq>27,24</cq>
</data>
</react>
<react id='E8'>
<sample id='MAQC_Reference 3_NA'/>
<data>
<tar id='CLUAP1'/>
<cq>26,5</cq>
</data>
</react>
<react id='F8'>
<sample id='MAQC_Reference 3_NA'/>
<data>
<tar id='CLUAP1'/>
<cq>26,62</cq>
</data>
</react>
<react id='G8'>
<sample id='MAQC_Reference 4_NA'/>
<data>
<tar id='CLUAP1'/>
<cq>25,6</cq>
</data>
</react>
<react id='H8'>
<sample id='MAQC_Reference 4_NA'/>
<data>
<tar id='CLUAP1'/>
<cq>25,65</cq>
</data>
</react>
<react id='I8'>
<sample id='MAQC_Reference 1_A'/>
<data>
<tar id='CLUAP1'/>
<cq>25,97</cq>
</data>
</react>
<react id='J8'>
<sample id='MAQC_Reference 1_A'/>
<data>
<tar id='CLUAP1'/>
<cq>26,05</cq>
</data>
</react>
<react id='K8'>
<sample id='MAQC_Reference 2_A'/>
<data>
<tar id='CLUAP1'/>
<cq>27,54</cq>
</data>
</react>
<react id='L8'>
<sample id='MAQC_Reference 2_A'/>
<data>
<tar id='CLUAP1'/>
<cq>27,52</cq>
</data>
</react>
<react id='M8'>
<sample id='MAQC_Reference 3_A'/>
<data>
<tar id='CLUAP1'/>
<cq>27,64</cq>
</data>
</react>
<react id='N8'>
<sample id='MAQC_Reference 3_A'/>
<data>
<tar id='CLUAP1'/>
<cq>27,58</cq>
</data>
</react>
<react id='O8'>
<sample id='MAQC_Reference 4_A'/>
<data>
<tar id='CLUAP1'/>
<cq>27,48</cq>
</data>
</react>
<react id='P8'>
<sample id='MAQC_Reference 4_A'/>
<data>
<tar id='CLUAP1'/>
<cq>27,24</cq>
</data>
</react>
<react id='A9'>
<sample id='MAQC_Reference 1_NA'/>
<data>
<tar id='SCO2'/>
<cq>22,53</cq>
</data>
</react>
<react id='B9'>
<sample id='MAQC_Reference 1_NA'/>
<data>
<tar id='SCO2'/>
<cq>22,51</cq>
</data>
</react>
<react id='C9'>
<sample id='MAQC_Reference 2_NA'/>
<data>
<tar id='SCO2'/>
<cq>21,31</cq>
</data>
</react>
<react id='D9'>
<sample id='MAQC_Reference 2_NA'/>
<data>
<tar id='SCO2'/>
<cq>21,32</cq>
</data>
</react>
<react id='E9'>
<sample id='MAQC_Reference 3_NA'/>
<data>
<tar id='SCO2'/>
<cq>21,32</cq>
</data>
</react>
<react id='F9'>
<sample id='MAQC_Reference 3_NA'/>
<data>
<tar id='SCO2'/>
<cq>21,34</cq>
</data>
</react>
<react id='G9'>
<sample id='MAQC_Reference 4_NA'/>
<data>
<tar id='SCO2'/>
<cq>21,77</cq>
</data>
</react>
<react id='H9'>
<sample id='MAQC_Reference 4_NA'/>
<data>
<tar id='SCO2'/>
<cq>21,79</cq>
</data>
</react>
<react id='I9'>
<sample id='MAQC_Reference 1_A'/>
<data>
<tar id='SCO2'/>
<cq>25,45</cq>
</data>
</react>
<react id='J9'>
<sample id='MAQC_Reference 1_A'/>
<data>
<tar id='SCO2'/>
<cq>25,55</cq>
</data>
</react>
<react id='K9'>
<sample id='MAQC_Reference 2_A'/>
<data>
<tar id='SCO2'/>
<cq>24,64</cq>
</data>
</react>
<react id='L9'>
<sample id='MAQC_Reference 2_A'/>
<data>
<tar id='SCO2'/>
<cq>24,64</cq>
</data>
</react>
<react id='M9'>
<sample id='MAQC_Reference 3_A'/>
<data>
<tar id='SCO2'/>
<cq>24,78</cq>
</data>
</react>
<react id='N9'>
<sample id='MAQC_Reference 3_A'/>
<data>
<tar id='SCO2'/>
<cq>24,75</cq>
</data>
</react>
<react id='O9'>
<sample id='MAQC_Reference 4_A'/>
<data>
<tar id='SCO2'/>
<cq>25,43</cq>
</data>
</react>
<react id='P9'>
<sample id='MAQC_Reference 4_A'/>
<data>
<tar id='SCO2'/>
<cq>25,32</cq>
</data>
</react>
<react id='A10'>
<sample id='MAQC_Reference 1_NA'/>
<data>
<tar id='ITM2B'/>
<cq>25,97</cq>
</data>
</react>
<react id='B10'>
<sample id='MAQC_Reference 1_NA'/>
<data>
<tar id='ITM2B'/>
<cq>25,94</cq>
</data>
</react>
<react id='C10'>
<sample id='MAQC_Reference 2_NA'/>
<data>
<tar id='ITM2B'/>
<cq>26,74</cq>
</data>
</react>
<react id='D10'>
<sample id='MAQC_Reference 2_NA'/>
<data>
<tar id='ITM2B'/>
<cq>26,76</cq>
</data>
</react>
<react id='E10'>
<sample id='MAQC_Reference 3_NA'/>
<data>
<tar id='ITM2B'/>
<cq>26,42</cq>
</data>
</react>
<react id='F10'>
<sample id='MAQC_Reference 3_NA'/>
<data>
<tar id='ITM2B'/>
<cq>26,34</cq>
</data>
</react>
<react id='G10'>
<sample id='MAQC_Reference 4_NA'/>
<data>
<tar id='ITM2B'/>
<cq>25,86</cq>
</data>
</react>
<react id='H10'>
<sample id='MAQC_Reference 4_NA'/>
<data>
<tar id='ITM2B'/>
<cq>25,91</cq>
</data>
</react>
<react id='I10'>
<sample id='MAQC_Reference 1_A'/>
<data>
<tar id='ITM2B'/>
<cq>29,92</cq>
</data>
</react>
<react id='J10'>
<sample id='MAQC_Reference 1_A'/>
<data>
<tar id='ITM2B'/>
<cq>29,78</cq>
</data>
</react>
<react id='K10'>
<sample id='MAQC_Reference 2_A'/>
<data>
<tar id='ITM2B'/>
<cq>31,51</cq>
</data>
</react>
<react id='L10'>
<sample id='MAQC_Reference 2_A'/>
<data>
<tar id='ITM2B'/>
<cq>31,07</cq>
</data>
</react>
<react id='M10'>
<sample id='MAQC_Reference 3_A'/>
<data>
<tar id='ITM2B'/>
<cq>29,9</cq>
</data>
</react>
<react id='N10'>
<sample id='MAQC_Reference 3_A'/>
<data>
<tar id='ITM2B'/>
<cq>30,22</cq>
</data>
</react>
<react id='O10'>
<sample id='MAQC_Reference 4_A'/>
<data>
<tar id='ITM2B'/>
<cq>29,96</cq>
</data>
</react>
<react id='P10'>
<sample id='MAQC_Reference 4_A'/>
<data>
<tar id='ITM2B'/>
<cq>30,08</cq>
</data>
</react>
<react id='A11'>
<sample id='MAQC_Reference 1_NA'/>
<data>
<tar id='ABCB6'/>
<cq>28,33</cq>
</data>
</react>
<react id='B11'>
<sample id='MAQC_Reference 1_NA'/>
<data>
<tar id='ABCB6'/>
<cq>28,56</cq>
</data>
</react>
<react id='C11'>
<sample id='MAQC_Reference 2_NA'/>
<data>
<tar id='ABCB6'/>
<cq>28,79</cq>
</data>
</react>
<react id='D11'>
<sample id='MAQC_Reference 2_NA'/>
<data>
<tar id='ABCB6'/>
<cq>28,91</cq>
</data>
</react>
<react id='E11'>
<sample id='MAQC_Reference 3_NA'/>
<data>
<tar id='ABCB6'/>
<cq>28,58</cq>
</data>
</react>
<react id='F11'>
<sample id='MAQC_Reference 3_NA'/>
<data>
<tar id='ABCB6'/>
<cq>28,79</cq>
</data>
</react>
<react id='G11'>
<sample id='MAQC_Reference 4_NA'/>
<data>
<tar id='ABCB6'/>
<cq>28,29</cq>
</data>
</react>
<react id='H11'>
<sample id='MAQC_Reference 4_NA'/>
<data>
<tar id='ABCB6'/>
<cq>28,42</cq>
</data>
</react>
<react id='I11'>
<sample id='MAQC_Reference 1_A'/>
<data>
<tar id='ABCB6'/>
<cq>32,24</cq>
</data>
</react>
<react id='J11'>
<sample id='MAQC_Reference 1_A'/>
<data>
<tar id='ABCB6'/>
<cq>32,93</cq>
</data>
</react>
<react id='K11'>
<sample id='MAQC_Reference 2_A'/>
<data>
<tar id='ABCB6'/>
<cq>32,12</cq>
</data>
</react>
<react id='L11'>
<sample id='MAQC_Reference 2_A'/>
<data>
<tar id='ABCB6'/>
<cq>32</cq>
</data>
</react>
<react id='M11'>
<sample id='MAQC_Reference 3_A'/>
<data>
<tar id='ABCB6'/>
<cq>33,58</cq>
</data>
</react>
<react id='N11'>
<sample id='MAQC_Reference 3_A'/>
<data>
<tar id='ABCB6'/>
<cq>33,28</cq>
</data>
</react>
<react id='O11'>
<sample id='MAQC_Reference 4_A'/>
<data>
<tar id='ABCB6'/>
<cq>32,87</cq>
</data>
</react>
<react id='P11'>
<sample id='MAQC_Reference 4_A'/>
<data>
<tar id='ABCB6'/>
<cq>32,55</cq>
</data>
</react>
<react id='A12'>
<sample id='MAQC_Reference 1_NA'/>
<data>
<tar id='ZNF434'/>
<cq>27,5</cq>
</data>
</react>
<react id='B12'>
<sample id='MAQC_Reference 1_NA'/>
<data>
<tar id='ZNF434'/>
<cq>27,48</cq>
</data>
</react>
<react id='C12'>
<sample id='MAQC_Reference 2_NA'/>
<data>
<tar id='ZNF434'/>
<cq>28,66</cq>
</data>
</react>
<react id='D12'>
<sample id='MAQC_Reference 2_NA'/>
<data>
<tar id='ZNF434'/>
<cq>28,59</cq>
</data>
</react>
<react id='E12'>
<sample id='MAQC_Reference 3_NA'/>
<data>
<tar id='ZNF434'/>
<cq>27,89</cq>
</data>
</react>
<react id='F12'>
<sample id='MAQC_Reference 3_NA'/>
<data>
<tar id='ZNF434'/>
<cq>27,95</cq>
</data>
</react>
<react id='G12'>
<sample id='MAQC_Reference 4_NA'/>
<data>
<tar id='ZNF434'/>
<cq>27,13</cq>
</data>
</react>
<react id='H12'>
<sample id='MAQC_Reference 4_NA'/>
<data>
<tar id='ZNF434'/>
<cq>27,25</cq>
</data>
</react>
<react id='I12'>
<sample id='MAQC_Reference 1_A'/>
<data>
<tar id='ZNF434'/>
<cq>34,87</cq>
</data>
</react>
<react id='J12'>
<sample id='MAQC_Reference 1_A'/>
<data>
<tar id='ZNF434'/>
<cq>33</cq>
</data>
</react>
<react id='K12'>
<sample id='MAQC_Reference 2_A'/>
<data>
<tar id='ZNF434'/>
<cq>32,81</cq>
</data>
</react>
<react id='L12'>
<sample id='MAQC_Reference 2_A'/>
<data>
<tar id='ZNF434'/>
<cq>32,76</cq>
</data>
</react>
<react id='M12'>
<sample id='MAQC_Reference 3_A'/>
<data>
<tar id='ZNF434'/>
<cq>32,09</cq>
</data>
</react>
<react id='N12'>
<sample id='MAQC_Reference 3_A'/>
<data>
<tar id='ZNF434'/>
<cq>33,08</cq>
</data>
</react>
<react id='O12'>
<sample id='MAQC_Reference 4_A'/>
<data>
<tar id='ZNF434'/>
<cq>33,19</cq>
</data>
</react>
<react id='P12'>
<sample id='MAQC_Reference 4_A'/>
<data>
<tar id='ZNF434'/>
<cq>33,69</cq>
</data>
</react>
<react id='A13'>
<sample id='MAQC_Reference 1_NA'/>
<data>
<tar id='CDKN1A'/>
<cq>27,71</cq>
</data>
</react>
<react id='B13'>
<sample id='MAQC_Reference 1_NA'/>
<data>
<tar id='CDKN1A'/>
<cq>27,72</cq>
</data>
</react>
<react id='C13'>
<sample id='MAQC_Reference 2_NA'/>
<data>
<tar id='CDKN1A'/>
<cq>28,28</cq>
</data>
</react>
<react id='D13'>
<sample id='MAQC_Reference 2_NA'/>
<data>
<tar id='CDKN1A'/>
<cq>28,45</cq>
</data>
</react>
<react id='E13'>
<sample id='MAQC_Reference 3_NA'/>
<data>
<tar id='CDKN1A'/>
<cq>27,94</cq>
</data>
</react>
<react id='F13'>
<sample id='MAQC_Reference 3_NA'/>
<data>
<tar id='CDKN1A'/>
<cq>28</cq>
</data>
</react>
<react id='G13'>
<sample id='MAQC_Reference 4_NA'/>
<data>
<tar id='CDKN1A'/>
<cq>27,24</cq>
</data>
</react>
<react id='H13'>
<sample id='MAQC_Reference 4_NA'/>
<data>
<tar id='CDKN1A'/>
<cq>27,24</cq>
</data>
</react>
<react id='I13'>
<sample id='MAQC_Reference 1_A'/>
<data>
<tar id='CDKN1A'/>
<cq>32,55</cq>
</data>
</react>
<react id='J13'>
<sample id='MAQC_Reference 1_A'/>
<data>
<tar id='CDKN1A'/>
<cq>32,95</cq>
</data>
</react>
<react id='K13'>
<sample id='MAQC_Reference 2_A'/>
<data>
<tar id='CDKN1A'/>
<cq>33,45</cq>
</data>
</react>
<react id='L13'>
<sample id='MAQC_Reference 2_A'/>
<data>
<tar id='CDKN1A'/>
<cq>33,22</cq>
</data>
</react>
<react id='M13'>
<sample id='MAQC_Reference 3_A'/>
<data>
<tar id='CDKN1A'/>
<cq>31,43</cq>
</data>
</react>
<react id='N13'>
<sample id='MAQC_Reference 3_A'/>
<data>
<tar id='CDKN1A'/>
<cq>31,56</cq>
</data>
</react>
<react id='O13'>
<sample id='MAQC_Reference 4_A'/>
<data>
<tar id='CDKN1A'/>
<cq>32,04</cq>
</data>
</react>
<react id='P13'>
<sample id='MAQC_Reference 4_A'/>
<data>
<tar id='CDKN1A'/>
<cq>32,07</cq>
</data>
</react>
<react id='A14'>
<sample id='MAQC_Reference 1_NA'/>
<data>
<tar id='TAP1'/>
<cq>26,27</cq>
</data>
</react>
<react id='B14'>
<sample id='MAQC_Reference 1_NA'/>
<data>
<tar id='TAP1'/>
<cq>26,24</cq>
</data>
</react>
<react id='C14'>
<sample id='MAQC_Reference 2_NA'/>
<data>
<tar id='TAP1'/>
<cq>26,68</cq>
</data>
</react>
<react id='D14'>
<sample id='MAQC_Reference 2_NA'/>
<data>
<tar id='TAP1'/>
<cq>26,74</cq>
</data>
</react>
<react id='E14'>
<sample id='MAQC_Reference 3_NA'/>
<data>
<tar id='TAP1'/>
<cq>26,33</cq>
</data>
</react>
<react id='F14'>
<sample id='MAQC_Reference 3_NA'/>
<data>
<tar id='TAP1'/>
<cq>26,42</cq>
</data>
</react>
<react id='G14'>
<sample id='MAQC_Reference 4_NA'/>
<data>
<tar id='TAP1'/>
<cq>25,93</cq>
</data>
</react>
<react id='H14'>
<sample id='MAQC_Reference 4_NA'/>
<data>
<tar id='TAP1'/>
<cq>26,02</cq>
</data>
</react>
<react id='I14'>
<sample id='MAQC_Reference 1_A'/>
<data>
<tar id='TAP1'/>
<cq>30,65</cq>
</data>
</react>
<react id='J14'>
<sample id='MAQC_Reference 1_A'/>
<data>
<tar id='TAP1'/>
<cq>30,04</cq>
</data>
</react>
<react id='K14'>
<sample id='MAQC_Reference 2_A'/>
<data>
<tar id='TAP1'/>
<cq>30,74</cq>
</data>
</react>
<react id='L14'>
<sample id='MAQC_Reference 2_A'/>
<data>
<tar id='TAP1'/>
<cq>30,61</cq>
</data>
</react>
<react id='M14'>
<sample id='MAQC_Reference 3_A'/>
<data>
<tar id='TAP1'/>
<cq>31</cq>
</data>
</react>
<react id='N14'>
<sample id='MAQC_Reference 3_A'/>
<data>
<tar id='TAP1'/>
<cq>31,23</cq>
</data>
</react>
<react id='O14'>
<sample id='MAQC_Reference 4_A'/>
<data>
<tar id='TAP1'/>
<cq>29,61</cq>
</data>
</react>
<react id='P14'>
<sample id='MAQC_Reference 4_A'/>
<data>
<tar id='TAP1'/>
<cq>29,53</cq>
</data>
</react>
<react id='A15'>
<sample id='MAQC_Reference 1_NA'/>
<data>
<tar id='LRP1'/>
<cq>24,91</cq>
</data>
</react>
<react id='B15'>
<sample id='MAQC_Reference 1_NA'/>
<data>
<tar id='LRP1'/>
<cq>24,87</cq>
</data>
</react>
<react id='C15'>
<sample id='MAQC_Reference 2_NA'/>
<data>
<tar id='LRP1'/>
<cq>25,58</cq>
</data>
</react>
<react id='D15'>
<sample id='MAQC_Reference 2_NA'/>
<data>
<tar id='LRP1'/>
<cq>25,6</cq>
</data>
</react>
<react id='E15'>
<sample id='MAQC_Reference 3_NA'/>
<data>
<tar id='LRP1'/>
<cq>25,2</cq>
</data>
</react>
<react id='F15'>
<sample id='MAQC_Reference 3_NA'/>
<data>
<tar id='LRP1'/>
<cq>25,24</cq>
</data>
</react>
<react id='G15'>
<sample id='MAQC_Reference 4_NA'/>
<data>
<tar id='LRP1'/>
<cq>24,85</cq>
</data>
</react>
<react id='H15'>
<sample id='MAQC_Reference 4_NA'/>
<data>
<tar id='LRP1'/>
<cq>24,85</cq>
</data>
</react>
<react id='I15'>
<sample id='MAQC_Reference 1_A'/>
<data>
<tar id='LRP1'/>
<cq>26,28</cq>
</data>
</react>
<react id='J15'>
<sample id='MAQC_Reference 1_A'/>
<data>
<tar id='LRP1'/>
<cq>26,15</cq>
</data>
</react>
<react id='K15'>
<sample id='MAQC_Reference 2_A'/>
<data>
<tar id='LRP1'/>
<cq>26,97</cq>
</data>
</react>
<react id='L15'>
<sample id='MAQC_Reference 2_A'/>
<data>
<tar id='LRP1'/>
<cq>26,9</cq>
</data>
</react>
<react id='M15'>
<sample id='MAQC_Reference 3_A'/>
<data>
<tar id='LRP1'/>
<cq>26,97</cq>
</data>
</react>
<react id='N15'>
<sample id='MAQC_Reference 3_A'/>
<data>
<tar id='LRP1'/>
<cq>27,09</cq>
</data>
</react>
<react id='O15'>
<sample id='MAQC_Reference 4_A'/>
<data>
<tar id='LRP1'/>
<cq>26,52</cq>
</data>
</react>
<react id='P15'>
<sample id='MAQC_Reference 4_A'/>
<data>
<tar id='LRP1'/>
<cq>26,33</cq>
</data>
</react>
<react id='A16'>
<sample id='MAQC_Reference 1_NA'/>
<data>
<tar id='SCCPDH'/>
<cq>26,2</cq>
</data>
</react>
<react id='B16'>
<sample id='MAQC_Reference 1_NA'/>
<data>
<tar id='SCCPDH'/>
<cq>26,19</cq>
</data>
</react>
<react id='C16'>
<sample id='MAQC_Reference 2_NA'/>
<data>
<tar id='SCCPDH'/>
<cq>24,98</cq>
</data>
</react>
<react id='D16'>
<sample id='MAQC_Reference 2_NA'/>
<data>
<tar id='SCCPDH'/>
<cq>25,06</cq>
</data>
</react>
<react id='E16'>
<sample id='MAQC_Reference 3_NA'/>
<data>
<tar id='SCCPDH'/>
<cq>24,94</cq>
</data>
</react>
<react id='F16'>
<sample id='MAQC_Reference 3_NA'/>
<data>
<tar id='SCCPDH'/>
<cq>24,97</cq>
</data>
</react>
<react id='G16'>
<sample id='MAQC_Reference 4_NA'/>
<data>
<tar id='SCCPDH'/>
<cq>25,25</cq>
</data>
</react>
<react id='H16'>
<sample id='MAQC_Reference 4_NA'/>
<data>
<tar id='SCCPDH'/>
<cq>25,44</cq>
</data>
</react>
<react id='I16'>
<sample id='MAQC_Reference 1_A'/>
<data>
<tar id='SCCPDH'/>
<cq>30,25</cq>
</data>
</react>
<react id='J16'>
<sample id='MAQC_Reference 1_A'/>
<data>
<tar id='SCCPDH'/>
<cq>30,32</cq>
</data>
</react>
<react id='K16'>
<sample id='MAQC_Reference 2_A'/>
<data>
<tar id='SCCPDH'/>
<cq>27,76</cq>
</data>
</react>
<react id='L16'>
<sample id='MAQC_Reference 2_A'/>
<data>
<tar id='SCCPDH'/>
<cq>27,76</cq>
</data>
</react>
<react id='M16'>
<sample id='MAQC_Reference 3_A'/>
<data>
<tar id='SCCPDH'/>
<cq>29,5</cq>
</data>
</react>
<react id='N16'>
<sample id='MAQC_Reference 3_A'/>
<data>
<tar id='SCCPDH'/>
<cq>29,73</cq>
</data>
</react>
<react id='O16'>
<sample id='MAQC_Reference 4_A'/>
<data>
<tar id='SCCPDH'/>
<cq>29,25</cq>
</data>
</react>
<react id='P16'>
<sample id='MAQC_Reference 4_A'/>
<data>
<tar id='SCCPDH'/>
<cq>29,66</cq>
</data>
</react>
<react id='A17'>
<sample id='MAQC_Reference 1_NA'/>
<data>
<tar id='EFTUD1'/>
<cq>27,33</cq>
</data>
</react>
<react id='B17'>
<sample id='MAQC_Reference 1_NA'/>
<data>
<tar id='EFTUD1'/>
<cq>27,54</cq>
</data>
</react>
<react id='C17'>
<sample id='MAQC_Reference 2_NA'/>
<data>
<tar id='EFTUD1'/>
<cq>28,61</cq>
</data>
</react>
<react id='D17'>
<sample id='MAQC_Reference 2_NA'/>
<data>
<tar id='EFTUD1'/>
<cq>28,99</cq>
</data>
</react>
<react id='E17'>
<sample id='MAQC_Reference 3_NA'/>
<data>
<tar id='EFTUD1'/>
<cq>28,01</cq>
</data>
</react>
<react id='F17'>
<sample id='MAQC_Reference 3_NA'/>
<data>
<tar id='EFTUD1'/>
<cq>28,46</cq>
</data>
</react>
<react id='G17'>
<sample id='MAQC_Reference 4_NA'/>
<data>
<tar id='EFTUD1'/>
<cq>27,06</cq>
</data>
</react>
<react id='H17'>
<sample id='MAQC_Reference 4_NA'/>
<data>
<tar id='EFTUD1'/>
<cq>27,21</cq>
</data>
</react>
<react id='I17'>
<sample id='MAQC_Reference 1_A'/>
<data>
<tar id='EFTUD1'/>
<cq>30,65</cq>
</data>
</react>
<react id='J17'>
<sample id='MAQC_Reference 1_A'/>
<data>
<tar id='EFTUD1'/>
<cq>30,57</cq>
</data>
</react>
<react id='K17'>
<sample id='MAQC_Reference 2_A'/>
<data>
<tar id='EFTUD1'/>
<cq>32,89</cq>
</data>
</react>
<react id='L17'>
<sample id='MAQC_Reference 2_A'/>
<data>
<tar id='EFTUD1'/>
<cq>33,46</cq>
</data>
</react>
<react id='M17'>
<sample id='MAQC_Reference 3_A'/>
<data>
<tar id='EFTUD1'/>
<cq>32,25</cq>
</data>
</react>
<react id='N17'>
<sample id='MAQC_Reference 3_A'/>
<data>
<tar id='EFTUD1'/>
<cq>32,23</cq>
</data>
</react>
<react id='O17'>
<sample id='MAQC_Reference 4_A'/>
<data>
<tar id='EFTUD1'/>
<cq>32,44</cq>
</data>
</react>
<react id='P17'>
<sample id='MAQC_Reference 4_A'/>
<data>
<tar id='EFTUD1'/>
<cq>32,19</cq>
</data>
</react>
<react id='A18'>
<sample id='MAQC_Reference 1_NA'/>
<data>
<tar id='PTK2'/>
<cq>25,78</cq>
</data>
</react>
<react id='B18'>
<sample id='MAQC_Reference 1_NA'/>
<data>
<tar id='PTK2'/>
<cq>25,8</cq>
</data>
</react>
<react id='C18'>
<sample id='MAQC_Reference 2_NA'/>
<data>
<tar id='PTK2'/>
<cq>24,34</cq>
</data>
</react>
<react id='D18'>
<sample id='MAQC_Reference 2_NA'/>
<data>
<tar id='PTK2'/>
<cq>24,48</cq>
</data>
</react>
<react id='E18'>
<sample id='MAQC_Reference 3_NA'/>
<data>
<tar id='PTK2'/>
<cq>24,52</cq>
</data>
</react>
<react id='F18'>
<sample id='MAQC_Reference 3_NA'/>
<data>
<tar id='PTK2'/>
<cq>24,53</cq>
</data>
</react>
<react id='G18'>
<sample id='MAQC_Reference 4_NA'/>
<data>
<tar id='PTK2'/>
<cq>24,79</cq>
</data>
</react>
<react id='H18'>
<sample id='MAQC_Reference 4_NA'/>
<data>
<tar id='PTK2'/>
<cq>24,84</cq>
</data>
</react>
<react id='I18'>
<sample id='MAQC_Reference 1_A'/>
<data>
<tar id='PTK2'/>
<cq>27,41</cq>
</data>
</react>
<react id='J18'>
<sample id='MAQC_Reference 1_A'/>
<data>
<tar id='PTK2'/>
<cq>27,24</cq>
</data>
</react>
<react id='K18'>
<sample id='MAQC_Reference 2_A'/>
<data>
<tar id='PTK2'/>
<cq>25,94</cq>
</data>
</react>
<react id='L18'>
<sample id='MAQC_Reference 2_A'/>
<data>
<tar id='PTK2'/>
<cq>26,06</cq>
</data>
</react>
<react id='M18'>
<sample id='MAQC_Reference 3_A'/>
<data>
<tar id='PTK2'/>
<cq>26,17</cq>
</data>
</react>
<react id='N18'>
<sample id='MAQC_Reference 3_A'/>
<data>
<tar id='PTK2'/>
<cq>26,26</cq>
</data>
</react>
<react id='O18'>
<sample id='MAQC_Reference 4_A'/>
<data>
<tar id='PTK2'/>
<cq>26,95</cq>
</data>
</react>
<react id='P18'>
<sample id='MAQC_Reference 4_A'/>
<data>
<tar id='PTK2'/>
<cq>27,01</cq>
</data>
</react>
<react id='A19'>
<sample id='MAQC_Reference 1_NA'/>
<data>
<tar id='PHF21A'/>
<cq>30,05</cq>
</data>
</react>
<react id='B19'>
<sample id='MAQC_Reference 1_NA'/>
<data>
<tar id='PHF21A'/>
<cq>30,68</cq>
</data>
</react>
<react id='C19'>
<sample id='MAQC_Reference 2_NA'/>
<data>
<tar id='PHF21A'/>
<cq>29,13</cq>
</data>
</react>
<react id='D19'>
<sample id='MAQC_Reference 2_NA'/>
<data>
<tar id='PHF21A'/>
<cq>29,51</cq>
</data>
</react>
<react id='E19'>
<sample id='MAQC_Reference 3_NA'/>
<data>
<tar id='PHF21A'/>
<cq>28,83</cq>
</data>
</react>
<react id='F19'>
<sample id='MAQC_Reference 3_NA'/>
<data>
<tar id='PHF21A'/>
<cq>28,96</cq>
</data>
</react>
<react id='G19'>
<sample id='MAQC_Reference 4_NA'/>
<data>
<tar id='PHF21A'/>
<cq>29,76</cq>
</data>
</react>
<react id='H19'>
<sample id='MAQC_Reference 4_NA'/>
<data>
<tar id='PHF21A'/>
<cq>29,77</cq>
</data>
</react>
<react id='I19'>
<sample id='MAQC_Reference 1_A'/>
<data>
<tar id='PHF21A'/>
</data>
</react>
<react id='J19'>
<sample id='MAQC_Reference 1_A'/>
<data>
<tar id='PHF21A'/>
</data>
</react>
<react id='K19'>
<sample id='MAQC_Reference 2_A'/>
<data>
<tar id='PHF21A'/>
<cq>35,73</cq>
</data>
</react>
<react id='L19'>
<sample id='MAQC_Reference 2_A'/>
<data>
<tar id='PHF21A'/>
<cq>34,64</cq>
</data>
</react>
<react id='M19'>
<sample id='MAQC_Reference 3_A'/>
<data>
<tar id='PHF21A'/>
<cq>35,73</cq>
</data>
</react>
<react id='N19'>
<sample id='MAQC_Reference 3_A'/>
<data>
<tar id='PHF21A'/>
<cq>35,24</cq>
</data>
</react>
<react id='O19'>
<sample id='MAQC_Reference 4_A'/>
<data>
<tar id='PHF21A'/>
</data>
</react>
<react id='P19'>
<sample id='MAQC_Reference 4_A'/>
<data>
<tar id='PHF21A'/>
<cq>36,08</cq>
</data>
</react>
<react id='A20'>
<sample id='MAQC_Reference 1_NA'/>
<data>
<tar id='NUDT11'/>
<cq>28,73</cq>
</data>
</react>
<react id='B20'>
<sample id='MAQC_Reference 1_NA'/>
<data>
<tar id='NUDT11'/>
<cq>28,62</cq>
</data>
</react>
<react id='C20'>
<sample id='MAQC_Reference 2_NA'/>
<data>
<tar id='NUDT11'/>
<cq>27,15</cq>
</data>
</react>
<react id='D20'>
<sample id='MAQC_Reference 2_NA'/>
<data>
<tar id='NUDT11'/>
<cq>27,34</cq>
</data>
</react>
<react id='E20'>
<sample id='MAQC_Reference 3_NA'/>
<data>
<tar id='NUDT11'/>
<cq>27,22</cq>
</data>
</react>
<react id='F20'>
<sample id='MAQC_Reference 3_NA'/>
<data>
<tar id='NUDT11'/>
<cq>27,47</cq>
</data>
</react>
<react id='G20'>
<sample id='MAQC_Reference 4_NA'/>
<data>
<tar id='NUDT11'/>
<cq>27,79</cq>
</data>
</react>
<react id='H20'>
<sample id='MAQC_Reference 4_NA'/>
<data>
<tar id='NUDT11'/>
<cq>27,68</cq>
</data>
</react>
<react id='I20'>
<sample id='MAQC_Reference 1_A'/>
<data>
<tar id='NUDT11'/>
<cq>31,51</cq>
</data>
</react>
<react id='J20'>
<sample id='MAQC_Reference 1_A'/>
<data>
<tar id='NUDT11'/>
<cq>32,15</cq>
</data>
</react>
<react id='K20'>
<sample id='MAQC_Reference 2_A'/>
<data>
<tar id='NUDT11'/>
<cq>30,83</cq>
</data>
</react>
<react id='L20'>
<sample id='MAQC_Reference 2_A'/>
<data>
<tar id='NUDT11'/>
<cq>30,74</cq>
</data>
</react>
<react id='M20'>
<sample id='MAQC_Reference 3_A'/>
<data>
<tar id='NUDT11'/>
<cq>31,62</cq>
</data>
</react>
<react id='N20'>
<sample id='MAQC_Reference 3_A'/>
<data>
<tar id='NUDT11'/>
<cq>32</cq>
</data>
</react>
<react id='O20'>
<sample id='MAQC_Reference 4_A'/>
<data>
<tar id='NUDT11'/>
<cq>31,03</cq>
</data>
</react>
<react id='P20'>
<sample id='MAQC_Reference 4_A'/>
<data>
<tar id='NUDT11'/>
<cq>31,48</cq>
</data>
</react>
<react id='A21'>
<sample id='MAQC_Reference 1_NA'/>
<data>
<tar id='REV1'/>
<cq>27,7</cq>
</data>
</react>
<react id='B21'>
<sample id='MAQC_Reference 1_NA'/>
<data>
<tar id='REV1'/>
<cq>27,66</cq>
</data>
</react>
<react id='C21'>
<sample id='MAQC_Reference 2_NA'/>
<data>
<tar id='REV1'/>
<cq>26,79</cq>
</data>
</react>
<react id='D21'>
<sample id='MAQC_Reference 2_NA'/>
<data>
<tar id='REV1'/>
<cq>26,99</cq>
</data>
</react>
<react id='E21'>
<sample id='MAQC_Reference 3_NA'/>
<data>
<tar id='REV1'/>
<cq>26,81</cq>
</data>
</react>
<react id='F21'>
<sample id='MAQC_Reference 3_NA'/>
<data>
<tar id='REV1'/>
<cq>26,85</cq>
</data>
</react>
<react id='G21'>
<sample id='MAQC_Reference 4_NA'/>
<data>
<tar id='REV1'/>
<cq>26,92</cq>
</data>
</react>
<react id='H21'>
<sample id='MAQC_Reference 4_NA'/>
<data>
<tar id='REV1'/>
<cq>26,88</cq>
</data>
</react>
<react id='I21'>
<sample id='MAQC_Reference 1_A'/>
<data>
<tar id='REV1'/>
<cq>29</cq>
</data>
</react>
<react id='J21'>
<sample id='MAQC_Reference 1_A'/>
<data>
<tar id='REV1'/>
<cq>29,09</cq>
</data>
</react>
<react id='K21'>
<sample id='MAQC_Reference 2_A'/>
<data>
<tar id='REV1'/>
<cq>28,79</cq>
</data>
</react>
<react id='L21'>
<sample id='MAQC_Reference 2_A'/>
<data>
<tar id='REV1'/>
<cq>29</cq>
</data>
</react>
<react id='M21'>
<sample id='MAQC_Reference 3_A'/>
<data>
<tar id='REV1'/>
<cq>30,52</cq>
</data>
</react>
<react id='N21'>
<sample id='MAQC_Reference 3_A'/>
<data>
<tar id='REV1'/>
<cq>30,84</cq>
</data>
</react>
<react id='O21'>
<sample id='MAQC_Reference 4_A'/>
<data>
<tar id='REV1'/>
<cq>29,18</cq>
</data>
</react>
<react id='P21'>
<sample id='MAQC_Reference 4_A'/>
<data>
<tar id='REV1'/>
<cq>29,52</cq>
</data>
</react>
<react id='A22'>
<sample id='MAQC_Reference 1_NA'/>
<data>
<tar id='ELK1'/>
<cq>26,84</cq>
</data>
</react>
<react id='B22'>
<sample id='MAQC_Reference 1_NA'/>
<data>
<tar id='ELK1'/>
<cq>26,84</cq>
</data>
</react>
<react id='C22'>
<sample id='MAQC_Reference 2_NA'/>
<data>
<tar id='ELK1'/>
<cq>26,32</cq>
</data>
</react>
<react id='D22'>
<sample id='MAQC_Reference 2_NA'/>
<data>
<tar id='ELK1'/>
<cq>26,56</cq>
</data>
</react>
<react id='E22'>
<sample id='MAQC_Reference 3_NA'/>
<data>
<tar id='ELK1'/>
<cq>26,07</cq>
</data>
</react>
<react id='F22'>
<sample id='MAQC_Reference 3_NA'/>
<data>
<tar id='ELK1'/>
<cq>26,32</cq>
</data>
</react>
<react id='G22'>
<sample id='MAQC_Reference 4_NA'/>
<data>
<tar id='ELK1'/>
<cq>26,52</cq>
</data>
</react>
<react id='H22'>
<sample id='MAQC_Reference 4_NA'/>
<data>
<tar id='ELK1'/>
<cq>26,49</cq>
</data>
</react>
<react id='I22'>
<sample id='MAQC_Reference 1_A'/>
<data>
<tar id='ELK1'/>
<cq>30,74</cq>
</data>
</react>
<react id='J22'>
<sample id='MAQC_Reference 1_A'/>
<data>
<tar id='ELK1'/>
<cq>30,7</cq>
</data>
</react>
<react id='K22'>
<sample id='MAQC_Reference 2_A'/>
<data>
<tar id='ELK1'/>
<cq>29,69</cq>
</data>
</react>
<react id='L22'>
<sample id='MAQC_Reference 2_A'/>
<data>
<tar id='ELK1'/>
<cq>30,01</cq>
</data>
</react>
<react id='M22'>
<sample id='MAQC_Reference 3_A'/>
<data>
<tar id='ELK1'/>
<cq>30,03</cq>
</data>
</react>
<react id='N22'>
<sample id='MAQC_Reference 3_A'/>
<data>
<tar id='ELK1'/>
<cq>30,06</cq>
</data>
</react>
<react id='O22'>
<sample id='MAQC_Reference 4_A'/>
<data>
<tar id='ELK1'/>
<cq>30,96</cq>
</data>
</react>
<react id='P22'>
<sample id='MAQC_Reference 4_A'/>
<data>
<tar id='ELK1'/>
<cq>30,67</cq>
</data>
</react>
<react id='A23'>
<sample id='MAQC_Reference 1_NA'/>
<data>
<tar id='HTRA1'/>
<cq>25,24</cq>
</data>
</react>
<react id='B23'>
<sample id='MAQC_Reference 1_NA'/>
<data>
<tar id='HTRA1'/>
<cq>25,44</cq>
</data>
</react>
<react id='C23'>
<sample id='MAQC_Reference 2_NA'/>
<data>
<tar id='HTRA1'/>
<cq>23,73</cq>
</data>
</react>
<react id='D23'>
<sample id='MAQC_Reference 2_NA'/>
<data>
<tar id='HTRA1'/>
<cq>23,87</cq>
</data>
</react>
<react id='E23'>
<sample id='MAQC_Reference 3_NA'/>
<data>
<tar id='HTRA1'/>
<cq>23,86</cq>
</data>
</react>
<react id='F23'>
<sample id='MAQC_Reference 3_NA'/>
<data>
<tar id='HTRA1'/>
<cq>23,99</cq>
</data>
</react>
<react id='G23'>
<sample id='MAQC_Reference 4_NA'/>
<data>
<tar id='HTRA1'/>
<cq>24,49</cq>
</data>
</react>
<react id='H23'>
<sample id='MAQC_Reference 4_NA'/>
<data>
<tar id='HTRA1'/>
<cq>24,66</cq>
</data>
</react>
<react id='I23'>
<sample id='MAQC_Reference 1_A'/>
<data>
<tar id='HTRA1'/>
<cq>27,08</cq>
</data>
</react>
<react id='J23'>
<sample id='MAQC_Reference 1_A'/>
<data>
<tar id='HTRA1'/>
<cq>27,16</cq>
</data>
</react>
<react id='K23'>
<sample id='MAQC_Reference 2_A'/>
<data>
<tar id='HTRA1'/>
<cq>25,81</cq>
</data>
</react>
<react id='L23'>
<sample id='MAQC_Reference 2_A'/>
<data>
<tar id='HTRA1'/>
<cq>26,01</cq>
</data>
</react>
<react id='M23'>
<sample id='MAQC_Reference 3_A'/>
<data>
<tar id='HTRA1'/>
<cq>26,13</cq>
</data>
</react>
<react id='N23'>
<sample id='MAQC_Reference 3_A'/>
<data>
<tar id='HTRA1'/>
<cq>26,23</cq>
</data>
</react>
<react id='O23'>
<sample id='MAQC_Reference 4_A'/>
<data>
<tar id='HTRA1'/>
<cq>26,89</cq>
</data>
</react>
<react id='P23'>
<sample id='MAQC_Reference 4_A'/>
<data>
<tar id='HTRA1'/>
<cq>27,04</cq>
</data>
</react>
<react id='A24'>
<sample id='MAQC_Reference 1_NA'/>
<data>
<tar id='ABCD3'/>
<cq>25,51</cq>
</data>
</react>
<react id='B24'>
<sample id='MAQC_Reference 1_NA'/>
<data>
<tar id='ABCD3'/>
<cq>25,43</cq>
</data>
</react>
<react id='C24'>
<sample id='MAQC_Reference 2_NA'/>
<data>
<tar id='ABCD3'/>
<cq>25,95</cq>
</data>
</react>
<react id='D24'>
<sample id='MAQC_Reference 2_NA'/>
<data>
<tar id='ABCD3'/>
<cq>25,99</cq>
</data>
</react>
<react id='E24'>
<sample id='MAQC_Reference 3_NA'/>
<data>
<tar id='ABCD3'/>
<cq>25,7</cq>
</data>
</react>
<react id='F24'>
<sample id='MAQC_Reference 3_NA'/>
<data>
<tar id='ABCD3'/>
<cq>25,7</cq>
</data>
</react>
<react id='G24'>
<sample id='MAQC_Reference 4_NA'/>
<data>
<tar id='ABCD3'/>
<cq>25,23</cq>
</data>
</react>
<react id='H24'>
<sample id='MAQC_Reference 4_NA'/>
<data>
<tar id='ABCD3'/>
<cq>25,25</cq>
</data>
</react>
<react id='I24'>
<sample id='MAQC_Reference 1_A'/>
<data>
<tar id='ABCD3'/>
<cq>26,22</cq>
</data>
</react>
<react id='J24'>
<sample id='MAQC_Reference 1_A'/>
<data>
<tar id='ABCD3'/>
<cq>26,28</cq>
</data>
</react>
<react id='K24'>
<sample id='MAQC_Reference 2_A'/>
<data>
<tar id='ABCD3'/>
<cq>26,66</cq>
</data>
</react>
<react id='L24'>
<sample id='MAQC_Reference 2_A'/>
<data>
<tar id='ABCD3'/>
<cq>26,61</cq>
</data>
</react>
<react id='M24'>
<sample id='MAQC_Reference 3_A'/>
<data>
<tar id='ABCD3'/>
<cq>26,8</cq>
</data>
</react>
<react id='N24'>
<sample id='MAQC_Reference 3_A'/>
<data>
<tar id='ABCD3'/>
<cq>26,96</cq>
</data>
</react>
<react id='O24'>
<sample id='MAQC_Reference 4_A'/>
<data>
<tar id='ABCD3'/>
<cq>26,67</cq>
</data>
</react>
<react id='P24'>
<sample id='MAQC_Reference 4_A'/>
<data>
<tar id='ABCD3'/>
<cq>26,78</cq>
</data>
</react>
</run>
<run id='RUN5'>
<react id='A1'>
<sample id='MAQC_Reference 1_NA'/>
<data>
<tar id='ADM'/>
<cq>24,27</cq>
</data>
</react>
<react id='B1'>
<sample id='MAQC_Reference 1_NA'/>
<data>
<tar id='ADM'/>
<cq>24,22</cq>
</data>
</react>
<react id='C1'>
<sample id='MAQC_Reference 2_NA'/>
<data>
<tar id='ADM'/>
<cq>27,14</cq>
</data>
</react>
<react id='D1'>
<sample id='MAQC_Reference 2_NA'/>
<data>
<tar id='ADM'/>
<cq>27,17</cq>
</data>
</react>
<react id='E1'>
<sample id='MAQC_Reference 3_NA'/>
<data>
<tar id='ADM'/>
<cq>25,84</cq>
</data>
</react>
<react id='F1'>
<sample id='MAQC_Reference 3_NA'/>
<data>
<tar id='ADM'/>
<cq>25,69</cq>
</data>
</react>
<react id='G1'>
<sample id='MAQC_Reference 4_NA'/>
<data>
<tar id='ADM'/>
<cq>24,52</cq>
</data>
</react>
<react id='H1'>
<sample id='MAQC_Reference 4_NA'/>
<data>
<tar id='ADM'/>
<cq>24,49</cq>
</data>
</react>
<react id='I1'>
<sample id='MAQC_Reference 1_A'/>
<data>
<tar id='ADM'/>
<cq>21,29</cq>
</data>
</react>
<react id='J1'>
<sample id='MAQC_Reference 1_A'/>
<data>
<tar id='ADM'/>
<cq>21,29</cq>
</data>
</react>
<react id='K1'>
<sample id='MAQC_Reference 2_A'/>
<data>
<tar id='ADM'/>
<cq>24,48</cq>
</data>
</react>
<react id='L1'>
<sample id='MAQC_Reference 2_A'/>
<data>
<tar id='ADM'/>
<cq>24,54</cq>
</data>
</react>
<react id='M1'>
<sample id='MAQC_Reference 3_A'/>
<data>
<tar id='ADM'/>
<cq>22,65</cq>
</data>
</react>
<react id='N1'>
<sample id='MAQC_Reference 3_A'/>
<data>
<tar id='ADM'/>
<cq>22,64</cq>
</data>
</react>
<react id='O1'>
<sample id='MAQC_Reference 4_A'/>
<data>
<tar id='ADM'/>
<cq>21,98</cq>
</data>
</react>
<react id='P1'>
<sample id='MAQC_Reference 4_A'/>
<data>
<tar id='ADM'/>
<cq>21,99</cq>
</data>
</react>
<react id='A2'>
<sample id='MAQC_Reference 1_NA'/>
<data>
<tar id='ASNSD1'/>
<cq>26,64</cq>
</data>
</react>
<react id='B2'>
<sample id='MAQC_Reference 1_NA'/>
<data>
<tar id='ASNSD1'/>
<cq>26,52</cq>
</data>
</react>
<react id='C2'>
<sample id='MAQC_Reference 2_NA'/>
<data>
<tar id='ASNSD1'/>
<cq>26,52</cq>
</data>
</react>
<react id='D2'>
<sample id='MAQC_Reference 2_NA'/>
<data>
<tar id='ASNSD1'/>
<cq>26,48</cq>
</data>
</react>
<react id='E2'>
<sample id='MAQC_Reference 3_NA'/>
<data>
<tar id='ASNSD1'/>
<cq>26,28</cq>
</data>
</react>
<react id='F2'>
<sample id='MAQC_Reference 3_NA'/>
<data>
<tar id='ASNSD1'/>
<cq>26,27</cq>
</data>
</react>
<react id='G2'>
<sample id='MAQC_Reference 4_NA'/>
<data>
<tar id='ASNSD1'/>
<cq>26,24</cq>
</data>
</react>
<react id='H2'>
<sample id='MAQC_Reference 4_NA'/>
<data>
<tar id='ASNSD1'/>
<cq>26,26</cq>
</data>
</react>
<react id='I2'>
<sample id='MAQC_Reference 1_A'/>
<data>
<tar id='ASNSD1'/>
<cq>30,17</cq>
</data>
</react>
<react id='J2'>
<sample id='MAQC_Reference 1_A'/>
<data>
<tar id='ASNSD1'/>
<cq>30,17</cq>
</data>
</react>
<react id='K2'>
<sample id='MAQC_Reference 2_A'/>
<data>
<tar id='ASNSD1'/>
<cq>29,99</cq>
</data>
</react>
<react id='L2'>
<sample id='MAQC_Reference 2_A'/>
<data>
<tar id='ASNSD1'/>
<cq>30,2</cq>
</data>
</react>
<react id='M2'>
<sample id='MAQC_Reference 3_A'/>
<data>
<tar id='ASNSD1'/>
<cq>30,44</cq>
</data>
</react>
<react id='N2'>
<sample id='MAQC_Reference 3_A'/>
<data>
<tar id='ASNSD1'/>
<cq>30,23</cq>
</data>
</react>
<react id='O2'>
<sample id='MAQC_Reference 4_A'/>
<data>
<tar id='ASNSD1'/>
<cq>30,67</cq>
</data>
</react>
<react id='P2'>
<sample id='MAQC_Reference 4_A'/>
<data>
<tar id='ASNSD1'/>
<cq>29,99</cq>
</data>
</react>
<react id='A3'>
<sample id='MAQC_Reference 1_NA'/>
<data>
<tar id='NME1'/>
<cq>23,01</cq>
</data>
</react>
<react id='B3'>
<sample id='MAQC_Reference 1_NA'/>
<data>
<tar id='NME1'/>
<cq>23</cq>
</data>
</react>
<react id='C3'>
<sample id='MAQC_Reference 2_NA'/>
<data>
<tar id='NME1'/>
<cq>25,11</cq>
</data>
</react>
<react id='D3'>
<sample id='MAQC_Reference 2_NA'/>
<data>
<tar id='NME1'/>
<cq>25,13</cq>
</data>
</react>
<react id='E3'>
<sample id='MAQC_Reference 3_NA'/>
<data>
<tar id='NME1'/>
<cq>24,19</cq>
</data>
</react>
<react id='F3'>
<sample id='MAQC_Reference 3_NA'/>
<data>
<tar id='NME1'/>
<cq>24,21</cq>
</data>
</react>
<react id='G3'>
<sample id='MAQC_Reference 4_NA'/>
<data>
<tar id='NME1'/>
<cq>23,05</cq>
</data>
</react>
<react id='H3'>
<sample id='MAQC_Reference 4_NA'/>
<data>
<tar id='NME1'/>
<cq>23,03</cq>
</data>
</react>
<react id='I3'>
<sample id='MAQC_Reference 1_A'/>
<data>
<tar id='NME1'/>
<cq>26,18</cq>
</data>
</react>
<react id='J3'>
<sample id='MAQC_Reference 1_A'/>
<data>
<tar id='NME1'/>
<cq>26,21</cq>
</data>
</react>
<react id='K3'>
<sample id='MAQC_Reference 2_A'/>
<data>
<tar id='NME1'/>
<cq>28,75</cq>
</data>
</react>
<react id='L3'>
<sample id='MAQC_Reference 2_A'/>
<data>
<tar id='NME1'/>
<cq>28,7</cq>
</data>
</react>
<react id='M3'>
<sample id='MAQC_Reference 3_A'/>
<data>
<tar id='NME1'/>
<cq>27,97</cq>
</data>
</react>
<react id='N3'>
<sample id='MAQC_Reference 3_A'/>
<data>
<tar id='NME1'/>
<cq>27,96</cq>
</data>
</react>
<react id='O3'>
<sample id='MAQC_Reference 4_A'/>
<data>
<tar id='NME1'/>
<cq>26,45</cq>
</data>
</react>
<react id='P3'>
<sample id='MAQC_Reference 4_A'/>
<data>
<tar id='NME1'/>
<cq>26,56</cq>
</data>
</react>
<react id='A4'>
<sample id='MAQC_Reference 1_NA'/>
<data>
<tar id='PRKRIP1'/>
<cq>26,88</cq>
</data>
</react>
<react id='B4'>
<sample id='MAQC_Reference 1_NA'/>
<data>
<tar id='PRKRIP1'/>
<cq>26,91</cq>
</data>
</react>
<react id='C4'>
<sample id='MAQC_Reference 2_NA'/>
<data>
<tar id='PRKRIP1'/>
<cq>27,83</cq>
</data>
</react>
<react id='D4'>
<sample id='MAQC_Reference 2_NA'/>
<data>
<tar id='PRKRIP1'/>
<cq>27,79</cq>
</data>
</react>
<react id='E4'>
<sample id='MAQC_Reference 3_NA'/>
<data>
<tar id='PRKRIP1'/>
<cq>27,49</cq>
</data>
</react>
<react id='F4'>
<sample id='MAQC_Reference 3_NA'/>
<data>
<tar id='PRKRIP1'/>
<cq>27,51</cq>
</data>
</react>
<react id='G4'>
<sample id='MAQC_Reference 4_NA'/>
<data>
<tar id='PRKRIP1'/>
<cq>26,74</cq>
</data>
</react>
<react id='H4'>
<sample id='MAQC_Reference 4_NA'/>
<data>
<tar id='PRKRIP1'/>
<cq>26,67</cq>
</data>
</react>
<react id='I4'>
<sample id='MAQC_Reference 1_A'/>
<data>
<tar id='PRKRIP1'/>
<cq>28,02</cq>
</data>
</react>
<react id='J4'>
<sample id='MAQC_Reference 1_A'/>
<data>
<tar id='PRKRIP1'/>
<cq>28,12</cq>
</data>
</react>
<react id='K4'>
<sample id='MAQC_Reference 2_A'/>
<data>
<tar id='PRKRIP1'/>
<cq>30,02</cq>
</data>
</react>
<react id='L4'>
<sample id='MAQC_Reference 2_A'/>
<data>
<tar id='PRKRIP1'/>
<cq>30,17</cq>
</data>
</react>
<react id='M4'>
<sample id='MAQC_Reference 3_A'/>
<data>
<tar id='PRKRIP1'/>
<cq>28,63</cq>
</data>
</react>
<react id='N4'>
<sample id='MAQC_Reference 3_A'/>
<data>
<tar id='PRKRIP1'/>
<cq>28,77</cq>
</data>
</react>
<react id='O4'>
<sample id='MAQC_Reference 4_A'/>
<data>
<tar id='PRKRIP1'/>
<cq>28,53</cq>
</data>
</react>
<react id='P4'>
<sample id='MAQC_Reference 4_A'/>
<data>
<tar id='PRKRIP1'/>
<cq>28,69</cq>
</data>
</react>
<react id='A6'>
<sample id='MAQC_Reference 1_NA'/>
<data>
<tar id='CCS'/>
<cq>28,52</cq>
</data>
</react>
<react id='B6'>
<sample id='MAQC_Reference 1_NA'/>
<data>
<tar id='CCS'/>
<cq>28,55</cq>
</data>
</react>
<react id='C6'>
<sample id='MAQC_Reference 2_NA'/>
<data>
<tar id='CCS'/>
<cq>28,89</cq>
</data>
</react>
<react id='D6'>
<sample id='MAQC_Reference 2_NA'/>
<data>
<tar id='CCS'/>
<cq>28,89</cq>
</data>
</react>
<react id='E6'>
<sample id='MAQC_Reference 3_NA'/>
<data>
<tar id='CCS'/>
<cq>28,66</cq>
</data>
</react>
<react id='F6'>
<sample id='MAQC_Reference 3_NA'/>
<data>
<tar id='CCS'/>
<cq>28,55</cq>
</data>
</react>
<react id='G6'>
<sample id='MAQC_Reference 4_NA'/>
<data>
<tar id='CCS'/>
<cq>28,18</cq>
</data>
</react>
<react id='H6'>
<sample id='MAQC_Reference 4_NA'/>
<data>
<tar id='CCS'/>
<cq>28,19</cq>
</data>
</react>
<react id='I6'>
<sample id='MAQC_Reference 1_A'/>
<data>
<tar id='CCS'/>
<cq>32,18</cq>
</data>
</react>
<react id='J6'>
<sample id='MAQC_Reference 1_A'/>
<data>
<tar id='CCS'/>
<cq>32,64</cq>
</data>
</react>
<react id='K6'>
<sample id='MAQC_Reference 2_A'/>
<data>
<tar id='CCS'/>
<cq>34,68</cq>
</data>
</react>
<react id='L6'>
<sample id='MAQC_Reference 2_A'/>
<data>
<tar id='CCS'/>
<cq>33,48</cq>
</data>
</react>
<react id='M6'>
<sample id='MAQC_Reference 3_A'/>
<data>
<tar id='CCS'/>
<cq>33,14</cq>
</data>
</react>
<react id='N6'>
<sample id='MAQC_Reference 3_A'/>
<data>
<tar id='CCS'/>
<cq>33,03</cq>
</data>
</react>
<react id='O6'>
<sample id='MAQC_Reference 4_A'/>
<data>
<tar id='CCS'/>
<cq>32,53</cq>
</data>
</react>
<react id='P6'>
<sample id='MAQC_Reference 4_A'/>
<data>
<tar id='CCS'/>
<cq>32,24</cq>
</data>
</react>
<react id='A8'>
<sample id='MAQC_Reference 1_NA'/>
<data>
<tar id='ATG3'/>
<cq>35,68</cq>
</data>
</react>
<react id='B8'>
<sample id='MAQC_Reference 1_NA'/>
<data>
<tar id='ATG3'/>
<cq>34,31</cq>
</data>
</react>
<react id='C8'>
<sample id='MAQC_Reference 2_NA'/>
<data>
<tar id='ATG3'/>
<cq>34,69</cq>
</data>
</react>
<react id='D8'>
<sample id='MAQC_Reference 2_NA'/>
<data>
<tar id='ATG3'/>
<cq>33,92</cq>
</data>
</react>
<react id='E8'>
<sample id='MAQC_Reference 3_NA'/>
<data>
<tar id='ATG3'/>
<cq>33,29</cq>
</data>
</react>
<react id='F8'>
<sample id='MAQC_Reference 3_NA'/>
<data>
<tar id='ATG3'/>
<cq>33,14</cq>
</data>
</react>
<react id='G8'>
<sample id='MAQC_Reference 4_NA'/>
<data>
<tar id='ATG3'/>
<cq>34,56</cq>
</data>
</react>
<react id='H8'>
<sample id='MAQC_Reference 4_NA'/>
<data>
<tar id='ATG3'/>
<cq>36,62</cq>
</data>
</react>
<react id='I8'>
<sample id='MAQC_Reference 1_A'/>
<data>
<tar id='ATG3'/>
<cq>35,77</cq>
</data>
</react>
<react id='J8'>
<sample id='MAQC_Reference 1_A'/>
<data>
<tar id='ATG3'/>
<cq>34,29</cq>
</data>
</react>
<react id='K8'>
<sample id='MAQC_Reference 2_A'/>
<data>
<tar id='ATG3'/>
<cq>33,55</cq>
</data>
</react>
<react id='L8'>
<sample id='MAQC_Reference 2_A'/>
<data>
<tar id='ATG3'/>
<cq>33,67</cq>
</data>
</react>
<react id='M8'>
<sample id='MAQC_Reference 3_A'/>
<data>
<tar id='ATG3'/>
<cq>33,99</cq>
</data>
</react>
<react id='N8'>
<sample id='MAQC_Reference 3_A'/>
<data>
<tar id='ATG3'/>
<cq>33,46</cq>
</data>
</react>
<react id='O8'>
<sample id='MAQC_Reference 4_A'/>
<data>
<tar id='ATG3'/>
<cq>35,74</cq>
</data>
</react>
<react id='P8'>
<sample id='MAQC_Reference 4_A'/>
<data>
<tar id='ATG3'/>
<cq>33,12</cq>
</data>
</react>
<react id='A9'>
<sample id='MAQC_Reference 1_NA'/>
<data>
<tar id='UBE2Z'/>
<cq>26,01</cq>
</data>
</react>
<react id='B9'>
<sample id='MAQC_Reference 1_NA'/>
<data>
<tar id='UBE2Z'/>
<cq>25,94</cq>
</data>
</react>
<react id='C9'>
<sample id='MAQC_Reference 2_NA'/>
<data>
<tar id='UBE2Z'/>
<cq>26,33</cq>
</data>
</react>
<react id='D9'>
<sample id='MAQC_Reference 2_NA'/>
<data>
<tar id='UBE2Z'/>
<cq>26,25</cq>
</data>
</react>
<react id='E9'>
<sample id='MAQC_Reference 3_NA'/>
<data>
<tar id='UBE2Z'/>
<cq>25,97</cq>
</data>
</react>
<react id='F9'>
<sample id='MAQC_Reference 3_NA'/>
<data>
<tar id='UBE2Z'/>
<cq>25,97</cq>
</data>
</react>
<react id='G9'>
<sample id='MAQC_Reference 4_NA'/>
<data>
<tar id='UBE2Z'/>
<cq>25,45</cq>
</data>
</react>
<react id='H9'>
<sample id='MAQC_Reference 4_NA'/>
<data>
<tar id='UBE2Z'/>
<cq>25,58</cq>
</data>
</react>
<react id='I9'>
<sample id='MAQC_Reference 1_A'/>
<data>
<tar id='UBE2Z'/>
<cq>30,33</cq>
</data>
</react>
<react id='J9'>
<sample id='MAQC_Reference 1_A'/>
<data>
<tar id='UBE2Z'/>
<cq>30,49</cq>
</data>
</react>
<react id='K9'>
<sample id='MAQC_Reference 2_A'/>
<data>
<tar id='UBE2Z'/>
<cq>30,04</cq>
</data>
</react>
<react id='L9'>
<sample id='MAQC_Reference 2_A'/>
<data>
<tar id='UBE2Z'/>
<cq>30,22</cq>
</data>
</react>
<react id='M9'>
<sample id='MAQC_Reference 3_A'/>
<data>
<tar id='UBE2Z'/>
<cq>29,61</cq>
</data>
</react>
<react id='N9'>
<sample id='MAQC_Reference 3_A'/>
<data>
<tar id='UBE2Z'/>
<cq>29,72</cq>
</data>
</react>
<react id='O9'>
<sample id='MAQC_Reference 4_A'/>
<data>
<tar id='UBE2Z'/>
<cq>29,63</cq>
</data>
</react>
<react id='P9'>
<sample id='MAQC_Reference 4_A'/>
<data>
<tar id='UBE2Z'/>
<cq>29,56</cq>
</data>
</react>
<react id='A10'>
<sample id='MAQC_Reference 1_NA'/>
<data>
<tar id='SERPINI1'/>
<cq>34,56</cq>
</data>
</react>
<react id='B10'>
<sample id='MAQC_Reference 1_NA'/>
<data>
<tar id='SERPINI1'/>
<cq>34,67</cq>
</data>
</react>
<react id='C10'>
<sample id='MAQC_Reference 2_NA'/>
<data>
<tar id='SERPINI1'/>
<cq>27,5</cq>
</data>
</react>
<react id='D10'>
<sample id='MAQC_Reference 2_NA'/>
<data>
<tar id='SERPINI1'/>
<cq>27,5</cq>
</data>
</react>
<react id='E10'>
<sample id='MAQC_Reference 3_NA'/>
<data>
<tar id='SERPINI1'/>
<cq>27,72</cq>
</data>
</react>
<react id='F10'>
<sample id='MAQC_Reference 3_NA'/>
<data>
<tar id='SERPINI1'/>
<cq>27,66</cq>
</data>
</react>
<react id='G10'>
<sample id='MAQC_Reference 4_NA'/>
<data>
<tar id='SERPINI1'/>
<cq>28,87</cq>
</data>
</react>
<react id='H10'>
<sample id='MAQC_Reference 4_NA'/>
<data>
<tar id='SERPINI1'/>
<cq>28,97</cq>
</data>
</react>
<react id='I10'>
<sample id='MAQC_Reference 1_A'/>
<data>
<tar id='SERPINI1'/>
</data>
</react>
<react id='J10'>
<sample id='MAQC_Reference 1_A'/>
<data>
<tar id='SERPINI1'/>
<cq>36,48</cq>
</data>
</react>
<react id='K10'>
<sample id='MAQC_Reference 2_A'/>
<data>
<tar id='SERPINI1'/>
<cq>29,73</cq>
</data>
</react>
<react id='L10'>
<sample id='MAQC_Reference 2_A'/>
<data>
<tar id='SERPINI1'/>
<cq>29,56</cq>
</data>
</react>
<react id='M10'>
<sample id='MAQC_Reference 3_A'/>
<data>
<tar id='SERPINI1'/>
<cq>29,61</cq>
</data>
</react>
<react id='N10'>
<sample id='MAQC_Reference 3_A'/>
<data>
<tar id='SERPINI1'/>
<cq>29,74</cq>
</data>
</react>
<react id='O10'>
<sample id='MAQC_Reference 4_A'/>
<data>
<tar id='SERPINI1'/>
<cq>31,56</cq>
</data>
</react>
<react id='P10'>
<sample id='MAQC_Reference 4_A'/>
<data>
<tar id='SERPINI1'/>
<cq>31,75</cq>
</data>
</react>
<react id='A11'>
<sample id='MAQC_Reference 1_NA'/>
<data>
<tar id='C13orf23'/>
<cq>26,71</cq>
</data>
</react>
<react id='B11'>
<sample id='MAQC_Reference 1_NA'/>
<data>
<tar id='C13orf23'/>
<cq>26,69</cq>
</data>
</react>
<react id='C11'>
<sample id='MAQC_Reference 2_NA'/>
<data>
<tar id='C13orf23'/>
<cq>27,89</cq>
</data>
</react>
<react id='D11'>
<sample id='MAQC_Reference 2_NA'/>
<data>
<tar id='C13orf23'/>
<cq>27,81</cq>
</data>
</react>
<react id='E11'>
<sample id='MAQC_Reference 3_NA'/>
<data>
<tar id='C13orf23'/>
<cq>27,31</cq>
</data>
</react>
<react id='F11'>
<sample id='MAQC_Reference 3_NA'/>
<data>
<tar id='C13orf23'/>
<cq>27,17</cq>
</data>
</react>
<react id='G11'>
<sample id='MAQC_Reference 4_NA'/>
<data>
<tar id='C13orf23'/>
<cq>26,64</cq>
</data>
</react>
<react id='H11'>
<sample id='MAQC_Reference 4_NA'/>
<data>
<tar id='C13orf23'/>
<cq>26,6</cq>
</data>
</react>
<react id='I11'>
<sample id='MAQC_Reference 1_A'/>
<data>
<tar id='C13orf23'/>
<cq>27,79</cq>
</data>
</react>
<react id='J11'>
<sample id='MAQC_Reference 1_A'/>
<data>
<tar id='C13orf23'/>
<cq>27,84</cq>
</data>
</react>
<react id='K11'>
<sample id='MAQC_Reference 2_A'/>
<data>
<tar id='C13orf23'/>
<cq>29,69</cq>
</data>
</react>
<react id='L11'>
<sample id='MAQC_Reference 2_A'/>
<data>
<tar id='C13orf23'/>
<cq>29,57</cq>
</data>
</react>
<react id='M11'>
<sample id='MAQC_Reference 3_A'/>
<data>
<tar id='C13orf23'/>
<cq>29,16</cq>
</data>
</react>
<react id='N11'>
<sample id='MAQC_Reference 3_A'/>
<data>
<tar id='C13orf23'/>
<cq>29,62</cq>
</data>
</react>
<react id='O11'>
<sample id='MAQC_Reference 4_A'/>
<data>
<tar id='C13orf23'/>
<cq>28,25</cq>
</data>
</react>
<react id='P11'>
<sample id='MAQC_Reference 4_A'/>
<data>
<tar id='C13orf23'/>
<cq>28,2</cq>
</data>
</react>
<react id='A12'>
<sample id='MAQC_Reference 1_NA'/>
<data>
<tar id='TMEM111'/>
<cq>26,07</cq>
</data>
</react>
<react id='B12'>
<sample id='MAQC_Reference 1_NA'/>
<data>
<tar id='TMEM111'/>
<cq>26,07</cq>
</data>
</react>
<react id='C12'>
<sample id='MAQC_Reference 2_NA'/>
<data>
<tar id='TMEM111'/>
<cq>26,47</cq>
</data>
</react>
<react id='D12'>
<sample id='MAQC_Reference 2_NA'/>
<data>
<tar id='TMEM111'/>
<cq>26,49</cq>
</data>
</react>
<react id='E12'>
<sample id='MAQC_Reference 3_NA'/>
<data>
<tar id='TMEM111'/>
<cq>26,15</cq>
</data>
</react>
<react id='F12'>
<sample id='MAQC_Reference 3_NA'/>
<data>
<tar id='TMEM111'/>
<cq>26,2</cq>
</data>
</react>
<react id='G12'>
<sample id='MAQC_Reference 4_NA'/>
<data>
<tar id='TMEM111'/>
<cq>25,71</cq>
</data>
</react>
<react id='H12'>
<sample id='MAQC_Reference 4_NA'/>
<data>
<tar id='TMEM111'/>
<cq>25,86</cq>
</data>
</react>
<react id='I12'>
<sample id='MAQC_Reference 1_A'/>
<data>
<tar id='TMEM111'/>
<cq>27,9</cq>
</data>
</react>
<react id='J12'>
<sample id='MAQC_Reference 1_A'/>
<data>
<tar id='TMEM111'/>
<cq>27,96</cq>
</data>
</react>
<react id='K12'>
<sample id='MAQC_Reference 2_A'/>
<data>
<tar id='TMEM111'/>
<cq>28,82</cq>
</data>
</react>
<react id='L12'>
<sample id='MAQC_Reference 2_A'/>
<data>
<tar id='TMEM111'/>
<cq>28,49</cq>
</data>
</react>
<react id='M12'>
<sample id='MAQC_Reference 3_A'/>
<data>
<tar id='TMEM111'/>
<cq>28,75</cq>
</data>
</react>
<react id='N12'>
<sample id='MAQC_Reference 3_A'/>
<data>
<tar id='TMEM111'/>
<cq>28,53</cq>
</data>
</react>
<react id='O12'>
<sample id='MAQC_Reference 4_A'/>
<data>
<tar id='TMEM111'/>
<cq>28,31</cq>
</data>
</react>
<react id='P12'>
<sample id='MAQC_Reference 4_A'/>
<data>
<tar id='TMEM111'/>
<cq>28,58</cq>
</data>
</react>
<react id='A13'>
<sample id='MAQC_Reference 1_NA'/>
<data>
<tar id='CDK9'/>
<cq>26,6</cq>
</data>
</react>
<react id='B13'>
<sample id='MAQC_Reference 1_NA'/>
<data>
<tar id='CDK9'/>
<cq>26,66</cq>
</data>
</react>
<react id='C13'>
<sample id='MAQC_Reference 2_NA'/>
<data>
<tar id='CDK9'/>
<cq>26,54</cq>
</data>
</react>
<react id='D13'>
<sample id='MAQC_Reference 2_NA'/>
<data>
<tar id='CDK9'/>
<cq>26,55</cq>
</data>
</react>
<react id='E13'>
<sample id='MAQC_Reference 3_NA'/>
<data>
<tar id='CDK9'/>
<cq>26,27</cq>
</data>
</react>
<react id='F13'>
<sample id='MAQC_Reference 3_NA'/>
<data>
<tar id='CDK9'/>
<cq>26,28</cq>
</data>
</react>
<react id='G13'>
<sample id='MAQC_Reference 4_NA'/>
<data>
<tar id='CDK9'/>
<cq>26,02</cq>
</data>
</react>
<react id='H13'>
<sample id='MAQC_Reference 4_NA'/>
<data>
<tar id='CDK9'/>
<cq>25,96</cq>
</data>
</react>
<react id='I13'>
<sample id='MAQC_Reference 1_A'/>
<data>
<tar id='CDK9'/>
<cq>29,18</cq>
</data>
</react>
<react id='J13'>
<sample id='MAQC_Reference 1_A'/>
<data>
<tar id='CDK9'/>
<cq>28,99</cq>
</data>
</react>
<react id='K13'>
<sample id='MAQC_Reference 2_A'/>
<data>
<tar id='CDK9'/>
<cq>28,91</cq>
</data>
</react>
<react id='L13'>
<sample id='MAQC_Reference 2_A'/>
<data>
<tar id='CDK9'/>
<cq>29,2</cq>
</data>
</react>
<react id='M13'>
<sample id='MAQC_Reference 3_A'/>
<data>
<tar id='CDK9'/>
<cq>29,99</cq>
</data>
</react>
<react id='N13'>
<sample id='MAQC_Reference 3_A'/>
<data>
<tar id='CDK9'/>
<cq>29,26</cq>
</data>
</react>
<react id='O13'>
<sample id='MAQC_Reference 4_A'/>
<data>
<tar id='CDK9'/>
<cq>29,04</cq>
</data>
</react>
<react id='P13'>
<sample id='MAQC_Reference 4_A'/>
<data>
<tar id='CDK9'/>
<cq>28,44</cq>
</data>
</react>
<react id='A14'>
<sample id='MAQC_Reference 1_NA'/>
<data>
<tar id='PAICS'/>
<cq>23,47</cq>
</data>
</react>
<react id='B14'>
<sample id='MAQC_Reference 1_NA'/>
<data>
<tar id='PAICS'/>
<cq>23,45</cq>
</data>
</react>
<react id='C14'>
<sample id='MAQC_Reference 2_NA'/>
<data>
<tar id='PAICS'/>
<cq>26,43</cq>
</data>
</react>
<react id='D14'>
<sample id='MAQC_Reference 2_NA'/>
<data>
<tar id='PAICS'/>
<cq>26,28</cq>
</data>
</react>
<react id='E14'>
<sample id='MAQC_Reference 3_NA'/>
<data>
<tar id='PAICS'/>
<cq>24,81</cq>
</data>
</react>
<react id='F14'>
<sample id='MAQC_Reference 3_NA'/>
<data>
<tar id='PAICS'/>
<cq>24,8</cq>
</data>
</react>
<react id='G14'>
<sample id='MAQC_Reference 4_NA'/>
<data>
<tar id='PAICS'/>
<cq>23,45</cq>
</data>
</react>
<react id='H14'>
<sample id='MAQC_Reference 4_NA'/>
<data>
<tar id='PAICS'/>
<cq>23,45</cq>
</data>
</react>
<react id='I14'>
<sample id='MAQC_Reference 1_A'/>
<data>
<tar id='PAICS'/>
<cq>23,85</cq>
</data>
</react>
<react id='J14'>
<sample id='MAQC_Reference 1_A'/>
<data>
<tar id='PAICS'/>
<cq>23,91</cq>
</data>
</react>
<react id='K14'>
<sample id='MAQC_Reference 2_A'/>
<data>
<tar id='PAICS'/>
<cq>26,92</cq>
</data>
</react>
<react id='L14'>
<sample id='MAQC_Reference 2_A'/>
<data>
<tar id='PAICS'/>
<cq>26,92</cq>
</data>
</react>
<react id='M14'>
<sample id='MAQC_Reference 3_A'/>
<data>
<tar id='PAICS'/>
<cq>25,68</cq>
</data>
</react>
<react id='N14'>
<sample id='MAQC_Reference 3_A'/>
<data>
<tar id='PAICS'/>
<cq>25,73</cq>
</data>
</react>
<react id='O14'>
<sample id='MAQC_Reference 4_A'/>
<data>
<tar id='PAICS'/>
<cq>24,44</cq>
</data>
</react>
<react id='P14'>
<sample id='MAQC_Reference 4_A'/>
<data>
<tar id='PAICS'/>
<cq>24,45</cq>
</data>
</react>
<react id='A15'>
<sample id='MAQC_Reference 1_NA'/>
<data>
<tar id='DDX41'/>
<cq>26,46</cq>
</data>
</react>
<react id='B15'>
<sample id='MAQC_Reference 1_NA'/>
<data>
<tar id='DDX41'/>
<cq>26,47</cq>
</data>
</react>
<react id='C15'>
<sample id='MAQC_Reference 2_NA'/>
<data>
<tar id='DDX41'/>
<cq>27,1</cq>
</data>
</react>
<react id='D15'>
<sample id='MAQC_Reference 2_NA'/>
<data>
<tar id='DDX41'/>
<cq>27,13</cq>
</data>
</react>
<react id='E15'>
<sample id='MAQC_Reference 3_NA'/>
<data>
<tar id='DDX41'/>
<cq>26,71</cq>
</data>
</react>
<react id='F15'>
<sample id='MAQC_Reference 3_NA'/>
<data>
<tar id='DDX41'/>
<cq>26,77</cq>
</data>
</react>
<react id='G15'>
<sample id='MAQC_Reference 4_NA'/>
<data>
<tar id='DDX41'/>
<cq>26,14</cq>
</data>
</react>
<react id='H15'>
<sample id='MAQC_Reference 4_NA'/>
<data>
<tar id='DDX41'/>
<cq>26,14</cq>
</data>
</react>
<react id='I15'>
<sample id='MAQC_Reference 1_A'/>
<data>
<tar id='DDX41'/>
<cq>30,6</cq>
</data>
</react>
<react id='J15'>
<sample id='MAQC_Reference 1_A'/>
<data>
<tar id='DDX41'/>
<cq>30,83</cq>
</data>
</react>
<react id='K15'>
<sample id='MAQC_Reference 2_A'/>
<data>
<tar id='DDX41'/>
<cq>31,62</cq>
</data>
</react>
<react id='L15'>
<sample id='MAQC_Reference 2_A'/>
<data>
<tar id='DDX41'/>
<cq>31,66</cq>
</data>
</react>
<react id='M15'>
<sample id='MAQC_Reference 3_A'/>
<data>
<tar id='DDX41'/>
<cq>31,17</cq>
</data>
</react>
<react id='N15'>
<sample id='MAQC_Reference 3_A'/>
<data>
<tar id='DDX41'/>
<cq>32,33</cq>
</data>
</react>
<react id='O15'>
<sample id='MAQC_Reference 4_A'/>
<data>
<tar id='DDX41'/>
<cq>30,82</cq>
</data>
</react>
<react id='P15'>
<sample id='MAQC_Reference 4_A'/>
<data>
<tar id='DDX41'/>
<cq>31,46</cq>
</data>
</react>
<react id='A16'>
<sample id='MAQC_Reference 1_NA'/>
<data>
<tar id='MARCH7'/>
<cq>25,63</cq>
</data>
</react>
<react id='B16'>
<sample id='MAQC_Reference 1_NA'/>
<data>
<tar id='MARCH7'/>
<cq>25,67</cq>
</data>
</react>
<react id='C16'>
<sample id='MAQC_Reference 2_NA'/>
<data>
<tar id='MARCH7'/>
<cq>25,81</cq>
</data>
</react>
<react id='D16'>
<sample id='MAQC_Reference 2_NA'/>
<data>
<tar id='MARCH7'/>
<cq>25,74</cq>
</data>
</react>
<react id='E16'>
<sample id='MAQC_Reference 3_NA'/>
<data>
<tar id='MARCH7'/>
<cq>25,57</cq>
</data>
</react>
<react id='F16'>
<sample id='MAQC_Reference 3_NA'/>
<data>
<tar id='MARCH7'/>
<cq>25,71</cq>
</data>
</react>
<react id='G16'>
<sample id='MAQC_Reference 4_NA'/>
<data>
<tar id='MARCH7'/>
<cq>25,06</cq>
</data>
</react>
<react id='H16'>
<sample id='MAQC_Reference 4_NA'/>
<data>
<tar id='MARCH7'/>
<cq>25,12</cq>
</data>
</react>
<react id='I16'>
<sample id='MAQC_Reference 1_A'/>
<data>
<tar id='MARCH7'/>
<cq>30,33</cq>
</data>
</react>
<react id='J16'>
<sample id='MAQC_Reference 1_A'/>
<data>
<tar id='MARCH7'/>
<cq>30,06</cq>
</data>
</react>
<react id='K16'>
<sample id='MAQC_Reference 2_A'/>
<data>
<tar id='MARCH7'/>
<cq>30,17</cq>
</data>
</react>
<react id='L16'>
<sample id='MAQC_Reference 2_A'/>
<data>
<tar id='MARCH7'/>
<cq>30,62</cq>
</data>
</react>
<react id='M16'>
<sample id='MAQC_Reference 3_A'/>
<data>
<tar id='MARCH7'/>
<cq>31,47</cq>
</data>
</react>
<react id='N16'>
<sample id='MAQC_Reference 3_A'/>
<data>
<tar id='MARCH7'/>
<cq>31,26</cq>
</data>
</react>
<react id='O16'>
<sample id='MAQC_Reference 4_A'/>
<data>
<tar id='MARCH7'/>
<cq>29,56</cq>
</data>
</react>
<react id='P16'>
<sample id='MAQC_Reference 4_A'/>
<data>
<tar id='MARCH7'/>
<cq>29,83</cq>
</data>
</react>
<react id='A17'>
<sample id='MAQC_Reference 1_NA'/>
<data>
<tar id='LEPROTL1'/>
<cq>25,54</cq>
</data>
</react>
<react id='B17'>
<sample id='MAQC_Reference 1_NA'/>
<data>
<tar id='LEPROTL1'/>
<cq>25,64</cq>
</data>
</react>
<react id='C17'>
<sample id='MAQC_Reference 2_NA'/>
<data>
<tar id='LEPROTL1'/>
<cq>26,12</cq>
</data>
</react>
<react id='D17'>
<sample id='MAQC_Reference 2_NA'/>
<data>
<tar id='LEPROTL1'/>
<cq>26,18</cq>
</data>
</react>
<react id='E17'>
<sample id='MAQC_Reference 3_NA'/>
<data>
<tar id='LEPROTL1'/>
<cq>25,84</cq>
</data>
</react>
<react id='F17'>
<sample id='MAQC_Reference 3_NA'/>
<data>
<tar id='LEPROTL1'/>
<cq>25,84</cq>
</data>
</react>
<react id='G17'>
<sample id='MAQC_Reference 4_NA'/>
<data>
<tar id='LEPROTL1'/>
<cq>25,28</cq>
</data>
</react>
<react id='H17'>
<sample id='MAQC_Reference 4_NA'/>
<data>
<tar id='LEPROTL1'/>
<cq>25,44</cq>
</data>
</react>
<react id='I17'>
<sample id='MAQC_Reference 1_A'/>
<data>
<tar id='LEPROTL1'/>
<cq>26,01</cq>
</data>
</react>
<react id='J17'>
<sample id='MAQC_Reference 1_A'/>
<data>
<tar id='LEPROTL1'/>
<cq>26,01</cq>
</data>
</react>
<react id='K17'>
<sample id='MAQC_Reference 2_A'/>
<data>
<tar id='LEPROTL1'/>
<cq>28,12</cq>
</data>
</react>
<react id='L17'>
<sample id='MAQC_Reference 2_A'/>
<data>
<tar id='LEPROTL1'/>
<cq>27,96</cq>
</data>
</react>
<react id='M17'>
<sample id='MAQC_Reference 3_A'/>
<data>
<tar id='LEPROTL1'/>
<cq>28,14</cq>
</data>
</react>
<react id='N17'>
<sample id='MAQC_Reference 3_A'/>
<data>
<tar id='LEPROTL1'/>
<cq>28,48</cq>
</data>
</react>
<react id='O17'>
<sample id='MAQC_Reference 4_A'/>
<data>
<tar id='LEPROTL1'/>
<cq>26,63</cq>
</data>
</react>
<react id='P17'>
<sample id='MAQC_Reference 4_A'/>
<data>
<tar id='LEPROTL1'/>
<cq>26,75</cq>
</data>
</react>
<react id='A18'>
<sample id='MAQC_Reference 1_NA'/>
<data>
<tar id='ZMYM4'/>
<cq>26,6</cq>
</data>
</react>
<react id='B18'>
<sample id='MAQC_Reference 1_NA'/>
<data>
<tar id='ZMYM4'/>
<cq>26,71</cq>
</data>
</react>
<react id='C18'>
<sample id='MAQC_Reference 2_NA'/>
<data>
<tar id='ZMYM4'/>
<cq>26,95</cq>
</data>
</react>
<react id='D18'>
<sample id='MAQC_Reference 2_NA'/>
<data>
<tar id='ZMYM4'/>
<cq>26,95</cq>
</data>
</react>
<react id='E18'>
<sample id='MAQC_Reference 3_NA'/>
<data>
<tar id='ZMYM4'/>
<cq>26,79</cq>
</data>
</react>
<react id='F18'>
<sample id='MAQC_Reference 3_NA'/>
<data>
<tar id='ZMYM4'/>
<cq>26,71</cq>
</data>
</react>
<react id='G18'>
<sample id='MAQC_Reference 4_NA'/>
<data>
<tar id='ZMYM4'/>
<cq>26,22</cq>
</data>
</react>
<react id='H18'>
<sample id='MAQC_Reference 4_NA'/>
<data>
<tar id='ZMYM4'/>
<cq>26,21</cq>
</data>
</react>
<react id='I18'>
<sample id='MAQC_Reference 1_A'/>
<data>
<tar id='ZMYM4'/>
<cq>26,03</cq>
</data>
</react>
<react id='J18'>
<sample id='MAQC_Reference 1_A'/>
<data>
<tar id='ZMYM4'/>
<cq>26,05</cq>
</data>
</react>
<react id='K18'>
<sample id='MAQC_Reference 2_A'/>
<data>
<tar id='ZMYM4'/>
<cq>26,53</cq>
</data>
</react>
<react id='L18'>
<sample id='MAQC_Reference 2_A'/>
<data>
<tar id='ZMYM4'/>
<cq>26,52</cq>
</data>
</react>
<react id='M18'>
<sample id='MAQC_Reference 3_A'/>
<data>
<tar id='ZMYM4'/>
<cq>25,97</cq>
</data>
</react>
<react id='N18'>
<sample id='MAQC_Reference 3_A'/>
<data>
<tar id='ZMYM4'/>
<cq>26,08</cq>
</data>
</react>
<react id='O18'>
<sample id='MAQC_Reference 4_A'/>
<data>
<tar id='ZMYM4'/>
<cq>25,99</cq>
</data>
</react>
<react id='P18'>
<sample id='MAQC_Reference 4_A'/>
<data>
<tar id='ZMYM4'/>
<cq>26</cq>
</data>
</react>
<react id='A19'>
<sample id='MAQC_Reference 1_NA'/>
<data>
<tar id='MX1'/>
<cq>29,51</cq>
</data>
</react>
<react id='B19'>
<sample id='MAQC_Reference 1_NA'/>
<data>
<tar id='MX1'/>
<cq>29,64</cq>
</data>
</react>
<react id='C19'>
<sample id='MAQC_Reference 2_NA'/>
<data>
<tar id='MX1'/>
<cq>27,95</cq>
</data>
</react>
<react id='D19'>
<sample id='MAQC_Reference 2_NA'/>
<data>
<tar id='MX1'/>
<cq>27,94</cq>
</data>
</react>
<react id='E19'>
<sample id='MAQC_Reference 3_NA'/>
<data>
<tar id='MX1'/>
<cq>27,87</cq>
</data>
</react>
<react id='F19'>
<sample id='MAQC_Reference 3_NA'/>
<data>
<tar id='MX1'/>
<cq>28,07</cq>
</data>
</react>
<react id='G19'>
<sample id='MAQC_Reference 4_NA'/>
<data>
<tar id='MX1'/>
<cq>28,77</cq>
</data>
</react>
<react id='H19'>
<sample id='MAQC_Reference 4_NA'/>
<data>
<tar id='MX1'/>
<cq>28,52</cq>
</data>
</react>
<react id='I19'>
<sample id='MAQC_Reference 1_A'/>
<data>
<tar id='MX1'/>
<cq>34,53</cq>
</data>
</react>
<react id='J19'>
<sample id='MAQC_Reference 1_A'/>
<data>
<tar id='MX1'/>
<cq>34,59</cq>
</data>
</react>
<react id='K19'>
<sample id='MAQC_Reference 2_A'/>
<data>
<tar id='MX1'/>
<cq>31,17</cq>
</data>
</react>
<react id='L19'>
<sample id='MAQC_Reference 2_A'/>
<data>
<tar id='MX1'/>
<cq>31,49</cq>
</data>
</react>
<react id='M19'>
<sample id='MAQC_Reference 3_A'/>
<data>
<tar id='MX1'/>
<cq>28,68</cq>
</data>
</react>
<react id='N19'>
<sample id='MAQC_Reference 3_A'/>
<data>
<tar id='MX1'/>
<cq>28,67</cq>
</data>
</react>
<react id='O19'>
<sample id='MAQC_Reference 4_A'/>
<data>
<tar id='MX1'/>
<cq>33,51</cq>
</data>
</react>
<react id='P19'>
<sample id='MAQC_Reference 4_A'/>
<data>
<tar id='MX1'/>
<cq>34,07</cq>
</data>
</react>
<react id='A20'>
<sample id='MAQC_Reference 1_NA'/>
<data>
<tar id='C12orf24'/>
<cq>25,07</cq>
</data>
</react>
<react id='B20'>
<sample id='MAQC_Reference 1_NA'/>
<data>
<tar id='C12orf24'/>
<cq>25,16</cq>
</data>
</react>
<react id='C20'>
<sample id='MAQC_Reference 2_NA'/>
<data>
<tar id='C12orf24'/>
<cq>25,59</cq>
</data>
</react>
<react id='D20'>
<sample id='MAQC_Reference 2_NA'/>
<data>
<tar id='C12orf24'/>
<cq>25,67</cq>
</data>
</react>
<react id='E20'>
<sample id='MAQC_Reference 3_NA'/>
<data>
<tar id='C12orf24'/>
<cq>25,27</cq>
</data>
</react>
<react id='F20'>
<sample id='MAQC_Reference 3_NA'/>
<data>
<tar id='C12orf24'/>
<cq>25,49</cq>
</data>
</react>
<react id='G20'>
<sample id='MAQC_Reference 4_NA'/>
<data>
<tar id='C12orf24'/>
<cq>25,03</cq>
</data>
</react>
<react id='H20'>
<sample id='MAQC_Reference 4_NA'/>
<data>
<tar id='C12orf24'/>
<cq>25,03</cq>
</data>
</react>
<react id='I20'>
<sample id='MAQC_Reference 1_A'/>
<data>
<tar id='C12orf24'/>
<cq>26,77</cq>
</data>
</react>
<react id='J20'>
<sample id='MAQC_Reference 1_A'/>
<data>
<tar id='C12orf24'/>
<cq>26,89</cq>
</data>
</react>
<react id='K20'>
<sample id='MAQC_Reference 2_A'/>
<data>
<tar id='C12orf24'/>
<cq>27,96</cq>
</data>
</react>
<react id='L20'>
<sample id='MAQC_Reference 2_A'/>
<data>
<tar id='C12orf24'/>
<cq>27,78</cq>
</data>
</react>
<react id='M20'>
<sample id='MAQC_Reference 3_A'/>
<data>
<tar id='C12orf24'/>
<cq>27,22</cq>
</data>
</react>
<react id='N20'>
<sample id='MAQC_Reference 3_A'/>
<data>
<tar id='C12orf24'/>
<cq>27,01</cq>
</data>
</react>
<react id='O20'>
<sample id='MAQC_Reference 4_A'/>
<data>
<tar id='C12orf24'/>
<cq>26,98</cq>
</data>
</react>
<react id='P20'>
<sample id='MAQC_Reference 4_A'/>
<data>
<tar id='C12orf24'/>
<cq>26,99</cq>
</data>
</react>
<react id='A21'>
<sample id='MAQC_Reference 1_NA'/>
<data>
<tar id='CRLF1'/>
<cq>27,27</cq>
</data>
</react>
<react id='B21'>
<sample id='MAQC_Reference 1_NA'/>
<data>
<tar id='CRLF1'/>
<cq>27,29</cq>
</data>
</react>
<react id='C21'>
<sample id='MAQC_Reference 2_NA'/>
<data>
<tar id='CRLF1'/>
<cq>29,17</cq>
</data>
</react>
<react id='D21'>
<sample id='MAQC_Reference 2_NA'/>
<data>
<tar id='CRLF1'/>
<cq>29,55</cq>
</data>
</react>
<react id='E21'>
<sample id='MAQC_Reference 3_NA'/>
<data>
<tar id='CRLF1'/>
<cq>28,01</cq>
</data>
</react>
<react id='F21'>
<sample id='MAQC_Reference 3_NA'/>
<data>
<tar id='CRLF1'/>
<cq>28,19</cq>
</data>
</react>
<react id='G21'>
<sample id='MAQC_Reference 4_NA'/>
<data>
<tar id='CRLF1'/>
<cq>27,23</cq>
</data>
</react>
<react id='H21'>
<sample id='MAQC_Reference 4_NA'/>
<data>
<tar id='CRLF1'/>
<cq>27,45</cq>
</data>
</react>
<react id='I21'>
<sample id='MAQC_Reference 1_A'/>
<data>
<tar id='CRLF1'/>
<cq>33,66</cq>
</data>
</react>
<react id='J21'>
<sample id='MAQC_Reference 1_A'/>
<data>
<tar id='CRLF1'/>
<cq>34,87</cq>
</data>
</react>
<react id='K21'>
<sample id='MAQC_Reference 2_A'/>
<data>
<tar id='CRLF1'/>
</data>
</react>
<react id='L21'>
<sample id='MAQC_Reference 2_A'/>
<data>
<tar id='CRLF1'/>
<cq>38,65</cq>
</data>
</react>
<react id='M21'>
<sample id='MAQC_Reference 3_A'/>
<data>
<tar id='CRLF1'/>
</data>
</react>
<react id='N21'>
<sample id='MAQC_Reference 3_A'/>
<data>
<tar id='CRLF1'/>
</data>
</react>
<react id='O21'>
<sample id='MAQC_Reference 4_A'/>
<data>
<tar id='CRLF1'/>
<cq>34,93</cq>
</data>
</react>
<react id='P21'>
<sample id='MAQC_Reference 4_A'/>
<data>
<tar id='CRLF1'/>
<cq>34,27</cq>
</data>
</react>
<react id='A22'>
<sample id='MAQC_Reference 1_NA'/>
<data>
<tar id='RAD21'/>
<cq>24,03</cq>
</data>
</react>
<react id='B22'>
<sample id='MAQC_Reference 1_NA'/>
<data>
<tar id='RAD21'/>
<cq>24,22</cq>
</data>
</react>
<react id='C22'>
<sample id='MAQC_Reference 2_NA'/>
<data>
<tar id='RAD21'/>
<cq>24,78</cq>
</data>
</react>
<react id='D22'>
<sample id='MAQC_Reference 2_NA'/>
<data>
<tar id='RAD21'/>
<cq>24,89</cq>
</data>
</react>
<react id='E22'>
<sample id='MAQC_Reference 3_NA'/>
<data>
<tar id='RAD21'/>
<cq>24,47</cq>
</data>
</react>
<react id='F22'>
<sample id='MAQC_Reference 3_NA'/>
<data>
<tar id='RAD21'/>
<cq>24,63</cq>
</data>
</react>
<react id='G22'>
<sample id='MAQC_Reference 4_NA'/>
<data>
<tar id='RAD21'/>
<cq>23,8</cq>
</data>
</react>
<react id='H22'>
<sample id='MAQC_Reference 4_NA'/>
<data>
<tar id='RAD21'/>
<cq>23,88</cq>
</data>
</react>
<react id='I22'>
<sample id='MAQC_Reference 1_A'/>
<data>
<tar id='RAD21'/>
<cq>25,82</cq>
</data>
</react>
<react id='J22'>
<sample id='MAQC_Reference 1_A'/>
<data>
<tar id='RAD21'/>
<cq>25,92</cq>
</data>
</react>
<react id='K22'>
<sample id='MAQC_Reference 2_A'/>
<data>
<tar id='RAD21'/>
<cq>26,26</cq>
</data>
</react>
<react id='L22'>
<sample id='MAQC_Reference 2_A'/>
<data>
<tar id='RAD21'/>
<cq>26,53</cq>
</data>
</react>
<react id='M22'>
<sample id='MAQC_Reference 3_A'/>
<data>
<tar id='RAD21'/>
<cq>26,25</cq>
</data>
</react>
<react id='N22'>
<sample id='MAQC_Reference 3_A'/>
<data>
<tar id='RAD21'/>
<cq>26,34</cq>
</data>
</react>
<react id='O22'>
<sample id='MAQC_Reference 4_A'/>
<data>
<tar id='RAD21'/>
<cq>25,91</cq>
</data>
</react>
<react id='P22'>
<sample id='MAQC_Reference 4_A'/>
<data>
<tar id='RAD21'/>
<cq>26,03</cq>
</data>
</react>
<react id='A23'>
<sample id='MAQC_Reference 1_NA'/>
<data>
<tar id='AP4B1'/>
<cq>29,24</cq>
</data>
</react>
<react id='B23'>
<sample id='MAQC_Reference 1_NA'/>
<data>
<tar id='AP4B1'/>
<cq>29,51</cq>
</data>
</react>
<react id='C23'>
<sample id='MAQC_Reference 2_NA'/>
<data>
<tar id='AP4B1'/>
<cq>29,52</cq>
</data>
</react>
<react id='D23'>
<sample id='MAQC_Reference 2_NA'/>
<data>
<tar id='AP4B1'/>
<cq>29,72</cq>
</data>
</react>
<react id='E23'>
<sample id='MAQC_Reference 3_NA'/>
<data>
<tar id='AP4B1'/>
<cq>28,91</cq>
</data>
</react>
<react id='F23'>
<sample id='MAQC_Reference 3_NA'/>
<data>
<tar id='AP4B1'/>
<cq>29,33</cq>
</data>
</react>
<react id='G23'>
<sample id='MAQC_Reference 4_NA'/>
<data>
<tar id='AP4B1'/>
<cq>29,11</cq>
</data>
</react>
<react id='H23'>
<sample id='MAQC_Reference 4_NA'/>
<data>
<tar id='AP4B1'/>
<cq>29,24</cq>
</data>
</react>
<react id='I23'>
<sample id='MAQC_Reference 1_A'/>
<data>
<tar id='AP4B1'/>
<cq>31,94</cq>
</data>
</react>
<react id='J23'>
<sample id='MAQC_Reference 1_A'/>
<data>
<tar id='AP4B1'/>
<cq>32,75</cq>
</data>
</react>
<react id='K23'>
<sample id='MAQC_Reference 2_A'/>
<data>
<tar id='AP4B1'/>
<cq>33,65</cq>
</data>
</react>
<react id='L23'>
<sample id='MAQC_Reference 2_A'/>
<data>
<tar id='AP4B1'/>
<cq>33,64</cq>
</data>
</react>
<react id='M23'>
<sample id='MAQC_Reference 3_A'/>
<data>
<tar id='AP4B1'/>
<cq>33,65</cq>
</data>
</react>
<react id='N23'>
<sample id='MAQC_Reference 3_A'/>
<data>
<tar id='AP4B1'/>
<cq>34,79</cq>
</data>
</react>
<react id='O23'>
<sample id='MAQC_Reference 4_A'/>
<data>
<tar id='AP4B1'/>
<cq>33,53</cq>
</data>
</react>
<react id='P23'>
<sample id='MAQC_Reference 4_A'/>
<data>
<tar id='AP4B1'/>
<cq>33,73</cq>
</data>
</react>
<react id='A24'>
<sample id='MAQC_Reference 1_NA'/>
<data>
<tar id='SFRS10'/>
<cq>24,66</cq>
</data>
</react>
<react id='B24'>
<sample id='MAQC_Reference 1_NA'/>
<data>
<tar id='SFRS10'/>
<cq>24,79</cq>
</data>
</react>
<react id='C24'>
<sample id='MAQC_Reference 2_NA'/>
<data>
<tar id='SFRS10'/>
<cq>25,88</cq>
</data>
</react>
<react id='D24'>
<sample id='MAQC_Reference 2_NA'/>
<data>
<tar id='SFRS10'/>
<cq>26,1</cq>
</data>
</react>
<react id='E24'>
<sample id='MAQC_Reference 3_NA'/>
<data>
<tar id='SFRS10'/>
<cq>25,33</cq>
</data>
</react>
<react id='F24'>
<sample id='MAQC_Reference 3_NA'/>
<data>
<tar id='SFRS10'/>
<cq>25,46</cq>
</data>
</react>
<react id='G24'>
<sample id='MAQC_Reference 4_NA'/>
<data>
<tar id='SFRS10'/>
<cq>24,48</cq>
</data>
</react>
<react id='H24'>
<sample id='MAQC_Reference 4_NA'/>
<data>
<tar id='SFRS10'/>
<cq>24,57</cq>
</data>
</react>
<react id='I24'>
<sample id='MAQC_Reference 1_A'/>
<data>
<tar id='SFRS10'/>
<cq>27,35</cq>
</data>
</react>
<react id='J24'>
<sample id='MAQC_Reference 1_A'/>
<data>
<tar id='SFRS10'/>
<cq>27,69</cq>
</data>
</react>
<react id='K24'>
<sample id='MAQC_Reference 2_A'/>
<data>
<tar id='SFRS10'/>
<cq>29,51</cq>
</data>
</react>
<react id='L24'>
<sample id='MAQC_Reference 2_A'/>
<data>
<tar id='SFRS10'/>
<cq>29,44</cq>
</data>
</react>
<react id='M24'>
<sample id='MAQC_Reference 3_A'/>
<data>
<tar id='SFRS10'/>
<cq>29,19</cq>
</data>
</react>
<react id='N24'>
<sample id='MAQC_Reference 3_A'/>
<data>
<tar id='SFRS10'/>
<cq>29,27</cq>
</data>
</react>
<react id='O24'>
<sample id='MAQC_Reference 4_A'/>
<data>
<tar id='SFRS10'/>
<cq>27,93</cq>
</data>
</react>
<react id='P24'>
<sample id='MAQC_Reference 4_A'/>
<data>
<tar id='SFRS10'/>
<cq>28,06</cq>
</data>
</react>
</run>
<run id='RUN6'>
<react id='A1'>
<sample id='MAQC_Reference 1_NA'/>
<data>
<tar id='LDLR'/>
<cq>25,18</cq>
</data>
</react>
<react id='B1'>
<sample id='MAQC_Reference 1_NA'/>
<data>
<tar id='LDLR'/>
<cq>25,21</cq>
</data>
</react>
<react id='C1'>
<sample id='MAQC_Reference 2_NA'/>
<data>
<tar id='LDLR'/>
<cq>27,96</cq>
</data>
</react>
<react id='D1'>
<sample id='MAQC_Reference 2_NA'/>
<data>
<tar id='LDLR'/>
<cq>27,9</cq>
</data>
</react>
<react id='E1'>
<sample id='MAQC_Reference 3_NA'/>
<data>
<tar id='LDLR'/>
<cq>26,7</cq>
</data>
</react>
<react id='F1'>
<sample id='MAQC_Reference 3_NA'/>
<data>
<tar id='LDLR'/>
<cq>26,69</cq>
</data>
</react>
<react id='G1'>
<sample id='MAQC_Reference 4_NA'/>
<data>
<tar id='LDLR'/>
<cq>25,46</cq>
</data>
</react>
<react id='H1'>
<sample id='MAQC_Reference 4_NA'/>
<data>
<tar id='LDLR'/>
<cq>25,45</cq>
</data>
</react>
<react id='I1'>
<sample id='MAQC_Reference 1_A'/>
<data>
<tar id='LDLR'/>
<cq>28,17</cq>
</data>
</react>
<react id='J1'>
<sample id='MAQC_Reference 1_A'/>
<data>
<tar id='LDLR'/>
<cq>28,16</cq>
</data>
</react>
<react id='K1'>
<sample id='MAQC_Reference 2_A'/>
<data>
<tar id='LDLR'/>
<cq>29,74</cq>
</data>
</react>
<react id='L1'>
<sample id='MAQC_Reference 2_A'/>
<data>
<tar id='LDLR'/>
<cq>29,84</cq>
</data>
</react>
<react id='M1'>
<sample id='MAQC_Reference 3_A'/>
<data>
<tar id='LDLR'/>
<cq>29,46</cq>
</data>
</react>
<react id='N1'>
<sample id='MAQC_Reference 3_A'/>
<data>
<tar id='LDLR'/>
<cq>29,19</cq>
</data>
</react>
<react id='O1'>
<sample id='MAQC_Reference 4_A'/>
<data>
<tar id='LDLR'/>
<cq>27,9</cq>
</data>
</react>
<react id='P1'>
<sample id='MAQC_Reference 4_A'/>
<data>
<tar id='LDLR'/>
<cq>27,8</cq>
</data>
</react>
<react id='A2'>
<sample id='MAQC_Reference 1_NA'/>
<data>
<tar id='PPIF'/>
<cq>24,23</cq>
</data>
</react>
<react id='B2'>
<sample id='MAQC_Reference 1_NA'/>
<data>
<tar id='PPIF'/>
<cq>24,27</cq>
</data>
</react>
<react id='C2'>
<sample id='MAQC_Reference 2_NA'/>
<data>
<tar id='PPIF'/>
<cq>25,81</cq>
</data>
</react>
<react id='D2'>
<sample id='MAQC_Reference 2_NA'/>
<data>
<tar id='PPIF'/>
<cq>25,82</cq>
</data>
</react>
<react id='E2'>
<sample id='MAQC_Reference 3_NA'/>
<data>
<tar id='PPIF'/>
<cq>25,19</cq>
</data>
</react>
<react id='F2'>
<sample id='MAQC_Reference 3_NA'/>
<data>
<tar id='PPIF'/>
<cq>25,16</cq>
</data>
</react>
<react id='G2'>
<sample id='MAQC_Reference 4_NA'/>
<data>
<tar id='PPIF'/>
<cq>24,32</cq>
</data>
</react>
<react id='H2'>
<sample id='MAQC_Reference 4_NA'/>
<data>
<tar id='PPIF'/>
<cq>24,43</cq>
</data>
</react>
<react id='I2'>
<sample id='MAQC_Reference 1_A'/>
<data>
<tar id='PPIF'/>
<cq>25</cq>
</data>
</react>
<react id='J2'>
<sample id='MAQC_Reference 1_A'/>
<data>
<tar id='PPIF'/>
<cq>25,13</cq>
</data>
</react>
<react id='K2'>
<sample id='MAQC_Reference 2_A'/>
<data>
<tar id='PPIF'/>
<cq>26,99</cq>
</data>
</react>
<react id='L2'>
<sample id='MAQC_Reference 2_A'/>
<data>
<tar id='PPIF'/>
<cq>27,01</cq>
</data>
</react>
<react id='M2'>
<sample id='MAQC_Reference 3_A'/>
<data>
<tar id='PPIF'/>
<cq>26,64</cq>
</data>
</react>
<react id='N2'>
<sample id='MAQC_Reference 3_A'/>
<data>
<tar id='PPIF'/>
<cq>26,63</cq>
</data>
</react>
<react id='O2'>
<sample id='MAQC_Reference 4_A'/>
<data>
<tar id='PPIF'/>
<cq>26,18</cq>
</data>
</react>
<react id='P2'>
<sample id='MAQC_Reference 4_A'/>
<data>
<tar id='PPIF'/>
<cq>26,06</cq>
</data>
</react>
<react id='A3'>
<sample id='MAQC_Reference 1_NA'/>
<data>
<tar id='DHX15'/>
<cq>25,43</cq>
</data>
</react>
<react id='B3'>
<sample id='MAQC_Reference 1_NA'/>
<data>
<tar id='DHX15'/>
<cq>25,47</cq>
</data>
</react>
<react id='C3'>
<sample id='MAQC_Reference 2_NA'/>
<data>
<tar id='DHX15'/>
<cq>26,45</cq>
</data>
</react>
<react id='D3'>
<sample id='MAQC_Reference 2_NA'/>
<data>
<tar id='DHX15'/>
<cq>26,46</cq>
</data>
</react>
<react id='E3'>
<sample id='MAQC_Reference 3_NA'/>
<data>
<tar id='DHX15'/>
<cq>25,79</cq>
</data>
</react>
<react id='F3'>
<sample id='MAQC_Reference 3_NA'/>
<data>
<tar id='DHX15'/>
<cq>25,84</cq>
</data>
</react>
<react id='G3'>
<sample id='MAQC_Reference 4_NA'/>
<data>
<tar id='DHX15'/>
<cq>25,08</cq>
</data>
</react>
<react id='H3'>
<sample id='MAQC_Reference 4_NA'/>
<data>
<tar id='DHX15'/>
<cq>25,07</cq>
</data>
</react>
<react id='I3'>
<sample id='MAQC_Reference 1_A'/>
<data>
<tar id='DHX15'/>
<cq>27,26</cq>
</data>
</react>
<react id='J3'>
<sample id='MAQC_Reference 1_A'/>
<data>
<tar id='DHX15'/>
<cq>27,49</cq>
</data>
</react>
<react id='K3'>
<sample id='MAQC_Reference 2_A'/>
<data>
<tar id='DHX15'/>
<cq>28,01</cq>
</data>
</react>
<react id='L3'>
<sample id='MAQC_Reference 2_A'/>
<data>
<tar id='DHX15'/>
<cq>28,19</cq>
</data>
</react>
<react id='M3'>
<sample id='MAQC_Reference 3_A'/>
<data>
<tar id='DHX15'/>
<cq>27,96</cq>
</data>
</react>
<react id='N3'>
<sample id='MAQC_Reference 3_A'/>
<data>
<tar id='DHX15'/>
<cq>27,83</cq>
</data>
</react>
<react id='O3'>
<sample id='MAQC_Reference 4_A'/>
<data>
<tar id='DHX15'/>
<cq>27,82</cq>
</data>
</react>
<react id='P3'>
<sample id='MAQC_Reference 4_A'/>
<data>
<tar id='DHX15'/>
<cq>27,89</cq>
</data>
</react>
<react id='A4'>
<sample id='MAQC_Reference 1_NA'/>
<data>
<tar id='P4HB'/>
<cq>23,65</cq>
</data>
</react>
<react id='B4'>
<sample id='MAQC_Reference 1_NA'/>
<data>
<tar id='P4HB'/>
<cq>23,7</cq>
</data>
</react>
<react id='C4'>
<sample id='MAQC_Reference 2_NA'/>
<data>
<tar id='P4HB'/>
<cq>26,63</cq>
</data>
</react>
<react id='D4'>
<sample id='MAQC_Reference 2_NA'/>
<data>
<tar id='P4HB'/>
<cq>26,49</cq>
</data>
</react>
<react id='E4'>
<sample id='MAQC_Reference 3_NA'/>
<data>
<tar id='P4HB'/>
<cq>24,86</cq>
</data>
</react>
<react id='F4'>
<sample id='MAQC_Reference 3_NA'/>
<data>
<tar id='P4HB'/>
<cq>24,9</cq>
</data>
</react>
<react id='G4'>
<sample id='MAQC_Reference 4_NA'/>
<data>
<tar id='P4HB'/>
<cq>23,5</cq>
</data>
</react>
<react id='H4'>
<sample id='MAQC_Reference 4_NA'/>
<data>
<tar id='P4HB'/>
<cq>23,52</cq>
</data>
</react>
<react id='I4'>
<sample id='MAQC_Reference 1_A'/>
<data>
<tar id='P4HB'/>
<cq>28,33</cq>
</data>
</react>
<react id='J4'>
<sample id='MAQC_Reference 1_A'/>
<data>
<tar id='P4HB'/>
<cq>28,35</cq>
</data>
</react>
<react id='K4'>
<sample id='MAQC_Reference 2_A'/>
<data>
<tar id='P4HB'/>
<cq>31,44</cq>
</data>
</react>
<react id='L4'>
<sample id='MAQC_Reference 2_A'/>
<data>
<tar id='P4HB'/>
<cq>31,56</cq>
</data>
</react>
<react id='M4'>
<sample id='MAQC_Reference 3_A'/>
<data>
<tar id='P4HB'/>
<cq>30,76</cq>
</data>
</react>
<react id='N4'>
<sample id='MAQC_Reference 3_A'/>
<data>
<tar id='P4HB'/>
<cq>30,43</cq>
</data>
</react>
<react id='O4'>
<sample id='MAQC_Reference 4_A'/>
<data>
<tar id='P4HB'/>
<cq>28,76</cq>
</data>
</react>
<react id='P4'>
<sample id='MAQC_Reference 4_A'/>
<data>
<tar id='P4HB'/>
<cq>28,65</cq>
</data>
</react>
<react id='A5'>
<sample id='MAQC_Reference 1_NA'/>
<data>
<tar id='CIRBP'/>
<cq>25,54</cq>
</data>
</react>
<react id='B5'>
<sample id='MAQC_Reference 1_NA'/>
<data>
<tar id='CIRBP'/>
<cq>25,56</cq>
</data>
</react>
<react id='C5'>
<sample id='MAQC_Reference 2_NA'/>
<data>
<tar id='CIRBP'/>
<cq>24,49</cq>
</data>
</react>
<react id='D5'>
<sample id='MAQC_Reference 2_NA'/>
<data>
<tar id='CIRBP'/>
<cq>24,48</cq>
</data>
</react>
<react id='E5'>
<sample id='MAQC_Reference 3_NA'/>
<data>
<tar id='CIRBP'/>
<cq>24,46</cq>
</data>
</react>
<react id='F5'>
<sample id='MAQC_Reference 3_NA'/>
<data>
<tar id='CIRBP'/>
<cq>24,43</cq>
</data>
</react>
<react id='G5'>
<sample id='MAQC_Reference 4_NA'/>
<data>
<tar id='CIRBP'/>
<cq>24,79</cq>
</data>
</react>
<react id='H5'>
<sample id='MAQC_Reference 4_NA'/>
<data>
<tar id='CIRBP'/>
<cq>24,85</cq>
</data>
</react>
<react id='I5'>
<sample id='MAQC_Reference 1_A'/>
<data>
<tar id='CIRBP'/>
<cq>26,15</cq>
</data>
</react>
<react id='J5'>
<sample id='MAQC_Reference 1_A'/>
<data>
<tar id='CIRBP'/>
<cq>26,29</cq>
</data>
</react>
<react id='K5'>
<sample id='MAQC_Reference 2_A'/>
<data>
<tar id='CIRBP'/>
<cq>25,98</cq>
</data>
</react>
<react id='L5'>
<sample id='MAQC_Reference 2_A'/>
<data>
<tar id='CIRBP'/>
<cq>25,98</cq>
</data>
</react>
<react id='M5'>
<sample id='MAQC_Reference 3_A'/>
<data>
<tar id='CIRBP'/>
<cq>26,33</cq>
</data>
</react>
<react id='N5'>
<sample id='MAQC_Reference 3_A'/>
<data>
<tar id='CIRBP'/>
<cq>26,24</cq>
</data>
</react>
<react id='O5'>
<sample id='MAQC_Reference 4_A'/>
<data>
<tar id='CIRBP'/>
<cq>26,74</cq>
</data>
</react>
<react id='P5'>
<sample id='MAQC_Reference 4_A'/>
<data>
<tar id='CIRBP'/>
<cq>26,74</cq>
</data>
</react>
<react id='A6'>
<sample id='MAQC_Reference 1_NA'/>
<data>
<tar id='SYNC'/>
<cq>26,59</cq>
</data>
</react>
<react id='B6'>
<sample id='MAQC_Reference 1_NA'/>
<data>
<tar id='SYNC'/>
<cq>26,63</cq>
</data>
</react>
<react id='C6'>
<sample id='MAQC_Reference 2_NA'/>
<data>
<tar id='SYNC'/>
<cq>27,43</cq>
</data>
</react>
<react id='D6'>
<sample id='MAQC_Reference 2_NA'/>
<data>
<tar id='SYNC'/>
<cq>27,25</cq>
</data>
</react>
<react id='E6'>
<sample id='MAQC_Reference 3_NA'/>
<data>
<tar id='SYNC'/>
<cq>26,97</cq>
</data>
</react>
<react id='F6'>
<sample id='MAQC_Reference 3_NA'/>
<data>
<tar id='SYNC'/>
<cq>26,78</cq>
</data>
</react>
<react id='G6'>
<sample id='MAQC_Reference 4_NA'/>
<data>
<tar id='SYNC'/>
<cq>26,19</cq>
</data>
</react>
<react id='H6'>
<sample id='MAQC_Reference 4_NA'/>
<data>
<tar id='SYNC'/>
<cq>26,18</cq>
</data>
</react>
<react id='I6'>
<sample id='MAQC_Reference 1_A'/>
<data>
<tar id='SYNC'/>
<cq>27,91</cq>
</data>
</react>
<react id='J6'>
<sample id='MAQC_Reference 1_A'/>
<data>
<tar id='SYNC'/>
<cq>27,95</cq>
</data>
</react>
<react id='K6'>
<sample id='MAQC_Reference 2_A'/>
<data>
<tar id='SYNC'/>
<cq>28,47</cq>
</data>
</react>
<react id='L6'>
<sample id='MAQC_Reference 2_A'/>
<data>
<tar id='SYNC'/>
<cq>28,03</cq>
</data>
</react>
<react id='M6'>
<sample id='MAQC_Reference 3_A'/>
<data>
<tar id='SYNC'/>
<cq>28,59</cq>
</data>
</react>
<react id='N6'>
<sample id='MAQC_Reference 3_A'/>
<data>
<tar id='SYNC'/>
<cq>28,71</cq>
</data>
</react>
<react id='O6'>
<sample id='MAQC_Reference 4_A'/>
<data>
<tar id='SYNC'/>
<cq>27,77</cq>
</data>
</react>
<react id='P6'>
<sample id='MAQC_Reference 4_A'/>
<data>
<tar id='SYNC'/>
<cq>28,08</cq>
</data>
</react>
<react id='A9'>
<sample id='MAQC_Reference 1_NA'/>
<data>
<tar id='NONO'/>
<cq>23,07</cq>
</data>
</react>
<react id='B9'>
<sample id='MAQC_Reference 1_NA'/>
<data>
<tar id='NONO'/>
<cq>23,17</cq>
</data>
</react>
<react id='C9'>
<sample id='MAQC_Reference 2_NA'/>
<data>
<tar id='NONO'/>
<cq>24,98</cq>
</data>
</react>
<react id='D9'>
<sample id='MAQC_Reference 2_NA'/>
<data>
<tar id='NONO'/>
<cq>25,1</cq>
</data>
</react>
<react id='E9'>
<sample id='MAQC_Reference 3_NA'/>
<data>
<tar id='NONO'/>
<cq>24,07</cq>
</data>
</react>
<react id='F9'>
<sample id='MAQC_Reference 3_NA'/>
<data>
<tar id='NONO'/>
<cq>24,09</cq>
</data>
</react>
<react id='G9'>
<sample id='MAQC_Reference 4_NA'/>
<data>
<tar id='NONO'/>
<cq>22,92</cq>
</data>
</react>
<react id='H9'>
<sample id='MAQC_Reference 4_NA'/>
<data>
<tar id='NONO'/>
<cq>22,96</cq>
</data>
</react>
<react id='I9'>
<sample id='MAQC_Reference 1_A'/>
<data>
<tar id='NONO'/>
<cq>28,46</cq>
</data>
</react>
<react id='J9'>
<sample id='MAQC_Reference 1_A'/>
<data>
<tar id='NONO'/>
<cq>28,62</cq>
</data>
</react>
<react id='K9'>
<sample id='MAQC_Reference 2_A'/>
<data>
<tar id='NONO'/>
<cq>30,42</cq>
</data>
</react>
<react id='L9'>
<sample id='MAQC_Reference 2_A'/>
<data>
<tar id='NONO'/>
<cq>30,06</cq>
</data>
</react>
<react id='M9'>
<sample id='MAQC_Reference 3_A'/>
<data>
<tar id='NONO'/>
<cq>30,21</cq>
</data>
</react>
<react id='N9'>
<sample id='MAQC_Reference 3_A'/>
<data>
<tar id='NONO'/>
<cq>30,24</cq>
</data>
</react>
<react id='O9'>
<sample id='MAQC_Reference 4_A'/>
<data>
<tar id='NONO'/>
<cq>28,25</cq>
</data>
</react>
<react id='P9'>
<sample id='MAQC_Reference 4_A'/>
<data>
<tar id='NONO'/>
<cq>28,57</cq>
</data>
</react>
<react id='A10'>
<sample id='MAQC_Reference 1_NA'/>
<data>
<tar id='LMBRD1'/>
<cq>26,68</cq>
</data>
</react>
<react id='B10'>
<sample id='MAQC_Reference 1_NA'/>
<data>
<tar id='LMBRD1'/>
<cq>26,66</cq>
</data>
</react>
<react id='C10'>
<sample id='MAQC_Reference 2_NA'/>
<data>
<tar id='LMBRD1'/>
<cq>24,67</cq>
</data>
</react>
<react id='D10'>
<sample id='MAQC_Reference 2_NA'/>
<data>
<tar id='LMBRD1'/>
<cq>24,65</cq>
</data>
</react>
<react id='E10'>
<sample id='MAQC_Reference 3_NA'/>
<data>
<tar id='LMBRD1'/>
<cq>24,76</cq>
</data>
</react>
<react id='F10'>
<sample id='MAQC_Reference 3_NA'/>
<data>
<tar id='LMBRD1'/>
<cq>24,78</cq>
</data>
</react>
<react id='G10'>
<sample id='MAQC_Reference 4_NA'/>
<data>
<tar id='LMBRD1'/>
<cq>25,45</cq>
</data>
</react>
<react id='H10'>
<sample id='MAQC_Reference 4_NA'/>
<data>
<tar id='LMBRD1'/>
<cq>25,5</cq>
</data>
</react>
<react id='I10'>
<sample id='MAQC_Reference 1_A'/>
<data>
<tar id='LMBRD1'/>
<cq>29,62</cq>
</data>
</react>
<react id='J10'>
<sample id='MAQC_Reference 1_A'/>
<data>
<tar id='LMBRD1'/>
<cq>29,53</cq>
</data>
</react>
<react id='K10'>
<sample id='MAQC_Reference 2_A'/>
<data>
<tar id='LMBRD1'/>
<cq>28,18</cq>
</data>
</react>
<react id='L10'>
<sample id='MAQC_Reference 2_A'/>
<data>
<tar id='LMBRD1'/>
<cq>28,33</cq>
</data>
</react>
<react id='M10'>
<sample id='MAQC_Reference 3_A'/>
<data>
<tar id='LMBRD1'/>
<cq>27,73</cq>
</data>
</react>
<react id='N10'>
<sample id='MAQC_Reference 3_A'/>
<data>
<tar id='LMBRD1'/>
<cq>27,72</cq>
</data>
</react>
<react id='O10'>
<sample id='MAQC_Reference 4_A'/>
<data>
<tar id='LMBRD1'/>
<cq>29,1</cq>
</data>
</react>
<react id='P10'>
<sample id='MAQC_Reference 4_A'/>
<data>
<tar id='LMBRD1'/>
<cq>29,22</cq>
</data>
</react>
<react id='A11'>
<sample id='MAQC_Reference 1_NA'/>
<data>
<tar id='TNFAIP1'/>
<cq>33,43</cq>
</data>
</react>
<react id='B11'>
<sample id='MAQC_Reference 1_NA'/>
<data>
<tar id='TNFAIP1'/>
<cq>34,03</cq>
</data>
</react>
<react id='C11'>
<sample id='MAQC_Reference 2_NA'/>
<data>
<tar id='TNFAIP1'/>
<cq>33,14</cq>
</data>
</react>
<react id='D11'>
<sample id='MAQC_Reference 2_NA'/>
<data>
<tar id='TNFAIP1'/>
<cq>33,5</cq>
</data>
</react>
<react id='E11'>
<sample id='MAQC_Reference 3_NA'/>
<data>
<tar id='TNFAIP1'/>
<cq>33,19</cq>
</data>
</react>
<react id='F11'>
<sample id='MAQC_Reference 3_NA'/>
<data>
<tar id='TNFAIP1'/>
<cq>33,57</cq>
</data>
</react>
<react id='G11'>
<sample id='MAQC_Reference 4_NA'/>
<data>
<tar id='TNFAIP1'/>
<cq>33,05</cq>
</data>
</react>
<react id='H11'>
<sample id='MAQC_Reference 4_NA'/>
<data>
<tar id='TNFAIP1'/>
<cq>33,04</cq>
</data>
</react>
<react id='I11'>
<sample id='MAQC_Reference 1_A'/>
<data>
<tar id='TNFAIP1'/>
<cq>37,01</cq>
</data>
</react>
<react id='J11'>
<sample id='MAQC_Reference 1_A'/>
<data>
<tar id='TNFAIP1'/>
<cq>36,76</cq>
</data>
</react>
<react id='K11'>
<sample id='MAQC_Reference 2_A'/>
<data>
<tar id='TNFAIP1'/>
<cq>37,35</cq>
</data>
</react>
<react id='L11'>
<sample id='MAQC_Reference 2_A'/>
<data>
<tar id='TNFAIP1'/>
<cq>38,16</cq>
</data>
</react>
<react id='M11'>
<sample id='MAQC_Reference 3_A'/>
<data>
<tar id='TNFAIP1'/>
<cq>37,1</cq>
</data>
</react>
<react id='N11'>
<sample id='MAQC_Reference 3_A'/>
<data>
<tar id='TNFAIP1'/>
<cq>37,01</cq>
</data>
</react>
<react id='O11'>
<sample id='MAQC_Reference 4_A'/>
<data>
<tar id='TNFAIP1'/>
<cq>35,86</cq>
</data>
</react>
<react id='P11'>
<sample id='MAQC_Reference 4_A'/>
<data>
<tar id='TNFAIP1'/>
<cq>35,67</cq>
</data>
</react>
<react id='A12'>
<sample id='MAQC_Reference 1_NA'/>
<data>
<tar id='METTL7A'/>
<cq>27,25</cq>
</data>
</react>
<react id='B12'>
<sample id='MAQC_Reference 1_NA'/>
<data>
<tar id='METTL7A'/>
<cq>27,49</cq>
</data>
</react>
<react id='C12'>
<sample id='MAQC_Reference 2_NA'/>
<data>
<tar id='METTL7A'/>
<cq>26,3</cq>
</data>
</react>
<react id='D12'>
<sample id='MAQC_Reference 2_NA'/>
<data>
<tar id='METTL7A'/>
<cq>26,44</cq>
</data>
</react>
<react id='E12'>
<sample id='MAQC_Reference 3_NA'/>
<data>
<tar id='METTL7A'/>
<cq>26,21</cq>
</data>
</react>
<react id='F12'>
<sample id='MAQC_Reference 3_NA'/>
<data>
<tar id='METTL7A'/>
<cq>26,24</cq>
</data>
</react>
<react id='G12'>
<sample id='MAQC_Reference 4_NA'/>
<data>
<tar id='METTL7A'/>
<cq>26,55</cq>
</data>
</react>
<react id='H12'>
<sample id='MAQC_Reference 4_NA'/>
<data>
<tar id='METTL7A'/>
<cq>26,6</cq>
</data>
</react>
<react id='I12'>
<sample id='MAQC_Reference 1_A'/>
<data>
<tar id='METTL7A'/>
<cq>28,84</cq>
</data>
</react>
<react id='J12'>
<sample id='MAQC_Reference 1_A'/>
<data>
<tar id='METTL7A'/>
<cq>28,94</cq>
</data>
</react>
<react id='K12'>
<sample id='MAQC_Reference 2_A'/>
<data>
<tar id='METTL7A'/>
<cq>29,59</cq>
</data>
</react>
<react id='L12'>
<sample id='MAQC_Reference 2_A'/>
<data>
<tar id='METTL7A'/>
<cq>29,53</cq>
</data>
</react>
<react id='M12'>
<sample id='MAQC_Reference 3_A'/>
<data>
<tar id='METTL7A'/>
<cq>31,32</cq>
</data>
</react>
<react id='N12'>
<sample id='MAQC_Reference 3_A'/>
<data>
<tar id='METTL7A'/>
<cq>31,2</cq>
</data>
</react>
<react id='O12'>
<sample id='MAQC_Reference 4_A'/>
<data>
<tar id='METTL7A'/>
<cq>30,47</cq>
</data>
</react>
<react id='P12'>
<sample id='MAQC_Reference 4_A'/>
<data>
<tar id='METTL7A'/>
<cq>30,15</cq>
</data>
</react>
<react id='A13'>
<sample id='MAQC_Reference 1_NA'/>
<data>
<tar id='PES1'/>
<cq>26,63</cq>
</data>
</react>
<react id='B13'>
<sample id='MAQC_Reference 1_NA'/>
<data>
<tar id='PES1'/>
<cq>26,64</cq>
</data>
</react>
<react id='C13'>
<sample id='MAQC_Reference 2_NA'/>
<data>
<tar id='PES1'/>
<cq>27,85</cq>
</data>
</react>
<react id='D13'>
<sample id='MAQC_Reference 2_NA'/>
<data>
<tar id='PES1'/>
<cq>27,74</cq>
</data>
</react>
<react id='E13'>
<sample id='MAQC_Reference 3_NA'/>
<data>
<tar id='PES1'/>
<cq>27,13</cq>
</data>
</react>
<react id='F13'>
<sample id='MAQC_Reference 3_NA'/>
<data>
<tar id='PES1'/>
<cq>27,17</cq>
</data>
</react>
<react id='G13'>
<sample id='MAQC_Reference 4_NA'/>
<data>
<tar id='PES1'/>
<cq>26,52</cq>
</data>
</react>
<react id='H13'>
<sample id='MAQC_Reference 4_NA'/>
<data>
<tar id='PES1'/>
<cq>26,3</cq>
</data>
</react>
<react id='I13'>
<sample id='MAQC_Reference 1_A'/>
<data>
<tar id='PES1'/>
<cq>28,94</cq>
</data>
</react>
<react id='J13'>
<sample id='MAQC_Reference 1_A'/>
<data>
<tar id='PES1'/>
<cq>28,99</cq>
</data>
</react>
<react id='K13'>
<sample id='MAQC_Reference 2_A'/>
<data>
<tar id='PES1'/>
<cq>32,54</cq>
</data>
</react>
<react id='L13'>
<sample id='MAQC_Reference 2_A'/>
<data>
<tar id='PES1'/>
<cq>31,59</cq>
</data>
</react>
<react id='M13'>
<sample id='MAQC_Reference 3_A'/>
<data>
<tar id='PES1'/>
<cq>30,97</cq>
</data>
</react>
<react id='N13'>
<sample id='MAQC_Reference 3_A'/>
<data>
<tar id='PES1'/>
<cq>30,75</cq>
</data>
</react>
<react id='O13'>
<sample id='MAQC_Reference 4_A'/>
<data>
<tar id='PES1'/>
<cq>29,74</cq>
</data>
</react>
<react id='P13'>
<sample id='MAQC_Reference 4_A'/>
<data>
<tar id='PES1'/>
<cq>30,02</cq>
</data>
</react>
<react id='A14'>
<sample id='MAQC_Reference 1_NA'/>
<data>
<tar id='SFRS3'/>
<cq>22,93</cq>
</data>
</react>
<react id='B14'>
<sample id='MAQC_Reference 1_NA'/>
<data>
<tar id='SFRS3'/>
<cq>22,94</cq>
</data>
</react>
<react id='C14'>
<sample id='MAQC_Reference 2_NA'/>
<data>
<tar id='SFRS3'/>
<cq>24,66</cq>
</data>
</react>
<react id='D14'>
<sample id='MAQC_Reference 2_NA'/>
<data>
<tar id='SFRS3'/>
<cq>24,68</cq>
</data>
</react>
<react id='E14'>
<sample id='MAQC_Reference 3_NA'/>
<data>
<tar id='SFRS3'/>
<cq>23,81</cq>
</data>
</react>
<react id='F14'>
<sample id='MAQC_Reference 3_NA'/>
<data>
<tar id='SFRS3'/>
<cq>23,91</cq>
</data>
</react>
<react id='G14'>
<sample id='MAQC_Reference 4_NA'/>
<data>
<tar id='SFRS3'/>
<cq>22,86</cq>
</data>
</react>
<react id='H14'>
<sample id='MAQC_Reference 4_NA'/>
<data>
<tar id='SFRS3'/>
<cq>22,88</cq>
</data>
</react>
<react id='I14'>
<sample id='MAQC_Reference 1_A'/>
<data>
<tar id='SFRS3'/>
<cq>22,95</cq>
</data>
</react>
<react id='J14'>
<sample id='MAQC_Reference 1_A'/>
<data>
<tar id='SFRS3'/>
<cq>23</cq>
</data>
</react>
<react id='K14'>
<sample id='MAQC_Reference 2_A'/>
<data>
<tar id='SFRS3'/>
<cq>25,18</cq>
</data>
</react>
<react id='L14'>
<sample id='MAQC_Reference 2_A'/>
<data>
<tar id='SFRS3'/>
<cq>25,27</cq>
</data>
</react>
<react id='M14'>
<sample id='MAQC_Reference 3_A'/>
<data>
<tar id='SFRS3'/>
<cq>24,54</cq>
</data>
</react>
<react id='N14'>
<sample id='MAQC_Reference 3_A'/>
<data>
<tar id='SFRS3'/>
<cq>24,54</cq>
</data>
</react>
<react id='O14'>
<sample id='MAQC_Reference 4_A'/>
<data>
<tar id='SFRS3'/>
<cq>23,65</cq>
</data>
</react>
<react id='P14'>
<sample id='MAQC_Reference 4_A'/>
<data>
<tar id='SFRS3'/>
<cq>23,74</cq>
</data>
</react>
<react id='A15'>
<sample id='MAQC_Reference 1_NA'/>
<data>
<tar id='SPATA20'/>
<cq>26,2</cq>
</data>
</react>
<react id='B15'>
<sample id='MAQC_Reference 1_NA'/>
<data>
<tar id='SPATA20'/>
<cq>26,18</cq>
</data>
</react>
<react id='C15'>
<sample id='MAQC_Reference 2_NA'/>
<data>
<tar id='SPATA20'/>
<cq>26,45</cq>
</data>
</react>
<react id='D15'>
<sample id='MAQC_Reference 2_NA'/>
<data>
<tar id='SPATA20'/>
<cq>26,46</cq>
</data>
</react>
<react id='E15'>
<sample id='MAQC_Reference 3_NA'/>
<data>
<tar id='SPATA20'/>
<cq>26,23</cq>
</data>
</react>
<react id='F15'>
<sample id='MAQC_Reference 3_NA'/>
<data>
<tar id='SPATA20'/>
<cq>26,26</cq>
</data>
</react>
<react id='G15'>
<sample id='MAQC_Reference 4_NA'/>
<data>
<tar id='SPATA20'/>
<cq>26,03</cq>
</data>
</react>
<react id='H15'>
<sample id='MAQC_Reference 4_NA'/>
<data>
<tar id='SPATA20'/>
<cq>26,13</cq>
</data>
</react>
<react id='I15'>
<sample id='MAQC_Reference 1_A'/>
<data>
<tar id='SPATA20'/>
<cq>28,94</cq>
</data>
</react>
<react id='J15'>
<sample id='MAQC_Reference 1_A'/>
<data>
<tar id='SPATA20'/>
<cq>28,82</cq>
</data>
</react>
<react id='K15'>
<sample id='MAQC_Reference 2_A'/>
<data>
<tar id='SPATA20'/>
<cq>28,74</cq>
</data>
</react>
<react id='L15'>
<sample id='MAQC_Reference 2_A'/>
<data>
<tar id='SPATA20'/>
<cq>28,86</cq>
</data>
</react>
<react id='M15'>
<sample id='MAQC_Reference 3_A'/>
<data>
<tar id='SPATA20'/>
<cq>28,97</cq>
</data>
</react>
<react id='N15'>
<sample id='MAQC_Reference 3_A'/>
<data>
<tar id='SPATA20'/>
<cq>28,98</cq>
</data>
</react>
<react id='O15'>
<sample id='MAQC_Reference 4_A'/>
<data>
<tar id='SPATA20'/>
<cq>29</cq>
</data>
</react>
<react id='P15'>
<sample id='MAQC_Reference 4_A'/>
<data>
<tar id='SPATA20'/>
<cq>29,24</cq>
</data>
</react>
<react id='A16'>
<sample id='MAQC_Reference 1_NA'/>
<data>
<tar id='CUEDC2'/>
<cq>25,59</cq>
</data>
</react>
<react id='B16'>
<sample id='MAQC_Reference 1_NA'/>
<data>
<tar id='CUEDC2'/>
<cq>25,65</cq>
</data>
</react>
<react id='C16'>
<sample id='MAQC_Reference 2_NA'/>
<data>
<tar id='CUEDC2'/>
<cq>25,23</cq>
</data>
</react>
<react id='D16'>
<sample id='MAQC_Reference 2_NA'/>
<data>
<tar id='CUEDC2'/>
<cq>25,42</cq>
</data>
</react>
<react id='E16'>
<sample id='MAQC_Reference 3_NA'/>
<data>
<tar id='CUEDC2'/>
<cq>25,23</cq>
</data>
</react>
<react id='F16'>
<sample id='MAQC_Reference 3_NA'/>
<data>
<tar id='CUEDC2'/>
<cq>25,28</cq>
</data>
</react>
<react id='G16'>
<sample id='MAQC_Reference 4_NA'/>
<data>
<tar id='CUEDC2'/>
<cq>25,31</cq>
</data>
</react>
<react id='H16'>
<sample id='MAQC_Reference 4_NA'/>
<data>
<tar id='CUEDC2'/>
<cq>25,45</cq>
</data>
</react>
<react id='I16'>
<sample id='MAQC_Reference 1_A'/>
<data>
<tar id='CUEDC2'/>
<cq>28,42</cq>
</data>
</react>
<react id='J16'>
<sample id='MAQC_Reference 1_A'/>
<data>
<tar id='CUEDC2'/>
<cq>28,41</cq>
</data>
</react>
<react id='K16'>
<sample id='MAQC_Reference 2_A'/>
<data>
<tar id='CUEDC2'/>
<cq>27,96</cq>
</data>
</react>
<react id='L16'>
<sample id='MAQC_Reference 2_A'/>
<data>
<tar id='CUEDC2'/>
<cq>27,97</cq>
</data>
</react>
<react id='M16'>
<sample id='MAQC_Reference 3_A'/>
<data>
<tar id='CUEDC2'/>
<cq>27,93</cq>
</data>
</react>
<react id='N16'>
<sample id='MAQC_Reference 3_A'/>
<data>
<tar id='CUEDC2'/>
<cq>27,92</cq>
</data>
</react>
<react id='O16'>
<sample id='MAQC_Reference 4_A'/>
<data>
<tar id='CUEDC2'/>
<cq>28,29</cq>
</data>
</react>
<react id='P16'>
<sample id='MAQC_Reference 4_A'/>
<data>
<tar id='CUEDC2'/>
<cq>28,47</cq>
</data>
</react>
<react id='A17'>
<sample id='MAQC_Reference 1_NA'/>
<data>
<tar id='ADI1'/>
<cq>25,24</cq>
</data>
</react>
<react id='B17'>
<sample id='MAQC_Reference 1_NA'/>
<data>
<tar id='ADI1'/>
<cq>25,29</cq>
</data>
</react>
<react id='C17'>
<sample id='MAQC_Reference 2_NA'/>
<data>
<tar id='ADI1'/>
<cq>26,44</cq>
</data>
</react>
<react id='D17'>
<sample id='MAQC_Reference 2_NA'/>
<data>
<tar id='ADI1'/>
<cq>26,47</cq>
</data>
</react>
<react id='E17'>
<sample id='MAQC_Reference 3_NA'/>
<data>
<tar id='ADI1'/>
<cq>25,87</cq>
</data>
</react>
<react id='F17'>
<sample id='MAQC_Reference 3_NA'/>
<data>
<tar id='ADI1'/>
<cq>25,81</cq>
</data>
</react>
<react id='G17'>
<sample id='MAQC_Reference 4_NA'/>
<data>
<tar id='ADI1'/>
<cq>25,12</cq>
</data>
</react>
<react id='H17'>
<sample id='MAQC_Reference 4_NA'/>
<data>
<tar id='ADI1'/>
<cq>25,16</cq>
</data>
</react>
<react id='I17'>
<sample id='MAQC_Reference 1_A'/>
<data>
<tar id='ADI1'/>
<cq>29,92</cq>
</data>
</react>
<react id='J17'>
<sample id='MAQC_Reference 1_A'/>
<data>
<tar id='ADI1'/>
<cq>30,67</cq>
</data>
</react>
<react id='K17'>
<sample id='MAQC_Reference 2_A'/>
<data>
<tar id='ADI1'/>
<cq>31,54</cq>
</data>
</react>
<react id='L17'>
<sample id='MAQC_Reference 2_A'/>
<data>
<tar id='ADI1'/>
<cq>31,81</cq>
</data>
</react>
<react id='M17'>
<sample id='MAQC_Reference 3_A'/>
<data>
<tar id='ADI1'/>
<cq>31,74</cq>
</data>
</react>
<react id='N17'>
<sample id='MAQC_Reference 3_A'/>
<data>
<tar id='ADI1'/>
<cq>31,88</cq>
</data>
</react>
<react id='O17'>
<sample id='MAQC_Reference 4_A'/>
<data>
<tar id='ADI1'/>
<cq>30,33</cq>
</data>
</react>
<react id='P17'>
<sample id='MAQC_Reference 4_A'/>
<data>
<tar id='ADI1'/>
<cq>30,42</cq>
</data>
</react>
<react id='A18'>
<sample id='MAQC_Reference 1_NA'/>
<data>
<tar id='ZMYM6'/>
<cq>30,62</cq>
</data>
</react>
<react id='B18'>
<sample id='MAQC_Reference 1_NA'/>
<data>
<tar id='ZMYM6'/>
<cq>30,61</cq>
</data>
</react>
<react id='C18'>
<sample id='MAQC_Reference 2_NA'/>
<data>
<tar id='ZMYM6'/>
<cq>30,13</cq>
</data>
</react>
<react id='D18'>
<sample id='MAQC_Reference 2_NA'/>
<data>
<tar id='ZMYM6'/>
<cq>30,24</cq>
</data>
</react>
<react id='E18'>
<sample id='MAQC_Reference 3_NA'/>
<data>
<tar id='ZMYM6'/>
<cq>30,3</cq>
</data>
</react>
<react id='F18'>
<sample id='MAQC_Reference 3_NA'/>
<data>
<tar id='ZMYM6'/>
<cq>30,07</cq>
</data>
</react>
<react id='G18'>
<sample id='MAQC_Reference 4_NA'/>
<data>
<tar id='ZMYM6'/>
<cq>30,67</cq>
</data>
</react>
<react id='H18'>
<sample id='MAQC_Reference 4_NA'/>
<data>
<tar id='ZMYM6'/>
<cq>29,98</cq>
</data>
</react>
<react id='I18'>
<sample id='MAQC_Reference 1_A'/>
<data>
<tar id='ZMYM6'/>
<cq>35,92</cq>
</data>
</react>
<react id='J18'>
<sample id='MAQC_Reference 1_A'/>
<data>
<tar id='ZMYM6'/>
<cq>35,3</cq>
</data>
</react>
<react id='K18'>
<sample id='MAQC_Reference 2_A'/>
<data>
<tar id='ZMYM6'/>
<cq>32,97</cq>
</data>
</react>
<react id='L18'>
<sample id='MAQC_Reference 2_A'/>
<data>
<tar id='ZMYM6'/>
<cq>33,98</cq>
</data>
</react>
<react id='M18'>
<sample id='MAQC_Reference 3_A'/>
<data>
<tar id='ZMYM6'/>
<cq>40</cq>
</data>
</react>
<react id='N18'>
<sample id='MAQC_Reference 3_A'/>
<data>
<tar id='ZMYM6'/>
<cq>35,26</cq>
</data>
</react>
<react id='O18'>
<sample id='MAQC_Reference 4_A'/>
<data>
<tar id='ZMYM6'/>
<cq>34,13</cq>
</data>
</react>
<react id='P18'>
<sample id='MAQC_Reference 4_A'/>
<data>
<tar id='ZMYM6'/>
<cq>34,74</cq>
</data>
</react>
<react id='A19'>
<sample id='MAQC_Reference 1_NA'/>
<data>
<tar id='PAAF1'/>
<cq>27,8</cq>
</data>
</react>
<react id='B19'>
<sample id='MAQC_Reference 1_NA'/>
<data>
<tar id='PAAF1'/>
<cq>27,84</cq>
</data>
</react>
<react id='C19'>
<sample id='MAQC_Reference 2_NA'/>
<data>
<tar id='PAAF1'/>
<cq>27,49</cq>
</data>
</react>
<react id='D19'>
<sample id='MAQC_Reference 2_NA'/>
<data>
<tar id='PAAF1'/>
<cq>27,56</cq>
</data>
</react>
<react id='E19'>
<sample id='MAQC_Reference 3_NA'/>
<data>
<tar id='PAAF1'/>
<cq>27,07</cq>
</data>
</react>
<react id='F19'>
<sample id='MAQC_Reference 3_NA'/>
<data>
<tar id='PAAF1'/>
<cq>27,2</cq>
</data>
</react>
<react id='G19'>
<sample id='MAQC_Reference 4_NA'/>
<data>
<tar id='PAAF1'/>
<cq>27,34</cq>
</data>
</react>
<react id='H19'>
<sample id='MAQC_Reference 4_NA'/>
<data>
<tar id='PAAF1'/>
<cq>27,33</cq>
</data>
</react>
<react id='I19'>
<sample id='MAQC_Reference 1_A'/>
<data>
<tar id='PAAF1'/>
<cq>28,12</cq>
</data>
</react>
<react id='J19'>
<sample id='MAQC_Reference 1_A'/>
<data>
<tar id='PAAF1'/>
<cq>28,11</cq>
</data>
</react>
<react id='K19'>
<sample id='MAQC_Reference 2_A'/>
<data>
<tar id='PAAF1'/>
<cq>27,95</cq>
</data>
</react>
<react id='L19'>
<sample id='MAQC_Reference 2_A'/>
<data>
<tar id='PAAF1'/>
<cq>28,22</cq>
</data>
</react>
<react id='M19'>
<sample id='MAQC_Reference 3_A'/>
<data>
<tar id='PAAF1'/>
<cq>28,28</cq>
</data>
</react>
<react id='N19'>
<sample id='MAQC_Reference 3_A'/>
<data>
<tar id='PAAF1'/>
<cq>28,11</cq>
</data>
</react>
<react id='O19'>
<sample id='MAQC_Reference 4_A'/>
<data>
<tar id='PAAF1'/>
<cq>28,2</cq>
</data>
</react>
<react id='P19'>
<sample id='MAQC_Reference 4_A'/>
<data>
<tar id='PAAF1'/>
<cq>28,04</cq>
</data>
</react>
<react id='A20'>
<sample id='MAQC_Reference 1_NA'/>
<data>
<tar id='SEMA3A'/>
<cq>26,84</cq>
</data>
</react>
<react id='B20'>
<sample id='MAQC_Reference 1_NA'/>
<data>
<tar id='SEMA3A'/>
<cq>26,88</cq>
</data>
</react>
<react id='C20'>
<sample id='MAQC_Reference 2_NA'/>
<data>
<tar id='SEMA3A'/>
<cq>28,68</cq>
</data>
</react>
<react id='D20'>
<sample id='MAQC_Reference 2_NA'/>
<data>
<tar id='SEMA3A'/>
<cq>28,67</cq>
</data>
</react>
<react id='E20'>
<sample id='MAQC_Reference 3_NA'/>
<data>
<tar id='SEMA3A'/>
<cq>27,84</cq>
</data>
</react>
<react id='F20'>
<sample id='MAQC_Reference 3_NA'/>
<data>
<tar id='SEMA3A'/>
<cq>27,75</cq>
</data>
</react>
<react id='G20'>
<sample id='MAQC_Reference 4_NA'/>
<data>
<tar id='SEMA3A'/>
<cq>26,65</cq>
</data>
</react>
<react id='H20'>
<sample id='MAQC_Reference 4_NA'/>
<data>
<tar id='SEMA3A'/>
<cq>26,77</cq>
</data>
</react>
<react id='I20'>
<sample id='MAQC_Reference 1_A'/>
<data>
<tar id='SEMA3A'/>
<cq>28,46</cq>
</data>
</react>
<react id='J20'>
<sample id='MAQC_Reference 1_A'/>
<data>
<tar id='SEMA3A'/>
<cq>28,43</cq>
</data>
</react>
<react id='K20'>
<sample id='MAQC_Reference 2_A'/>
<data>
<tar id='SEMA3A'/>
<cq>30,71</cq>
</data>
</react>
<react id='L20'>
<sample id='MAQC_Reference 2_A'/>
<data>
<tar id='SEMA3A'/>
<cq>30,66</cq>
</data>
</react>
<react id='M20'>
<sample id='MAQC_Reference 3_A'/>
<data>
<tar id='SEMA3A'/>
<cq>29,73</cq>
</data>
</react>
<react id='N20'>
<sample id='MAQC_Reference 3_A'/>
<data>
<tar id='SEMA3A'/>
<cq>29,63</cq>
</data>
</react>
<react id='O20'>
<sample id='MAQC_Reference 4_A'/>
<data>
<tar id='SEMA3A'/>
<cq>29,25</cq>
</data>
</react>
<react id='P20'>
<sample id='MAQC_Reference 4_A'/>
<data>
<tar id='SEMA3A'/>
<cq>29,25</cq>
</data>
</react>
<react id='A21'>
<sample id='MAQC_Reference 1_NA'/>
<data>
<tar id='MGMT'/>
<cq>31,75</cq>
</data>
</react>
<react id='B21'>
<sample id='MAQC_Reference 1_NA'/>
<data>
<tar id='MGMT'/>
<cq>31,54</cq>
</data>
</react>
<react id='C21'>
<sample id='MAQC_Reference 2_NA'/>
<data>
<tar id='MGMT'/>
<cq>31,3</cq>
</data>
</react>
<react id='D21'>
<sample id='MAQC_Reference 2_NA'/>
<data>
<tar id='MGMT'/>
<cq>31,27</cq>
</data>
</react>
<react id='E21'>
<sample id='MAQC_Reference 3_NA'/>
<data>
<tar id='MGMT'/>
<cq>30,45</cq>
</data>
</react>
<react id='F21'>
<sample id='MAQC_Reference 3_NA'/>
<data>
<tar id='MGMT'/>
<cq>30,97</cq>
</data>
</react>
<react id='G21'>
<sample id='MAQC_Reference 4_NA'/>
<data>
<tar id='MGMT'/>
<cq>30,89</cq>
</data>
</react>
<react id='H21'>
<sample id='MAQC_Reference 4_NA'/>
<data>
<tar id='MGMT'/>
<cq>31,18</cq>
</data>
</react>
<react id='I21'>
<sample id='MAQC_Reference 1_A'/>
<data>
<tar id='MGMT'/>
<cq>36,2</cq>
</data>
</react>
<react id='J21'>
<sample id='MAQC_Reference 1_A'/>
<data>
<tar id='MGMT'/>
<cq>37,92</cq>
</data>
</react>
<react id='K21'>
<sample id='MAQC_Reference 2_A'/>
<data>
<tar id='MGMT'/>
<cq>35,55</cq>
</data>
</react>
<react id='L21'>
<sample id='MAQC_Reference 2_A'/>
<data>
<tar id='MGMT'/>
<cq>34,65</cq>
</data>
</react>
<react id='M21'>
<sample id='MAQC_Reference 3_A'/>
<data>
<tar id='MGMT'/>
<cq>34,83</cq>
</data>
</react>
<react id='N21'>
<sample id='MAQC_Reference 3_A'/>
<data>
<tar id='MGMT'/>
<cq>36,86</cq>
</data>
</react>
<react id='O21'>
<sample id='MAQC_Reference 4_A'/>
<data>
<tar id='MGMT'/>
<cq>35,31</cq>
</data>
</react>
<react id='P21'>
<sample id='MAQC_Reference 4_A'/>
<data>
<tar id='MGMT'/>
<cq>34,33</cq>
</data>
</react>
<react id='A22'>
<sample id='MAQC_Reference 1_NA'/>
<data>
<tar id='DAPK3'/>
<cq>26,74</cq>
</data>
</react>
<react id='B22'>
<sample id='MAQC_Reference 1_NA'/>
<data>
<tar id='DAPK3'/>
<cq>26,96</cq>
</data>
</react>
<react id='C22'>
<sample id='MAQC_Reference 2_NA'/>
<data>
<tar id='DAPK3'/>
<cq>26,71</cq>
</data>
</react>
<react id='D22'>
<sample id='MAQC_Reference 2_NA'/>
<data>
<tar id='DAPK3'/>
<cq>26,86</cq>
</data>
</react>
<react id='E22'>
<sample id='MAQC_Reference 3_NA'/>
<data>
<tar id='DAPK3'/>
<cq>26,45</cq>
</data>
</react>
<react id='F22'>
<sample id='MAQC_Reference 3_NA'/>
<data>
<tar id='DAPK3'/>
<cq>26,64</cq>
</data>
</react>
<react id='G22'>
<sample id='MAQC_Reference 4_NA'/>
<data>
<tar id='DAPK3'/>
<cq>26,28</cq>
</data>
</react>
<react id='H22'>
<sample id='MAQC_Reference 4_NA'/>
<data>
<tar id='DAPK3'/>
<cq>26,51</cq>
</data>
</react>
<react id='I22'>
<sample id='MAQC_Reference 1_A'/>
<data>
<tar id='DAPK3'/>
<cq>27,59</cq>
</data>
</react>
<react id='J22'>
<sample id='MAQC_Reference 1_A'/>
<data>
<tar id='DAPK3'/>
<cq>27,88</cq>
</data>
</react>
<react id='K22'>
<sample id='MAQC_Reference 2_A'/>
<data>
<tar id='DAPK3'/>
<cq>28,02</cq>
</data>
</react>
<react id='L22'>
<sample id='MAQC_Reference 2_A'/>
<data>
<tar id='DAPK3'/>
<cq>28,45</cq>
</data>
</react>
<react id='M22'>
<sample id='MAQC_Reference 3_A'/>
<data>
<tar id='DAPK3'/>
<cq>29,28</cq>
</data>
</react>
<react id='N22'>
<sample id='MAQC_Reference 3_A'/>
<data>
<tar id='DAPK3'/>
<cq>29,5</cq>
</data>
</react>
<react id='O22'>
<sample id='MAQC_Reference 4_A'/>
<data>
<tar id='DAPK3'/>
<cq>28,16</cq>
</data>
</react>
<react id='P22'>
<sample id='MAQC_Reference 4_A'/>
<data>
<tar id='DAPK3'/>
<cq>28,06</cq>
</data>
</react>
<react id='A23'>
<sample id='MAQC_Reference 1_NA'/>
<data>
<tar id='BPHL'/>
<cq>26,57</cq>
</data>
</react>
<react id='B23'>
<sample id='MAQC_Reference 1_NA'/>
<data>
<tar id='BPHL'/>
<cq>26,91</cq>
</data>
</react>
<react id='C23'>
<sample id='MAQC_Reference 2_NA'/>
<data>
<tar id='BPHL'/>
<cq>27,66</cq>
</data>
</react>
<react id='D23'>
<sample id='MAQC_Reference 2_NA'/>
<data>
<tar id='BPHL'/>
<cq>27,85</cq>
</data>
</react>
<react id='E23'>
<sample id='MAQC_Reference 3_NA'/>
<data>
<tar id='BPHL'/>
<cq>27,33</cq>
</data>
</react>
<react id='F23'>
<sample id='MAQC_Reference 3_NA'/>
<data>
<tar id='BPHL'/>
<cq>27,51</cq>
</data>
</react>
<react id='G23'>
<sample id='MAQC_Reference 4_NA'/>
<data>
<tar id='BPHL'/>
<cq>26,6</cq>
</data>
</react>
<react id='H23'>
<sample id='MAQC_Reference 4_NA'/>
<data>
<tar id='BPHL'/>
<cq>26,72</cq>
</data>
</react>
<react id='I23'>
<sample id='MAQC_Reference 1_A'/>
<data>
<tar id='BPHL'/>
<cq>29,34</cq>
</data>
</react>
<react id='J23'>
<sample id='MAQC_Reference 1_A'/>
<data>
<tar id='BPHL'/>
<cq>29,45</cq>
</data>
</react>
<react id='K23'>
<sample id='MAQC_Reference 2_A'/>
<data>
<tar id='BPHL'/>
<cq>29,6</cq>
</data>
</react>
<react id='L23'>
<sample id='MAQC_Reference 2_A'/>
<data>
<tar id='BPHL'/>
<cq>29,61</cq>
</data>
</react>
<react id='M23'>
<sample id='MAQC_Reference 3_A'/>
<data>
<tar id='BPHL'/>
<cq>29,27</cq>
</data>
</react>
<react id='N23'>
<sample id='MAQC_Reference 3_A'/>
<data>
<tar id='BPHL'/>
<cq>29,52</cq>
</data>
</react>
<react id='O23'>
<sample id='MAQC_Reference 4_A'/>
<data>
<tar id='BPHL'/>
<cq>28,45</cq>
</data>
</react>
<react id='P23'>
<sample id='MAQC_Reference 4_A'/>
<data>
<tar id='BPHL'/>
<cq>28,54</cq>
</data>
</react>
<react id='A24'>
<sample id='MAQC_Reference 1_NA'/>
<data>
<tar id='CNIH'/>
<cq>25,04</cq>
</data>
</react>
<react id='B24'>
<sample id='MAQC_Reference 1_NA'/>
<data>
<tar id='CNIH'/>
<cq>25,09</cq>
</data>
</react>
<react id='C24'>
<sample id='MAQC_Reference 2_NA'/>
<data>
<tar id='CNIH'/>
<cq>26,04</cq>
</data>
</react>
<react id='D24'>
<sample id='MAQC_Reference 2_NA'/>
<data>
<tar id='CNIH'/>
<cq>26,06</cq>
</data>
</react>
<react id='E24'>
<sample id='MAQC_Reference 3_NA'/>
<data>
<tar id='CNIH'/>
<cq>25,58</cq>
</data>
</react>
<react id='F24'>
<sample id='MAQC_Reference 3_NA'/>
<data>
<tar id='CNIH'/>
<cq>25,62</cq>
</data>
</react>
<react id='G24'>
<sample id='MAQC_Reference 4_NA'/>
<data>
<tar id='CNIH'/>
<cq>24,84</cq>
</data>
</react>
<react id='H24'>
<sample id='MAQC_Reference 4_NA'/>
<data>
<tar id='CNIH'/>
<cq>24,92</cq>
</data>
</react>
<react id='I24'>
<sample id='MAQC_Reference 1_A'/>
<data>
<tar id='CNIH'/>
<cq>28,3</cq>
</data>
</react>
<react id='J24'>
<sample id='MAQC_Reference 1_A'/>
<data>
<tar id='CNIH'/>
<cq>28,43</cq>
</data>
</react>
<react id='K24'>
<sample id='MAQC_Reference 2_A'/>
<data>
<tar id='CNIH'/>
<cq>29,23</cq>
</data>
</react>
<react id='L24'>
<sample id='MAQC_Reference 2_A'/>
<data>
<tar id='CNIH'/>
<cq>28,8</cq>
</data>
</react>
<react id='M24'>
<sample id='MAQC_Reference 3_A'/>
<data>
<tar id='CNIH'/>
<cq>29,09</cq>
</data>
</react>
<react id='N24'>
<sample id='MAQC_Reference 3_A'/>
<data>
<tar id='CNIH'/>
<cq>28,78</cq>
</data>
</react>
<react id='O24'>
<sample id='MAQC_Reference 4_A'/>
<data>
<tar id='CNIH'/>
<cq>27,72</cq>
</data>
</react>
<react id='P24'>
<sample id='MAQC_Reference 4_A'/>
<data>
<tar id='CNIH'/>
<cq>27,94</cq>
</data>
</react>
</run>
<run id='RUN7'>
<react id='A1'>
<sample id='MAQC_Reference 1_NA'/>
<data>
<tar id='TMSB10'/>
<cq>20,2</cq>
</data>
</react>
<react id='B1'>
<sample id='MAQC_Reference 1_NA'/>
<data>
<tar id='TMSB10'/>
<cq>20,02</cq>
</data>
</react>
<react id='C1'>
<sample id='MAQC_Reference 2_NA'/>
<data>
<tar id='TMSB10'/>
<cq>21,76</cq>
</data>
</react>
<react id='D1'>
<sample id='MAQC_Reference 2_NA'/>
<data>
<tar id='TMSB10'/>
<cq>21,52</cq>
</data>
</react>
<react id='E1'>
<sample id='MAQC_Reference 3_NA'/>
<data>
<tar id='TMSB10'/>
<cq>21,01</cq>
</data>
</react>
<react id='F1'>
<sample id='MAQC_Reference 3_NA'/>
<data>
<tar id='TMSB10'/>
<cq>20,93</cq>
</data>
</react>
<react id='G1'>
<sample id='MAQC_Reference 4_NA'/>
<data>
<tar id='TMSB10'/>
<cq>20,18</cq>
</data>
</react>
<react id='H1'>
<sample id='MAQC_Reference 4_NA'/>
<data>
<tar id='TMSB10'/>
<cq>20,11</cq>
</data>
</react>
<react id='I1'>
<sample id='MAQC_Reference 1_A'/>
<data>
<tar id='TMSB10'/>
<cq>21,02</cq>
</data>
</react>
<react id='J1'>
<sample id='MAQC_Reference 1_A'/>
<data>
<tar id='TMSB10'/>
<cq>21</cq>
</data>
</react>
<react id='K1'>
<sample id='MAQC_Reference 2_A'/>
<data>
<tar id='TMSB10'/>
<cq>23,13</cq>
</data>
</react>
<react id='L1'>
<sample id='MAQC_Reference 2_A'/>
<data>
<tar id='TMSB10'/>
<cq>22,96</cq>
</data>
</react>
<react id='M1'>
<sample id='MAQC_Reference 3_A'/>
<data>
<tar id='TMSB10'/>
<cq>22,48</cq>
</data>
</react>
<react id='N1'>
<sample id='MAQC_Reference 3_A'/>
<data>
<tar id='TMSB10'/>
<cq>22,34</cq>
</data>
</react>
<react id='O1'>
<sample id='MAQC_Reference 4_A'/>
<data>
<tar id='TMSB10'/>
<cq>21,48</cq>
</data>
</react>
<react id='P1'>
<sample id='MAQC_Reference 4_A'/>
<data>
<tar id='TMSB10'/>
<cq>21,34</cq>
</data>
</react>
<react id='A2'>
<sample id='MAQC_Reference 1_NA'/>
<data>
<tar id='TSPAN31'/>
<cq>28,42</cq>
</data>
</react>
<react id='B2'>
<sample id='MAQC_Reference 1_NA'/>
<data>
<tar id='TSPAN31'/>
<cq>28,2</cq>
</data>
</react>
<react id='C2'>
<sample id='MAQC_Reference 2_NA'/>
<data>
<tar id='TSPAN31'/>
<cq>28,57</cq>
</data>
</react>
<react id='D2'>
<sample id='MAQC_Reference 2_NA'/>
<data>
<tar id='TSPAN31'/>
<cq>28,13</cq>
</data>
</react>
<react id='E2'>
<sample id='MAQC_Reference 3_NA'/>
<data>
<tar id='TSPAN31'/>
<cq>28,14</cq>
</data>
</react>
<react id='F2'>
<sample id='MAQC_Reference 3_NA'/>
<data>
<tar id='TSPAN31'/>
<cq>28,03</cq>
</data>
</react>
<react id='G2'>
<sample id='MAQC_Reference 4_NA'/>
<data>
<tar id='TSPAN31'/>
<cq>27,83</cq>
</data>
</react>
<react id='H2'>
<sample id='MAQC_Reference 4_NA'/>
<data>
<tar id='TSPAN31'/>
<cq>27,76</cq>
</data>
</react>
<react id='I2'>
<sample id='MAQC_Reference 1_A'/>
<data>
<tar id='TSPAN31'/>
<cq>31,17</cq>
</data>
</react>
<react id='J2'>
<sample id='MAQC_Reference 1_A'/>
<data>
<tar id='TSPAN31'/>
<cq>31</cq>
</data>
</react>
<react id='K2'>
<sample id='MAQC_Reference 2_A'/>
<data>
<tar id='TSPAN31'/>
<cq>31,14</cq>
</data>
</react>
<react id='L2'>
<sample id='MAQC_Reference 2_A'/>
<data>
<tar id='TSPAN31'/>
<cq>30,88</cq>
</data>
</react>
<react id='M2'>
<sample id='MAQC_Reference 3_A'/>
<data>
<tar id='TSPAN31'/>
<cq>32,24</cq>
</data>
</react>
<react id='N2'>
<sample id='MAQC_Reference 3_A'/>
<data>
<tar id='TSPAN31'/>
<cq>32,22</cq>
</data>
</react>
<react id='O2'>
<sample id='MAQC_Reference 4_A'/>
<data>
<tar id='TSPAN31'/>
<cq>31,59</cq>
</data>
</react>
<react id='P2'>
<sample id='MAQC_Reference 4_A'/>
<data>
<tar id='TSPAN31'/>
<cq>31,48</cq>
</data>
</react>
<react id='A3'>
<sample id='MAQC_Reference 1_NA'/>
<data>
<tar id='ARAP3'/>
<cq>28,8</cq>
</data>
</react>
<react id='B3'>
<sample id='MAQC_Reference 1_NA'/>
<data>
<tar id='ARAP3'/>
<cq>28,92</cq>
</data>
</react>
<react id='C3'>
<sample id='MAQC_Reference 2_NA'/>
<data>
<tar id='ARAP3'/>
<cq>29,47</cq>
</data>
</react>
<react id='D3'>
<sample id='MAQC_Reference 2_NA'/>
<data>
<tar id='ARAP3'/>
<cq>29,2</cq>
</data>
</react>
<react id='E3'>
<sample id='MAQC_Reference 3_NA'/>
<data>
<tar id='ARAP3'/>
<cq>28,93</cq>
</data>
</react>
<react id='F3'>
<sample id='MAQC_Reference 3_NA'/>
<data>
<tar id='ARAP3'/>
<cq>28,92</cq>
</data>
</react>
<react id='G3'>
<sample id='MAQC_Reference 4_NA'/>
<data>
<tar id='ARAP3'/>
<cq>28,54</cq>
</data>
</react>
<react id='H3'>
<sample id='MAQC_Reference 4_NA'/>
<data>
<tar id='ARAP3'/>
<cq>28,35</cq>
</data>
</react>
<react id='I3'>
<sample id='MAQC_Reference 1_A'/>
<data>
<tar id='ARAP3'/>
<cq>33,91</cq>
</data>
</react>
<react id='J3'>
<sample id='MAQC_Reference 1_A'/>
<data>
<tar id='ARAP3'/>
<cq>34,57</cq>
</data>
</react>
<react id='K3'>
<sample id='MAQC_Reference 2_A'/>
<data>
<tar id='ARAP3'/>
<cq>34,55</cq>
</data>
</react>
<react id='L3'>
<sample id='MAQC_Reference 2_A'/>
<data>
<tar id='ARAP3'/>
<cq>34,58</cq>
</data>
</react>
<react id='M3'>
<sample id='MAQC_Reference 3_A'/>
<data>
<tar id='ARAP3'/>
<cq>34,17</cq>
</data>
</react>
<react id='N3'>
<sample id='MAQC_Reference 3_A'/>
<data>
<tar id='ARAP3'/>
<cq>33,99</cq>
</data>
</react>
<react id='O3'>
<sample id='MAQC_Reference 4_A'/>
<data>
<tar id='ARAP3'/>
<cq>31,58</cq>
</data>
</react>
<react id='P3'>
<sample id='MAQC_Reference 4_A'/>
<data>
<tar id='ARAP3'/>
<cq>33,1</cq>
</data>
</react>
<react id='A4'>
<sample id='MAQC_Reference 1_NA'/>
<data>
<tar id='C11orf58'/>
<cq>24,09</cq>
</data>
</react>
<react id='B4'>
<sample id='MAQC_Reference 1_NA'/>
<data>
<tar id='C11orf58'/>
<cq>24,07</cq>
</data>
</react>
<react id='C4'>
<sample id='MAQC_Reference 2_NA'/>
<data>
<tar id='C11orf58'/>
<cq>24,82</cq>
</data>
</react>
<react id='D4'>
<sample id='MAQC_Reference 2_NA'/>
<data>
<tar id='C11orf58'/>
<cq>24,87</cq>
</data>
</react>
<react id='E4'>
<sample id='MAQC_Reference 3_NA'/>
<data>
<tar id='C11orf58'/>
<cq>24,49</cq>
</data>
</react>
<react id='F4'>
<sample id='MAQC_Reference 3_NA'/>
<data>
<tar id='C11orf58'/>
<cq>24,44</cq>
</data>
</react>
<react id='G4'>
<sample id='MAQC_Reference 4_NA'/>
<data>
<tar id='C11orf58'/>
<cq>23,9</cq>
</data>
</react>
<react id='H4'>
<sample id='MAQC_Reference 4_NA'/>
<data>
<tar id='C11orf58'/>
<cq>23,94</cq>
</data>
</react>
<react id='I4'>
<sample id='MAQC_Reference 1_A'/>
<data>
<tar id='C11orf58'/>
<cq>25,02</cq>
</data>
</react>
<react id='J4'>
<sample id='MAQC_Reference 1_A'/>
<data>
<tar id='C11orf58'/>
<cq>24,99</cq>
</data>
</react>
<react id='K4'>
<sample id='MAQC_Reference 2_A'/>
<data>
<tar id='C11orf58'/>
<cq>26,07</cq>
</data>
</react>
<react id='L4'>
<sample id='MAQC_Reference 2_A'/>
<data>
<tar id='C11orf58'/>
<cq>26,07</cq>
</data>
</react>
<react id='M4'>
<sample id='MAQC_Reference 3_A'/>
<data>
<tar id='C11orf58'/>
<cq>25,79</cq>
</data>
</react>
<react id='N4'>
<sample id='MAQC_Reference 3_A'/>
<data>
<tar id='C11orf58'/>
<cq>25,82</cq>
</data>
</react>
<react id='O4'>
<sample id='MAQC_Reference 4_A'/>
<data>
<tar id='C11orf58'/>
<cq>25,17</cq>
</data>
</react>
<react id='P4'>
<sample id='MAQC_Reference 4_A'/>
<data>
<tar id='C11orf58'/>
<cq>25,21</cq>
</data>
</react>
<react id='A5'>
<sample id='MAQC_Reference 1_NA'/>
<data>
<tar id='MCM3AP'/>
<cq>27,35</cq>
</data>
</react>
<react id='B5'>
<sample id='MAQC_Reference 1_NA'/>
<data>
<tar id='MCM3AP'/>
<cq>27,25</cq>
</data>
</react>
<react id='C5'>
<sample id='MAQC_Reference 2_NA'/>
<data>
<tar id='MCM3AP'/>
<cq>28,05</cq>
</data>
</react>
<react id='D5'>
<sample id='MAQC_Reference 2_NA'/>
<data>
<tar id='MCM3AP'/>
<cq>27,94</cq>
</data>
</react>
<react id='E5'>
<sample id='MAQC_Reference 3_NA'/>
<data>
<tar id='MCM3AP'/>
<cq>27,51</cq>
</data>
</react>
<react id='F5'>
<sample id='MAQC_Reference 3_NA'/>
<data>
<tar id='MCM3AP'/>
<cq>27,5</cq>
</data>
</react>
<react id='G5'>
<sample id='MAQC_Reference 4_NA'/>
<data>
<tar id='MCM3AP'/>
<cq>26,91</cq>
</data>
</react>
<react id='H5'>
<sample id='MAQC_Reference 4_NA'/>
<data>
<tar id='MCM3AP'/>
<cq>26,93</cq>
</data>
</react>
<react id='I5'>
<sample id='MAQC_Reference 1_A'/>
<data>
<tar id='MCM3AP'/>
<cq>31,72</cq>
</data>
</react>
<react id='J5'>
<sample id='MAQC_Reference 1_A'/>
<data>
<tar id='MCM3AP'/>
<cq>32,08</cq>
</data>
</react>
<react id='K5'>
<sample id='MAQC_Reference 2_A'/>
<data>
<tar id='MCM3AP'/>
<cq>32,12</cq>
</data>
</react>
<react id='L5'>
<sample id='MAQC_Reference 2_A'/>
<data>
<tar id='MCM3AP'/>
<cq>31,68</cq>
</data>
</react>
<react id='M5'>
<sample id='MAQC_Reference 3_A'/>
<data>
<tar id='MCM3AP'/>
<cq>31,67</cq>
</data>
</react>
<react id='N5'>
<sample id='MAQC_Reference 3_A'/>
<data>
<tar id='MCM3AP'/>
<cq>31,44</cq>
</data>
</react>
<react id='O5'>
<sample id='MAQC_Reference 4_A'/>
<data>
<tar id='MCM3AP'/>
<cq>31,19</cq>
</data>
</react>
<react id='P5'>
<sample id='MAQC_Reference 4_A'/>
<data>
<tar id='MCM3AP'/>
<cq>31,13</cq>
</data>
</react>
<react id='A6'>
<sample id='MAQC_Reference 1_NA'/>
<data>
<tar id='ACTR5'/>
<cq>29,67</cq>
</data>
</react>
<react id='B6'>
<sample id='MAQC_Reference 1_NA'/>
<data>
<tar id='ACTR5'/>
<cq>29,65</cq>
</data>
</react>
<react id='C6'>
<sample id='MAQC_Reference 2_NA'/>
<data>
<tar id='ACTR5'/>
<cq>30,7</cq>
</data>
</react>
<react id='D6'>
<sample id='MAQC_Reference 2_NA'/>
<data>
<tar id='ACTR5'/>
<cq>30,77</cq>
</data>
</react>
<react id='E6'>
<sample id='MAQC_Reference 3_NA'/>
<data>
<tar id='ACTR5'/>
<cq>29,92</cq>
</data>
</react>
<react id='F6'>
<sample id='MAQC_Reference 3_NA'/>
<data>
<tar id='ACTR5'/>
<cq>29,65</cq>
</data>
</react>
<react id='G6'>
<sample id='MAQC_Reference 4_NA'/>
<data>
<tar id='ACTR5'/>
<cq>29,19</cq>
</data>
</react>
<react id='H6'>
<sample id='MAQC_Reference 4_NA'/>
<data>
<tar id='ACTR5'/>
<cq>29,07</cq>
</data>
</react>
<react id='I6'>
<sample id='MAQC_Reference 1_A'/>
<data>
<tar id='ACTR5'/>
<cq>32</cq>
</data>
</react>
<react id='J6'>
<sample id='MAQC_Reference 1_A'/>
<data>
<tar id='ACTR5'/>
<cq>31,5</cq>
</data>
</react>
<react id='K6'>
<sample id='MAQC_Reference 2_A'/>
<data>
<tar id='ACTR5'/>
<cq>32,02</cq>
</data>
</react>
<react id='L6'>
<sample id='MAQC_Reference 2_A'/>
<data>
<tar id='ACTR5'/>
<cq>32,5</cq>
</data>
</react>
<react id='M6'>
<sample id='MAQC_Reference 3_A'/>
<data>
<tar id='ACTR5'/>
<cq>32,3</cq>
</data>
</react>
<react id='N6'>
<sample id='MAQC_Reference 3_A'/>
<data>
<tar id='ACTR5'/>
<cq>33,22</cq>
</data>
</react>
<react id='O6'>
<sample id='MAQC_Reference 4_A'/>
<data>
<tar id='ACTR5'/>
<cq>32,1</cq>
</data>
</react>
<react id='P6'>
<sample id='MAQC_Reference 4_A'/>
<data>
<tar id='ACTR5'/>
<cq>32,72</cq>
</data>
</react>
<react id='A8'>
<sample id='MAQC_Reference 1_NA'/>
<data>
<tar id='AGPAT5'/>
<cq>27,01</cq>
</data>
</react>
<react id='B8'>
<sample id='MAQC_Reference 1_NA'/>
<data>
<tar id='AGPAT5'/>
<cq>27,08</cq>
</data>
</react>
<react id='C8'>
<sample id='MAQC_Reference 2_NA'/>
<data>
<tar id='AGPAT5'/>
<cq>28,01</cq>
</data>
</react>
<react id='D8'>
<sample id='MAQC_Reference 2_NA'/>
<data>
<tar id='AGPAT5'/>
<cq>28,11</cq>
</data>
</react>
<react id='E8'>
<sample id='MAQC_Reference 3_NA'/>
<data>
<tar id='AGPAT5'/>
<cq>27,29</cq>
</data>
</react>
<react id='F8'>
<sample id='MAQC_Reference 3_NA'/>
<data>
<tar id='AGPAT5'/>
<cq>27,52</cq>
</data>
</react>
<react id='G8'>
<sample id='MAQC_Reference 4_NA'/>
<data>
<tar id='AGPAT5'/>
<cq>26,82</cq>
</data>
</react>
<react id='H8'>
<sample id='MAQC_Reference 4_NA'/>
<data>
<tar id='AGPAT5'/>
<cq>26,85</cq>
</data>
</react>
<react id='I8'>
<sample id='MAQC_Reference 1_A'/>
<data>
<tar id='AGPAT5'/>
<cq>28,81</cq>
</data>
</react>
<react id='J8'>
<sample id='MAQC_Reference 1_A'/>
<data>
<tar id='AGPAT5'/>
<cq>28,98</cq>
</data>
</react>
<react id='K8'>
<sample id='MAQC_Reference 2_A'/>
<data>
<tar id='AGPAT5'/>
<cq>30,24</cq>
</data>
</react>
<react id='L8'>
<sample id='MAQC_Reference 2_A'/>
<data>
<tar id='AGPAT5'/>
<cq>29,79</cq>
</data>
</react>
<react id='M8'>
<sample id='MAQC_Reference 3_A'/>
<data>
<tar id='AGPAT5'/>
<cq>29,53</cq>
</data>
</react>
<react id='N8'>
<sample id='MAQC_Reference 3_A'/>
<data>
<tar id='AGPAT5'/>
<cq>29,48</cq>
</data>
</react>
<react id='O8'>
<sample id='MAQC_Reference 4_A'/>
<data>
<tar id='AGPAT5'/>
<cq>29,65</cq>
</data>
</react>
<react id='P8'>
<sample id='MAQC_Reference 4_A'/>
<data>
<tar id='AGPAT5'/>
<cq>29,75</cq>
</data>
</react>
<react id='A9'>
<sample id='MAQC_Reference 1_NA'/>
<data>
<tar id='ZBTB20'/>
<cq>27,48</cq>
</data>
</react>
<react id='B9'>
<sample id='MAQC_Reference 1_NA'/>
<data>
<tar id='ZBTB20'/>
<cq>27,33</cq>
</data>
</react>
<react id='C9'>
<sample id='MAQC_Reference 2_NA'/>
<data>
<tar id='ZBTB20'/>
<cq>25,52</cq>
</data>
</react>
<react id='D9'>
<sample id='MAQC_Reference 2_NA'/>
<data>
<tar id='ZBTB20'/>
<cq>25,62</cq>
</data>
</react>
<react id='E9'>
<sample id='MAQC_Reference 3_NA'/>
<data>
<tar id='ZBTB20'/>
<cq>25,56</cq>
</data>
</react>
<react id='F9'>
<sample id='MAQC_Reference 3_NA'/>
<data>
<tar id='ZBTB20'/>
<cq>25,52</cq>
</data>
</react>
<react id='G9'>
<sample id='MAQC_Reference 4_NA'/>
<data>
<tar id='ZBTB20'/>
<cq>26,16</cq>
</data>
</react>
<react id='H9'>
<sample id='MAQC_Reference 4_NA'/>
<data>
<tar id='ZBTB20'/>
<cq>26,17</cq>
</data>
</react>
<react id='I9'>
<sample id='MAQC_Reference 1_A'/>
<data>
<tar id='ZBTB20'/>
<cq>33,89</cq>
</data>
</react>
<react id='J9'>
<sample id='MAQC_Reference 1_A'/>
<data>
<tar id='ZBTB20'/>
<cq>33,42</cq>
</data>
</react>
<react id='K9'>
<sample id='MAQC_Reference 2_A'/>
<data>
<tar id='ZBTB20'/>
<cq>29,89</cq>
</data>
</react>
<react id='L9'>
<sample id='MAQC_Reference 2_A'/>
<data>
<tar id='ZBTB20'/>
<cq>29,94</cq>
</data>
</react>
<react id='M9'>
<sample id='MAQC_Reference 3_A'/>
<data>
<tar id='ZBTB20'/>
<cq>30,85</cq>
</data>
</react>
<react id='N9'>
<sample id='MAQC_Reference 3_A'/>
<data>
<tar id='ZBTB20'/>
<cq>30,94</cq>
</data>
</react>
<react id='O9'>
<sample id='MAQC_Reference 4_A'/>
<data>
<tar id='ZBTB20'/>
<cq>32,77</cq>
</data>
</react>
<react id='P9'>
<sample id='MAQC_Reference 4_A'/>
<data>
<tar id='ZBTB20'/>
<cq>32,56</cq>
</data>
</react>
<react id='A10'>
<sample id='MAQC_Reference 1_NA'/>
<data>
<tar id='TMEM9B'/>
<cq>27,51</cq>
</data>
</react>
<react id='B10'>
<sample id='MAQC_Reference 1_NA'/>
<data>
<tar id='TMEM9B'/>
<cq>27,47</cq>
</data>
</react>
<react id='C10'>
<sample id='MAQC_Reference 2_NA'/>
<data>
<tar id='TMEM9B'/>
<cq>26,27</cq>
</data>
</react>
<react id='D10'>
<sample id='MAQC_Reference 2_NA'/>
<data>
<tar id='TMEM9B'/>
<cq>26,32</cq>
</data>
</react>
<react id='E10'>
<sample id='MAQC_Reference 3_NA'/>
<data>
<tar id='TMEM9B'/>
<cq>26,46</cq>
</data>
</react>
<react id='F10'>
<sample id='MAQC_Reference 3_NA'/>
<data>
<tar id='TMEM9B'/>
<cq>26,31</cq>
</data>
</react>
<react id='G10'>
<sample id='MAQC_Reference 4_NA'/>
<data>
<tar id='TMEM9B'/>
<cq>26,59</cq>
</data>
</react>
<react id='H10'>
<sample id='MAQC_Reference 4_NA'/>
<data>
<tar id='TMEM9B'/>
<cq>26,79</cq>
</data>
</react>
<react id='I10'>
<sample id='MAQC_Reference 1_A'/>
<data>
<tar id='TMEM9B'/>
<cq>30,2</cq>
</data>
</react>
<react id='J10'>
<sample id='MAQC_Reference 1_A'/>
<data>
<tar id='TMEM9B'/>
<cq>30,57</cq>
</data>
</react>
<react id='K10'>
<sample id='MAQC_Reference 2_A'/>
<data>
<tar id='TMEM9B'/>
<cq>29,67</cq>
</data>
</react>
<react id='L10'>
<sample id='MAQC_Reference 2_A'/>
<data>
<tar id='TMEM9B'/>
<cq>29,81</cq>
</data>
</react>
<react id='M10'>
<sample id='MAQC_Reference 3_A'/>
<data>
<tar id='TMEM9B'/>
<cq>29,71</cq>
</data>
</react>
<react id='N10'>
<sample id='MAQC_Reference 3_A'/>
<data>
<tar id='TMEM9B'/>
<cq>29,73</cq>
</data>
</react>
<react id='O10'>
<sample id='MAQC_Reference 4_A'/>
<data>
<tar id='TMEM9B'/>
<cq>31,16</cq>
</data>
</react>
<react id='P10'>
<sample id='MAQC_Reference 4_A'/>
<data>
<tar id='TMEM9B'/>
<cq>31,42</cq>
</data>
</react>
<react id='A11'>
<sample id='MAQC_Reference 1_NA'/>
<data>
<tar id='CCNL2'/>
<cq>30,11</cq>
</data>
</react>
<react id='B11'>
<sample id='MAQC_Reference 1_NA'/>
<data>
<tar id='CCNL2'/>
<cq>30,01</cq>
</data>
</react>
<react id='C11'>
<sample id='MAQC_Reference 2_NA'/>
<data>
<tar id='CCNL2'/>
<cq>30,88</cq>
</data>
</react>
<react id='D11'>
<sample id='MAQC_Reference 2_NA'/>
<data>
<tar id='CCNL2'/>
<cq>31,55</cq>
</data>
</react>
<react id='E11'>
<sample id='MAQC_Reference 3_NA'/>
<data>
<tar id='CCNL2'/>
<cq>30,53</cq>
</data>
</react>
<react id='F11'>
<sample id='MAQC_Reference 3_NA'/>
<data>
<tar id='CCNL2'/>
<cq>30,53</cq>
</data>
</react>
<react id='G11'>
<sample id='MAQC_Reference 4_NA'/>
<data>
<tar id='CCNL2'/>
<cq>29,86</cq>
</data>
</react>
<react id='H11'>
<sample id='MAQC_Reference 4_NA'/>
<data>
<tar id='CCNL2'/>
<cq>29,72</cq>
</data>
</react>
<react id='I11'>
<sample id='MAQC_Reference 1_A'/>
<data>
<tar id='CCNL2'/>
<cq>30,07</cq>
</data>
</react>
<react id='J11'>
<sample id='MAQC_Reference 1_A'/>
<data>
<tar id='CCNL2'/>
<cq>30,18</cq>
</data>
</react>
<react id='K11'>
<sample id='MAQC_Reference 2_A'/>
<data>
<tar id='CCNL2'/>
<cq>31,32</cq>
</data>
</react>
<react id='L11'>
<sample id='MAQC_Reference 2_A'/>
<data>
<tar id='CCNL2'/>
<cq>31,17</cq>
</data>
</react>
<react id='M11'>
<sample id='MAQC_Reference 3_A'/>
<data>
<tar id='CCNL2'/>
<cq>31,32</cq>
</data>
</react>
<react id='N11'>
<sample id='MAQC_Reference 3_A'/>
<data>
<tar id='CCNL2'/>
<cq>31,16</cq>
</data>
</react>
<react id='O11'>
<sample id='MAQC_Reference 4_A'/>
<data>
<tar id='CCNL2'/>
<cq>30,65</cq>
</data>
</react>
<react id='P11'>
<sample id='MAQC_Reference 4_A'/>
<data>
<tar id='CCNL2'/>
<cq>30,8</cq>
</data>
</react>
<react id='A12'>
<sample id='MAQC_Reference 1_NA'/>
<data>
<tar id='ACAT1'/>
<cq>24,58</cq>
</data>
</react>
<react id='B12'>
<sample id='MAQC_Reference 1_NA'/>
<data>
<tar id='ACAT1'/>
<cq>24,48</cq>
</data>
</react>
<react id='C12'>
<sample id='MAQC_Reference 2_NA'/>
<data>
<tar id='ACAT1'/>
<cq>25,66</cq>
</data>
</react>
<react id='D12'>
<sample id='MAQC_Reference 2_NA'/>
<data>
<tar id='ACAT1'/>
<cq>25,65</cq>
</data>
</react>
<react id='E12'>
<sample id='MAQC_Reference 3_NA'/>
<data>
<tar id='ACAT1'/>
<cq>25,07</cq>
</data>
</react>
<react id='F12'>
<sample id='MAQC_Reference 3_NA'/>
<data>
<tar id='ACAT1'/>
<cq>25,15</cq>
</data>
</react>
<react id='G12'>
<sample id='MAQC_Reference 4_NA'/>
<data>
<tar id='ACAT1'/>
<cq>24,56</cq>
</data>
</react>
<react id='H12'>
<sample id='MAQC_Reference 4_NA'/>
<data>
<tar id='ACAT1'/>
<cq>24,51</cq>
</data>
</react>
<react id='I12'>
<sample id='MAQC_Reference 1_A'/>
<data>
<tar id='ACAT1'/>
<cq>25,75</cq>
</data>
</react>
<react id='J12'>
<sample id='MAQC_Reference 1_A'/>
<data>
<tar id='ACAT1'/>
<cq>25,75</cq>
</data>
</react>
<react id='K12'>
<sample id='MAQC_Reference 2_A'/>
<data>
<tar id='ACAT1'/>
<cq>26,79</cq>
</data>
</react>
<react id='L12'>
<sample id='MAQC_Reference 2_A'/>
<data>
<tar id='ACAT1'/>
<cq>26,91</cq>
</data>
</react>
<react id='M12'>
<sample id='MAQC_Reference 3_A'/>
<data>
<tar id='ACAT1'/>
<cq>26,53</cq>
</data>
</react>
<react id='N12'>
<sample id='MAQC_Reference 3_A'/>
<data>
<tar id='ACAT1'/>
<cq>26,49</cq>
</data>
</react>
<react id='O12'>
<sample id='MAQC_Reference 4_A'/>
<data>
<tar id='ACAT1'/>
<cq>25,99</cq>
</data>
</react>
<react id='P12'>
<sample id='MAQC_Reference 4_A'/>
<data>
<tar id='ACAT1'/>
<cq>25,93</cq>
</data>
</react>
<react id='A13'>
<sample id='MAQC_Reference 1_NA'/>
<data>
<tar id='CABC1'/>
<cq>27,69</cq>
</data>
</react>
<react id='B13'>
<sample id='MAQC_Reference 1_NA'/>
<data>
<tar id='CABC1'/>
<cq>27,42</cq>
</data>
</react>
<react id='C13'>
<sample id='MAQC_Reference 2_NA'/>
<data>
<tar id='CABC1'/>
<cq>26,9</cq>
</data>
</react>
<react id='D13'>
<sample id='MAQC_Reference 2_NA'/>
<data>
<tar id='CABC1'/>
<cq>26,94</cq>
</data>
</react>
<react id='E13'>
<sample id='MAQC_Reference 3_NA'/>
<data>
<tar id='CABC1'/>
<cq>26,7</cq>
</data>
</react>
<react id='F13'>
<sample id='MAQC_Reference 3_NA'/>
<data>
<tar id='CABC1'/>
<cq>26,84</cq>
</data>
</react>
<react id='G13'>
<sample id='MAQC_Reference 4_NA'/>
<data>
<tar id='CABC1'/>
<cq>26,85</cq>
</data>
</react>
<react id='H13'>
<sample id='MAQC_Reference 4_NA'/>
<data>
<tar id='CABC1'/>
<cq>26,85</cq>
</data>
</react>
<react id='I13'>
<sample id='MAQC_Reference 1_A'/>
<data>
<tar id='CABC1'/>
<cq>33,01</cq>
</data>
</react>
<react id='J13'>
<sample id='MAQC_Reference 1_A'/>
<data>
<tar id='CABC1'/>
<cq>32,04</cq>
</data>
</react>
<react id='K13'>
<sample id='MAQC_Reference 2_A'/>
<data>
<tar id='CABC1'/>
<cq>31,97</cq>
</data>
</react>
<react id='L13'>
<sample id='MAQC_Reference 2_A'/>
<data>
<tar id='CABC1'/>
<cq>31,49</cq>
</data>
</react>
<react id='M13'>
<sample id='MAQC_Reference 3_A'/>
<data>
<tar id='CABC1'/>
<cq>32,54</cq>
</data>
</react>
<react id='N13'>
<sample id='MAQC_Reference 3_A'/>
<data>
<tar id='CABC1'/>
<cq>32,47</cq>
</data>
</react>
<react id='O13'>
<sample id='MAQC_Reference 4_A'/>
<data>
<tar id='CABC1'/>
<cq>31,07</cq>
</data>
</react>
<react id='P13'>
<sample id='MAQC_Reference 4_A'/>
<data>
<tar id='CABC1'/>
<cq>31,77</cq>
</data>
</react>
<react id='A14'>
<sample id='MAQC_Reference 1_NA'/>
<data>
<tar id='PPARD'/>
<cq>27,44</cq>
</data>
</react>
<react id='B14'>
<sample id='MAQC_Reference 1_NA'/>
<data>
<tar id='PPARD'/>
<cq>27,46</cq>
</data>
</react>
<react id='C14'>
<sample id='MAQC_Reference 2_NA'/>
<data>
<tar id='PPARD'/>
<cq>27,13</cq>
</data>
</react>
<react id='D14'>
<sample id='MAQC_Reference 2_NA'/>
<data>
<tar id='PPARD'/>
<cq>27,2</cq>
</data>
</react>
<react id='E14'>
<sample id='MAQC_Reference 3_NA'/>
<data>
<tar id='PPARD'/>
<cq>26,82</cq>
</data>
</react>
<react id='F14'>
<sample id='MAQC_Reference 3_NA'/>
<data>
<tar id='PPARD'/>
<cq>26,99</cq>
</data>
</react>
<react id='G14'>
<sample id='MAQC_Reference 4_NA'/>
<data>
<tar id='PPARD'/>
<cq>26,94</cq>
</data>
</react>
<react id='H14'>
<sample id='MAQC_Reference 4_NA'/>
<data>
<tar id='PPARD'/>
<cq>26,91</cq>
</data>
</react>
<react id='I14'>
<sample id='MAQC_Reference 1_A'/>
<data>
<tar id='PPARD'/>
<cq>30,44</cq>
</data>
</react>
<react id='J14'>
<sample id='MAQC_Reference 1_A'/>
<data>
<tar id='PPARD'/>
<cq>29,82</cq>
</data>
</react>
<react id='K14'>
<sample id='MAQC_Reference 2_A'/>
<data>
<tar id='PPARD'/>
<cq>27,84</cq>
</data>
</react>
<react id='L14'>
<sample id='MAQC_Reference 2_A'/>
<data>
<tar id='PPARD'/>
<cq>28,14</cq>
</data>
</react>
<react id='M14'>
<sample id='MAQC_Reference 3_A'/>
<data>
<tar id='PPARD'/>
<cq>30,72</cq>
</data>
</react>
<react id='N14'>
<sample id='MAQC_Reference 3_A'/>
<data>
<tar id='PPARD'/>
<cq>30,42</cq>
</data>
</react>
<react id='O14'>
<sample id='MAQC_Reference 4_A'/>
<data>
<tar id='PPARD'/>
<cq>30,58</cq>
</data>
</react>
<react id='P14'>
<sample id='MAQC_Reference 4_A'/>
<data>
<tar id='PPARD'/>
<cq>30,75</cq>
</data>
</react>
<react id='A15'>
<sample id='MAQC_Reference 1_NA'/>
<data>
<tar id='ACO1'/>
<cq>26,62</cq>
</data>
</react>
<react id='B15'>
<sample id='MAQC_Reference 1_NA'/>
<data>
<tar id='ACO1'/>
<cq>26,49</cq>
</data>
</react>
<react id='C15'>
<sample id='MAQC_Reference 2_NA'/>
<data>
<tar id='ACO1'/>
<cq>28,05</cq>
</data>
</react>
<react id='D15'>
<sample id='MAQC_Reference 2_NA'/>
<data>
<tar id='ACO1'/>
<cq>27,82</cq>
</data>
</react>
<react id='E15'>
<sample id='MAQC_Reference 3_NA'/>
<data>
<tar id='ACO1'/>
<cq>27,22</cq>
</data>
</react>
<react id='F15'>
<sample id='MAQC_Reference 3_NA'/>
<data>
<tar id='ACO1'/>
<cq>27,26</cq>
</data>
</react>
<react id='G15'>
<sample id='MAQC_Reference 4_NA'/>
<data>
<tar id='ACO1'/>
<cq>26,5</cq>
</data>
</react>
<react id='H15'>
<sample id='MAQC_Reference 4_NA'/>
<data>
<tar id='ACO1'/>
<cq>26,45</cq>
</data>
</react>
<react id='I15'>
<sample id='MAQC_Reference 1_A'/>
<data>
<tar id='ACO1'/>
<cq>29,31</cq>
</data>
</react>
<react id='J15'>
<sample id='MAQC_Reference 1_A'/>
<data>
<tar id='ACO1'/>
<cq>29,3</cq>
</data>
</react>
<react id='K15'>
<sample id='MAQC_Reference 2_A'/>
<data>
<tar id='ACO1'/>
<cq>30</cq>
</data>
</react>
<react id='L15'>
<sample id='MAQC_Reference 2_A'/>
<data>
<tar id='ACO1'/>
<cq>29,95</cq>
</data>
</react>
<react id='M15'>
<sample id='MAQC_Reference 3_A'/>
<data>
<tar id='ACO1'/>
<cq>30,67</cq>
</data>
</react>
<react id='N15'>
<sample id='MAQC_Reference 3_A'/>
<data>
<tar id='ACO1'/>
<cq>30,27</cq>
</data>
</react>
<react id='O15'>
<sample id='MAQC_Reference 4_A'/>
<data>
<tar id='ACO1'/>
<cq>29,52</cq>
</data>
</react>
<react id='P15'>
<sample id='MAQC_Reference 4_A'/>
<data>
<tar id='ACO1'/>
<cq>29,43</cq>
</data>
</react>
<react id='A16'>
<sample id='MAQC_Reference 1_NA'/>
<data>
<tar id='B2M'/>
<cq>21,5</cq>
</data>
</react>
<react id='B16'>
<sample id='MAQC_Reference 1_NA'/>
<data>
<tar id='B2M'/>
<cq>21,47</cq>
</data>
</react>
<react id='C16'>
<sample id='MAQC_Reference 2_NA'/>
<data>
<tar id='B2M'/>
<cq>22,79</cq>
</data>
</react>
<react id='D16'>
<sample id='MAQC_Reference 2_NA'/>
<data>
<tar id='B2M'/>
<cq>22,79</cq>
</data>
</react>
<react id='E16'>
<sample id='MAQC_Reference 3_NA'/>
<data>
<tar id='B2M'/>
<cq>22,15</cq>
</data>
</react>
<react id='F16'>
<sample id='MAQC_Reference 3_NA'/>
<data>
<tar id='B2M'/>
<cq>22,15</cq>
</data>
</react>
<react id='G16'>
<sample id='MAQC_Reference 4_NA'/>
<data>
<tar id='B2M'/>
<cq>21,43</cq>
</data>
</react>
<react id='H16'>
<sample id='MAQC_Reference 4_NA'/>
<data>
<tar id='B2M'/>
<cq>21,44</cq>
</data>
</react>
<react id='I16'>
<sample id='MAQC_Reference 1_A'/>
<data>
<tar id='B2M'/>
<cq>25,46</cq>
</data>
</react>
<react id='J16'>
<sample id='MAQC_Reference 1_A'/>
<data>
<tar id='B2M'/>
<cq>25,63</cq>
</data>
</react>
<react id='K16'>
<sample id='MAQC_Reference 2_A'/>
<data>
<tar id='B2M'/>
<cq>26,82</cq>
</data>
</react>
<react id='L16'>
<sample id='MAQC_Reference 2_A'/>
<data>
<tar id='B2M'/>
<cq>26,85</cq>
</data>
</react>
<react id='M16'>
<sample id='MAQC_Reference 3_A'/>
<data>
<tar id='B2M'/>
<cq>26,45</cq>
</data>
</react>
<react id='N16'>
<sample id='MAQC_Reference 3_A'/>
<data>
<tar id='B2M'/>
<cq>26,44</cq>
</data>
</react>
<react id='O16'>
<sample id='MAQC_Reference 4_A'/>
<data>
<tar id='B2M'/>
<cq>25,73</cq>
</data>
</react>
<react id='P16'>
<sample id='MAQC_Reference 4_A'/>
<data>
<tar id='B2M'/>
<cq>25,73</cq>
</data>
</react>
<react id='A17'>
<sample id='MAQC_Reference 1_NA'/>
<data>
<tar id='TMEM93'/>
<cq>24,67</cq>
</data>
</react>
<react id='B17'>
<sample id='MAQC_Reference 1_NA'/>
<data>
<tar id='TMEM93'/>
<cq>24,68</cq>
</data>
</react>
<react id='C17'>
<sample id='MAQC_Reference 2_NA'/>
<data>
<tar id='TMEM93'/>
<cq>25,61</cq>
</data>
</react>
<react id='D17'>
<sample id='MAQC_Reference 2_NA'/>
<data>
<tar id='TMEM93'/>
<cq>25,66</cq>
</data>
</react>
<react id='E17'>
<sample id='MAQC_Reference 3_NA'/>
<data>
<tar id='TMEM93'/>
<cq>25,26</cq>
</data>
</react>
<react id='F17'>
<sample id='MAQC_Reference 3_NA'/>
<data>
<tar id='TMEM93'/>
<cq>25,41</cq>
</data>
</react>
<react id='G17'>
<sample id='MAQC_Reference 4_NA'/>
<data>
<tar id='TMEM93'/>
<cq>24,65</cq>
</data>
</react>
<react id='H17'>
<sample id='MAQC_Reference 4_NA'/>
<data>
<tar id='TMEM93'/>
<cq>24,72</cq>
</data>
</react>
<react id='I17'>
<sample id='MAQC_Reference 1_A'/>
<data>
<tar id='TMEM93'/>
<cq>23,46</cq>
</data>
</react>
<react id='J17'>
<sample id='MAQC_Reference 1_A'/>
<data>
<tar id='TMEM93'/>
<cq>23,52</cq>
</data>
</react>
<react id='K17'>
<sample id='MAQC_Reference 2_A'/>
<data>
<tar id='TMEM93'/>
<cq>24,79</cq>
</data>
</react>
<react id='L17'>
<sample id='MAQC_Reference 2_A'/>
<data>
<tar id='TMEM93'/>
<cq>24,9</cq>
</data>
</react>
<react id='M17'>
<sample id='MAQC_Reference 3_A'/>
<data>
<tar id='TMEM93'/>
<cq>24,58</cq>
</data>
</react>
<react id='N17'>
<sample id='MAQC_Reference 3_A'/>
<data>
<tar id='TMEM93'/>
<cq>24,65</cq>
</data>
</react>
<react id='O17'>
<sample id='MAQC_Reference 4_A'/>
<data>
<tar id='TMEM93'/>
<cq>23,97</cq>
</data>
</react>
<react id='P17'>
<sample id='MAQC_Reference 4_A'/>
<data>
<tar id='TMEM93'/>
<cq>24,06</cq>
</data>
</react>
<react id='A18'>
<sample id='MAQC_Reference 1_NA'/>
<data>
<tar id='MBOAT7'/>
<cq>24,72</cq>
</data>
</react>
<react id='B18'>
<sample id='MAQC_Reference 1_NA'/>
<data>
<tar id='MBOAT7'/>
<cq>24,8</cq>
</data>
</react>
<react id='C18'>
<sample id='MAQC_Reference 2_NA'/>
<data>
<tar id='MBOAT7'/>
<cq>24,87</cq>
</data>
</react>
<react id='D18'>
<sample id='MAQC_Reference 2_NA'/>
<data>
<tar id='MBOAT7'/>
<cq>24,91</cq>
</data>
</react>
<react id='E18'>
<sample id='MAQC_Reference 3_NA'/>
<data>
<tar id='MBOAT7'/>
<cq>24,76</cq>
</data>
</react>
<react id='F18'>
<sample id='MAQC_Reference 3_NA'/>
<data>
<tar id='MBOAT7'/>
<cq>24,8</cq>
</data>
</react>
<react id='G18'>
<sample id='MAQC_Reference 4_NA'/>
<data>
<tar id='MBOAT7'/>
<cq>24,59</cq>
</data>
</react>
<react id='H18'>
<sample id='MAQC_Reference 4_NA'/>
<data>
<tar id='MBOAT7'/>
<cq>24,64</cq>
</data>
</react>
<react id='I18'>
<sample id='MAQC_Reference 1_A'/>
<data>
<tar id='MBOAT7'/>
<cq>27,53</cq>
</data>
</react>
<react id='J18'>
<sample id='MAQC_Reference 1_A'/>
<data>
<tar id='MBOAT7'/>
<cq>27,61</cq>
</data>
</react>
<react id='K18'>
<sample id='MAQC_Reference 2_A'/>
<data>
<tar id='MBOAT7'/>
<cq>28,59</cq>
</data>
</react>
<react id='L18'>
<sample id='MAQC_Reference 2_A'/>
<data>
<tar id='MBOAT7'/>
<cq>28,73</cq>
</data>
</react>
<react id='M18'>
<sample id='MAQC_Reference 3_A'/>
<data>
<tar id='MBOAT7'/>
<cq>28,56</cq>
</data>
</react>
<react id='N18'>
<sample id='MAQC_Reference 3_A'/>
<data>
<tar id='MBOAT7'/>
<cq>28,41</cq>
</data>
</react>
<react id='O18'>
<sample id='MAQC_Reference 4_A'/>
<data>
<tar id='MBOAT7'/>
<cq>28,86</cq>
</data>
</react>
<react id='P18'>
<sample id='MAQC_Reference 4_A'/>
<data>
<tar id='MBOAT7'/>
<cq>28,75</cq>
</data>
</react>
<react id='A19'>
<sample id='MAQC_Reference 1_NA'/>
<data>
<tar id='BAT1'/>
<cq>23,82</cq>
</data>
</react>
<react id='B19'>
<sample id='MAQC_Reference 1_NA'/>
<data>
<tar id='BAT1'/>
<cq>23,92</cq>
</data>
</react>
<react id='C19'>
<sample id='MAQC_Reference 2_NA'/>
<data>
<tar id='BAT1'/>
<cq>25,24</cq>
</data>
</react>
<react id='D19'>
<sample id='MAQC_Reference 2_NA'/>
<data>
<tar id='BAT1'/>
<cq>25,33</cq>
</data>
</react>
<react id='E19'>
<sample id='MAQC_Reference 3_NA'/>
<data>
<tar id='BAT1'/>
<cq>24,63</cq>
</data>
</react>
<react id='F19'>
<sample id='MAQC_Reference 3_NA'/>
<data>
<tar id='BAT1'/>
<cq>24,72</cq>
</data>
</react>
<react id='G19'>
<sample id='MAQC_Reference 4_NA'/>
<data>
<tar id='BAT1'/>
<cq>23,79</cq>
</data>
</react>
<react id='H19'>
<sample id='MAQC_Reference 4_NA'/>
<data>
<tar id='BAT1'/>
<cq>23,86</cq>
</data>
</react>
<react id='I19'>
<sample id='MAQC_Reference 1_A'/>
<data>
<tar id='BAT1'/>
<cq>28,45</cq>
</data>
</react>
<react id='J19'>
<sample id='MAQC_Reference 1_A'/>
<data>
<tar id='BAT1'/>
<cq>28,32</cq>
</data>
</react>
<react id='K19'>
<sample id='MAQC_Reference 2_A'/>
<data>
<tar id='BAT1'/>
<cq>28,94</cq>
</data>
</react>
<react id='L19'>
<sample id='MAQC_Reference 2_A'/>
<data>
<tar id='BAT1'/>
<cq>29,32</cq>
</data>
</react>
<react id='M19'>
<sample id='MAQC_Reference 3_A'/>
<data>
<tar id='BAT1'/>
<cq>29,71</cq>
</data>
</react>
<react id='N19'>
<sample id='MAQC_Reference 3_A'/>
<data>
<tar id='BAT1'/>
<cq>29,6</cq>
</data>
</react>
<react id='O19'>
<sample id='MAQC_Reference 4_A'/>
<data>
<tar id='BAT1'/>
<cq>28,26</cq>
</data>
</react>
<react id='P19'>
<sample id='MAQC_Reference 4_A'/>
<data>
<tar id='BAT1'/>
<cq>28,71</cq>
</data>
</react>
<react id='A20'>
<sample id='MAQC_Reference 1_NA'/>
<data>
<tar id='JMJD2A'/>
<cq>26,79</cq>
</data>
</react>
<react id='B20'>
<sample id='MAQC_Reference 1_NA'/>
<data>
<tar id='JMJD2A'/>
<cq>26,8</cq>
</data>
</react>
<react id='C20'>
<sample id='MAQC_Reference 2_NA'/>
<data>
<tar id='JMJD2A'/>
<cq>26,76</cq>
</data>
</react>
<react id='D20'>
<sample id='MAQC_Reference 2_NA'/>
<data>
<tar id='JMJD2A'/>
<cq>26,8</cq>
</data>
</react>
<react id='E20'>
<sample id='MAQC_Reference 3_NA'/>
<data>
<tar id='JMJD2A'/>
<cq>26,64</cq>
</data>
</react>
<react id='F20'>
<sample id='MAQC_Reference 3_NA'/>
<data>
<tar id='JMJD2A'/>
<cq>26,62</cq>
</data>
</react>
<react id='G20'>
<sample id='MAQC_Reference 4_NA'/>
<data>
<tar id='JMJD2A'/>
<cq>26,3</cq>
</data>
</react>
<react id='H20'>
<sample id='MAQC_Reference 4_NA'/>
<data>
<tar id='JMJD2A'/>
<cq>26,15</cq>
</data>
</react>
<react id='I20'>
<sample id='MAQC_Reference 1_A'/>
<data>
<tar id='JMJD2A'/>
<cq>29,86</cq>
</data>
</react>
<react id='J20'>
<sample id='MAQC_Reference 1_A'/>
<data>
<tar id='JMJD2A'/>
<cq>29,97</cq>
</data>
</react>
<react id='K20'>
<sample id='MAQC_Reference 2_A'/>
<data>
<tar id='JMJD2A'/>
<cq>30,16</cq>
</data>
</react>
<react id='L20'>
<sample id='MAQC_Reference 2_A'/>
<data>
<tar id='JMJD2A'/>
<cq>29,82</cq>
</data>
</react>
<react id='M20'>
<sample id='MAQC_Reference 3_A'/>
<data>
<tar id='JMJD2A'/>
<cq>29,89</cq>
</data>
</react>
<react id='N20'>
<sample id='MAQC_Reference 3_A'/>
<data>
<tar id='JMJD2A'/>
<cq>29,44</cq>
</data>
</react>
<react id='O20'>
<sample id='MAQC_Reference 4_A'/>
<data>
<tar id='JMJD2A'/>
<cq>29,81</cq>
</data>
</react>
<react id='P20'>
<sample id='MAQC_Reference 4_A'/>
<data>
<tar id='JMJD2A'/>
<cq>29,79</cq>
</data>
</react>
<react id='A21'>
<sample id='MAQC_Reference 1_NA'/>
<data>
<tar id='PPIC'/>
<cq>26,65</cq>
</data>
</react>
<react id='B21'>
<sample id='MAQC_Reference 1_NA'/>
<data>
<tar id='PPIC'/>
<cq>26,68</cq>
</data>
</react>
<react id='C21'>
<sample id='MAQC_Reference 2_NA'/>
<data>
<tar id='PPIC'/>
<cq>30,07</cq>
</data>
</react>
<react id='D21'>
<sample id='MAQC_Reference 2_NA'/>
<data>
<tar id='PPIC'/>
<cq>29,93</cq>
</data>
</react>
<react id='E21'>
<sample id='MAQC_Reference 3_NA'/>
<data>
<tar id='PPIC'/>
<cq>28,27</cq>
</data>
</react>
<react id='F21'>
<sample id='MAQC_Reference 3_NA'/>
<data>
<tar id='PPIC'/>
<cq>28,54</cq>
</data>
</react>
<react id='G21'>
<sample id='MAQC_Reference 4_NA'/>
<data>
<tar id='PPIC'/>
<cq>26,77</cq>
</data>
</react>
<react id='H21'>
<sample id='MAQC_Reference 4_NA'/>
<data>
<tar id='PPIC'/>
<cq>26,8</cq>
</data>
</react>
<react id='I21'>
<sample id='MAQC_Reference 1_A'/>
<data>
<tar id='PPIC'/>
<cq>27,92</cq>
</data>
</react>
<react id='J21'>
<sample id='MAQC_Reference 1_A'/>
<data>
<tar id='PPIC'/>
<cq>28,04</cq>
</data>
</react>
<react id='K21'>
<sample id='MAQC_Reference 2_A'/>
<data>
<tar id='PPIC'/>
<cq>31,84</cq>
</data>
</react>
<react id='L21'>
<sample id='MAQC_Reference 2_A'/>
<data>
<tar id='PPIC'/>
<cq>31,62</cq>
</data>
</react>
<react id='M21'>
<sample id='MAQC_Reference 3_A'/>
<data>
<tar id='PPIC'/>
<cq>30,83</cq>
</data>
</react>
<react id='N21'>
<sample id='MAQC_Reference 3_A'/>
<data>
<tar id='PPIC'/>
<cq>31,46</cq>
</data>
</react>
<react id='O21'>
<sample id='MAQC_Reference 4_A'/>
<data>
<tar id='PPIC'/>
<cq>28,19</cq>
</data>
</react>
<react id='P21'>
<sample id='MAQC_Reference 4_A'/>
<data>
<tar id='PPIC'/>
<cq>28,63</cq>
</data>
</react>
<react id='A22'>
<sample id='MAQC_Reference 1_NA'/>
<data>
<tar id='PKIA'/>
<cq>29,49</cq>
</data>
</react>
<react id='B22'>
<sample id='MAQC_Reference 1_NA'/>
<data>
<tar id='PKIA'/>
<cq>29,78</cq>
</data>
</react>
<react id='C22'>
<sample id='MAQC_Reference 2_NA'/>
<data>
<tar id='PKIA'/>
<cq>26,48</cq>
</data>
</react>
<react id='D22'>
<sample id='MAQC_Reference 2_NA'/>
<data>
<tar id='PKIA'/>
<cq>26,55</cq>
</data>
</react>
<react id='E22'>
<sample id='MAQC_Reference 3_NA'/>
<data>
<tar id='PKIA'/>
<cq>26,31</cq>
</data>
</react>
<react id='F22'>
<sample id='MAQC_Reference 3_NA'/>
<data>
<tar id='PKIA'/>
<cq>26,68</cq>
</data>
</react>
<react id='G22'>
<sample id='MAQC_Reference 4_NA'/>
<data>
<tar id='PKIA'/>
<cq>27,46</cq>
</data>
</react>
<react id='H22'>
<sample id='MAQC_Reference 4_NA'/>
<data>
<tar id='PKIA'/>
<cq>27,79</cq>
</data>
</react>
<react id='I22'>
<sample id='MAQC_Reference 1_A'/>
<data>
<tar id='PKIA'/>
<cq>32,47</cq>
</data>
</react>
<react id='J22'>
<sample id='MAQC_Reference 1_A'/>
<data>
<tar id='PKIA'/>
<cq>32,74</cq>
</data>
</react>
<react id='K22'>
<sample id='MAQC_Reference 2_A'/>
<data>
<tar id='PKIA'/>
<cq>31,18</cq>
</data>
</react>
<react id='L22'>
<sample id='MAQC_Reference 2_A'/>
<data>
<tar id='PKIA'/>
<cq>31,27</cq>
</data>
</react>
<react id='M22'>
<sample id='MAQC_Reference 3_A'/>
<data>
<tar id='PKIA'/>
<cq>31,66</cq>
</data>
</react>
<react id='N22'>
<sample id='MAQC_Reference 3_A'/>
<data>
<tar id='PKIA'/>
<cq>31,78</cq>
</data>
</react>
<react id='O22'>
<sample id='MAQC_Reference 4_A'/>
<data>
<tar id='PKIA'/>
<cq>31,92</cq>
</data>
</react>
<react id='P22'>
<sample id='MAQC_Reference 4_A'/>
<data>
<tar id='PKIA'/>
<cq>33,1</cq>
</data>
</react>
<react id='A23'>
<sample id='MAQC_Reference 1_NA'/>
<data>
<tar id='USE1'/>
<cq>26,34</cq>
</data>
</react>
<react id='B23'>
<sample id='MAQC_Reference 1_NA'/>
<data>
<tar id='USE1'/>
<cq>26,29</cq>
</data>
</react>
<react id='C23'>
<sample id='MAQC_Reference 2_NA'/>
<data>
<tar id='USE1'/>
<cq>26,33</cq>
</data>
</react>
<react id='D23'>
<sample id='MAQC_Reference 2_NA'/>
<data>
<tar id='USE1'/>
<cq>26,46</cq>
</data>
</react>
<react id='E23'>
<sample id='MAQC_Reference 3_NA'/>
<data>
<tar id='USE1'/>
<cq>26,3</cq>
</data>
</react>
<react id='F23'>
<sample id='MAQC_Reference 3_NA'/>
<data>
<tar id='USE1'/>
<cq>26,55</cq>
</data>
</react>
<react id='G23'>
<sample id='MAQC_Reference 4_NA'/>
<data>
<tar id='USE1'/>
<cq>26,15</cq>
</data>
</react>
<react id='H23'>
<sample id='MAQC_Reference 4_NA'/>
<data>
<tar id='USE1'/>
<cq>26,2</cq>
</data>
</react>
<react id='I23'>
<sample id='MAQC_Reference 1_A'/>
<data>
<tar id='USE1'/>
<cq>28,68</cq>
</data>
</react>
<react id='J23'>
<sample id='MAQC_Reference 1_A'/>
<data>
<tar id='USE1'/>
<cq>28,73</cq>
</data>
</react>
<react id='K23'>
<sample id='MAQC_Reference 2_A'/>
<data>
<tar id='USE1'/>
<cq>28,6</cq>
</data>
</react>
<react id='L23'>
<sample id='MAQC_Reference 2_A'/>
<data>
<tar id='USE1'/>
<cq>28,68</cq>
</data>
</react>
<react id='M23'>
<sample id='MAQC_Reference 3_A'/>
<data>
<tar id='USE1'/>
<cq>29,2</cq>
</data>
</react>
<react id='N23'>
<sample id='MAQC_Reference 3_A'/>
<data>
<tar id='USE1'/>
<cq>29,52</cq>
</data>
</react>
<react id='O23'>
<sample id='MAQC_Reference 4_A'/>
<data>
<tar id='USE1'/>
<cq>29,56</cq>
</data>
</react>
<react id='P23'>
<sample id='MAQC_Reference 4_A'/>
<data>
<tar id='USE1'/>
<cq>29,72</cq>
</data>
</react>
</run>
<run id='RUN8'>
<react id='A1'>
<sample id='MAQC_Reference 1_NA'/>
<data>
<tar id='VAMP3'/>
<cq>25,23</cq>
</data>
</react>
<react id='B1'>
<sample id='MAQC_Reference 1_NA'/>
<data>
<tar id='VAMP3'/>
<cq>25,16</cq>
</data>
</react>
<react id='C1'>
<sample id='MAQC_Reference 2_NA'/>
<data>
<tar id='VAMP3'/>
<cq>25,7</cq>
</data>
</react>
<react id='D1'>
<sample id='MAQC_Reference 2_NA'/>
<data>
<tar id='VAMP3'/>
<cq>25,56</cq>
</data>
</react>
<react id='E1'>
<sample id='MAQC_Reference 3_NA'/>
<data>
<tar id='VAMP3'/>
<cq>25,24</cq>
</data>
</react>
<react id='F1'>
<sample id='MAQC_Reference 3_NA'/>
<data>
<tar id='VAMP3'/>
<cq>25,26</cq>
</data>
</react>
<react id='G1'>
<sample id='MAQC_Reference 4_NA'/>
<data>
<tar id='VAMP3'/>
<cq>24,87</cq>
</data>
</react>
<react id='H1'>
<sample id='MAQC_Reference 4_NA'/>
<data>
<tar id='VAMP3'/>
<cq>24,83</cq>
</data>
</react>
<react id='I1'>
<sample id='MAQC_Reference 1_A'/>
<data>
<tar id='VAMP3'/>
<cq>27,08</cq>
</data>
</react>
<react id='J1'>
<sample id='MAQC_Reference 1_A'/>
<data>
<tar id='VAMP3'/>
<cq>27,31</cq>
</data>
</react>
<react id='K1'>
<sample id='MAQC_Reference 2_A'/>
<data>
<tar id='VAMP3'/>
<cq>27,93</cq>
</data>
</react>
<react id='L1'>
<sample id='MAQC_Reference 2_A'/>
<data>
<tar id='VAMP3'/>
<cq>27,97</cq>
</data>
</react>
<react id='M1'>
<sample id='MAQC_Reference 3_A'/>
<data>
<tar id='VAMP3'/>
<cq>28,24</cq>
</data>
</react>
<react id='N1'>
<sample id='MAQC_Reference 3_A'/>
<data>
<tar id='VAMP3'/>
<cq>28,09</cq>
</data>
</react>
<react id='O1'>
<sample id='MAQC_Reference 4_A'/>
<data>
<tar id='VAMP3'/>
<cq>27,6</cq>
</data>
</react>
<react id='P1'>
<sample id='MAQC_Reference 4_A'/>
<data>
<tar id='VAMP3'/>
<cq>27,69</cq>
</data>
</react>
<react id='A2'>
<sample id='MAQC_Reference 1_NA'/>
<data>
<tar id='KIAA0196'/>
<cq>28,71</cq>
</data>
</react>
<react id='B2'>
<sample id='MAQC_Reference 1_NA'/>
<data>
<tar id='KIAA0196'/>
<cq>30,05</cq>
</data>
</react>
<react id='C2'>
<sample id='MAQC_Reference 2_NA'/>
<data>
<tar id='KIAA0196'/>
<cq>30,57</cq>
</data>
</react>
<react id='D2'>
<sample id='MAQC_Reference 2_NA'/>
<data>
<tar id='KIAA0196'/>
<cq>30,93</cq>
</data>
</react>
<react id='E2'>
<sample id='MAQC_Reference 3_NA'/>
<data>
<tar id='KIAA0196'/>
<cq>29,98</cq>
</data>
</react>
<react id='F2'>
<sample id='MAQC_Reference 3_NA'/>
<data>
<tar id='KIAA0196'/>
<cq>30,59</cq>
</data>
</react>
<react id='G2'>
<sample id='MAQC_Reference 4_NA'/>
<data>
<tar id='KIAA0196'/>
<cq>29,65</cq>
</data>
</react>
<react id='H2'>
<sample id='MAQC_Reference 4_NA'/>
<data>
<tar id='KIAA0196'/>
<cq>29,82</cq>
</data>
</react>
<react id='I2'>
<sample id='MAQC_Reference 1_A'/>
<data>
<tar id='KIAA0196'/>
<cq>32,83</cq>
</data>
</react>
<react id='J2'>
<sample id='MAQC_Reference 1_A'/>
<data>
<tar id='KIAA0196'/>
<cq>32,88</cq>
</data>
</react>
<react id='K2'>
<sample id='MAQC_Reference 2_A'/>
<data>
<tar id='KIAA0196'/>
<cq>34,85</cq>
</data>
</react>
<react id='L2'>
<sample id='MAQC_Reference 2_A'/>
<data>
<tar id='KIAA0196'/>
<cq>35,19</cq>
</data>
</react>
<react id='M2'>
<sample id='MAQC_Reference 3_A'/>
<data>
<tar id='KIAA0196'/>
<cq>33,22</cq>
</data>
</react>
<react id='N2'>
<sample id='MAQC_Reference 3_A'/>
<data>
<tar id='KIAA0196'/>
<cq>35,57</cq>
</data>
</react>
<react id='O2'>
<sample id='MAQC_Reference 4_A'/>
<data>
<tar id='KIAA0196'/>
<cq>34,9</cq>
</data>
</react>
<react id='P2'>
<sample id='MAQC_Reference 4_A'/>
<data>
<tar id='KIAA0196'/>
<cq>34,77</cq>
</data>
</react>
<react id='A3'>
<sample id='MAQC_Reference 1_NA'/>
<data>
<tar id='POLR2G'/>
<cq>25,82</cq>
</data>
</react>
<react id='B3'>
<sample id='MAQC_Reference 1_NA'/>
<data>
<tar id='POLR2G'/>
<cq>25,7</cq>
</data>
</react>
<react id='C3'>
<sample id='MAQC_Reference 2_NA'/>
<data>
<tar id='POLR2G'/>
<cq>27,04</cq>
</data>
</react>
<react id='D3'>
<sample id='MAQC_Reference 2_NA'/>
<data>
<tar id='POLR2G'/>
<cq>26,95</cq>
</data>
</react>
<react id='E3'>
<sample id='MAQC_Reference 3_NA'/>
<data>
<tar id='POLR2G'/>
<cq>26,49</cq>
</data>
</react>
<react id='F3'>
<sample id='MAQC_Reference 3_NA'/>
<data>
<tar id='POLR2G'/>
<cq>26,42</cq>
</data>
</react>
<react id='G3'>
<sample id='MAQC_Reference 4_NA'/>
<data>
<tar id='POLR2G'/>
<cq>25,65</cq>
</data>
</react>
<react id='H3'>
<sample id='MAQC_Reference 4_NA'/>
<data>
<tar id='POLR2G'/>
<cq>25,64</cq>
</data>
</react>
<react id='I3'>
<sample id='MAQC_Reference 1_A'/>
<data>
<tar id='POLR2G'/>
<cq>28,35</cq>
</data>
</react>
<react id='J3'>
<sample id='MAQC_Reference 1_A'/>
<data>
<tar id='POLR2G'/>
<cq>28,54</cq>
</data>
</react>
<react id='K3'>
<sample id='MAQC_Reference 2_A'/>
<data>
<tar id='POLR2G'/>
<cq>30,52</cq>
</data>
</react>
<react id='L3'>
<sample id='MAQC_Reference 2_A'/>
<data>
<tar id='POLR2G'/>
<cq>30,16</cq>
</data>
</react>
<react id='M3'>
<sample id='MAQC_Reference 3_A'/>
<data>
<tar id='POLR2G'/>
<cq>30,14</cq>
</data>
</react>
<react id='N3'>
<sample id='MAQC_Reference 3_A'/>
<data>
<tar id='POLR2G'/>
<cq>30,03</cq>
</data>
</react>
<react id='O3'>
<sample id='MAQC_Reference 4_A'/>
<data>
<tar id='POLR2G'/>
<cq>28,06</cq>
</data>
</react>
<react id='P3'>
<sample id='MAQC_Reference 4_A'/>
<data>
<tar id='POLR2G'/>
<cq>28,11</cq>
</data>
</react>
<react id='A4'>
<sample id='MAQC_Reference 1_NA'/>
<data>
<tar id='RBM5'/>
<cq>26,86</cq>
</data>
</react>
<react id='B4'>
<sample id='MAQC_Reference 1_NA'/>
<data>
<tar id='RBM5'/>
<cq>26,54</cq>
</data>
</react>
<react id='C4'>
<sample id='MAQC_Reference 2_NA'/>
<data>
<tar id='RBM5'/>
<cq>26,52</cq>
</data>
</react>
<react id='D4'>
<sample id='MAQC_Reference 2_NA'/>
<data>
<tar id='RBM5'/>
<cq>26,26</cq>
</data>
</react>
<react id='E4'>
<sample id='MAQC_Reference 3_NA'/>
<data>
<tar id='RBM5'/>
<cq>26,16</cq>
</data>
</react>
<react id='F4'>
<sample id='MAQC_Reference 3_NA'/>
<data>
<tar id='RBM5'/>
<cq>26,05</cq>
</data>
</react>
<react id='G4'>
<sample id='MAQC_Reference 4_NA'/>
<data>
<tar id='RBM5'/>
<cq>26,03</cq>
</data>
</react>
<react id='H4'>
<sample id='MAQC_Reference 4_NA'/>
<data>
<tar id='RBM5'/>
<cq>26,02</cq>
</data>
</react>
<react id='I4'>
<sample id='MAQC_Reference 1_A'/>
<data>
<tar id='RBM5'/>
<cq>29,56</cq>
</data>
</react>
<react id='J4'>
<sample id='MAQC_Reference 1_A'/>
<data>
<tar id='RBM5'/>
<cq>29,44</cq>
</data>
</react>
<react id='K4'>
<sample id='MAQC_Reference 2_A'/>
<data>
<tar id='RBM5'/>
<cq>30,06</cq>
</data>
</react>
<react id='L4'>
<sample id='MAQC_Reference 2_A'/>
<data>
<tar id='RBM5'/>
<cq>30,03</cq>
</data>
</react>
<react id='M4'>
<sample id='MAQC_Reference 3_A'/>
<data>
<tar id='RBM5'/>
<cq>29,67</cq>
</data>
</react>
<react id='N4'>
<sample id='MAQC_Reference 3_A'/>
<data>
<tar id='RBM5'/>
<cq>29,34</cq>
</data>
</react>
<react id='O4'>
<sample id='MAQC_Reference 4_A'/>
<data>
<tar id='RBM5'/>
<cq>30,34</cq>
</data>
</react>
<react id='P4'>
<sample id='MAQC_Reference 4_A'/>
<data>
<tar id='RBM5'/>
<cq>30,02</cq>
</data>
</react>
<react id='A5'>
<sample id='MAQC_Reference 1_NA'/>
<data>
<tar id='FOXJ2'/>
<cq>28,3</cq>
</data>
</react>
<react id='B5'>
<sample id='MAQC_Reference 1_NA'/>
<data>
<tar id='FOXJ2'/>
<cq>28,47</cq>
</data>
</react>
<react id='C5'>
<sample id='MAQC_Reference 2_NA'/>
<data>
<tar id='FOXJ2'/>
<cq>28,12</cq>
</data>
</react>
<react id='D5'>
<sample id='MAQC_Reference 2_NA'/>
<data>
<tar id='FOXJ2'/>
<cq>28,02</cq>
</data>
</react>
<react id='E5'>
<sample id='MAQC_Reference 3_NA'/>
<data>
<tar id='FOXJ2'/>
<cq>27,67</cq>
</data>
</react>
<react id='F5'>
<sample id='MAQC_Reference 3_NA'/>
<data>
<tar id='FOXJ2'/>
<cq>27,73</cq>
</data>
</react>
<react id='G5'>
<sample id='MAQC_Reference 4_NA'/>
<data>
<tar id='FOXJ2'/>
<cq>27,56</cq>
</data>
</react>
<react id='H5'>
<sample id='MAQC_Reference 4_NA'/>
<data>
<tar id='FOXJ2'/>
<cq>27,54</cq>
</data>
</react>
<react id='I5'>
<sample id='MAQC_Reference 1_A'/>
<data>
<tar id='FOXJ2'/>
<cq>30,54</cq>
</data>
</react>
<react id='J5'>
<sample id='MAQC_Reference 1_A'/>
<data>
<tar id='FOXJ2'/>
<cq>31,02</cq>
</data>
</react>
<react id='K5'>
<sample id='MAQC_Reference 2_A'/>
<data>
<tar id='FOXJ2'/>
<cq>31,51</cq>
</data>
</react>
<react id='L5'>
<sample id='MAQC_Reference 2_A'/>
<data>
<tar id='FOXJ2'/>
<cq>32,49</cq>
</data>
</react>
<react id='M5'>
<sample id='MAQC_Reference 3_A'/>
<data>
<tar id='FOXJ2'/>
<cq>30,08</cq>
</data>
</react>
<react id='N5'>
<sample id='MAQC_Reference 3_A'/>
<data>
<tar id='FOXJ2'/>
<cq>29,72</cq>
</data>
</react>
<react id='O5'>
<sample id='MAQC_Reference 4_A'/>
<data>
<tar id='FOXJ2'/>
<cq>33,83</cq>
</data>
</react>
<react id='P5'>
<sample id='MAQC_Reference 4_A'/>
<data>
<tar id='FOXJ2'/>
<cq>33,33</cq>
</data>
</react>
<react id='A6'>
<sample id='MAQC_Reference 1_NA'/>
<data>
<tar id='ALKBH1'/>
<cq>36,38</cq>
</data>
</react>
<react id='B6'>
<sample id='MAQC_Reference 1_NA'/>
<data>
<tar id='ALKBH1'/>
<cq>35,24</cq>
</data>
</react>
<react id='C6'>
<sample id='MAQC_Reference 2_NA'/>
<data>
<tar id='ALKBH1'/>
<cq>35,13</cq>
</data>
</react>
<react id='D6'>
<sample id='MAQC_Reference 2_NA'/>
<data>
<tar id='ALKBH1'/>
<cq>35,07</cq>
</data>
</react>
<react id='E6'>
<sample id='MAQC_Reference 3_NA'/>
<data>
<tar id='ALKBH1'/>
<cq>35,1</cq>
</data>
</react>
<react id='F6'>
<sample id='MAQC_Reference 3_NA'/>
<data>
<tar id='ALKBH1'/>
<cq>34,94</cq>
</data>
</react>
<react id='G6'>
<sample id='MAQC_Reference 4_NA'/>
<data>
<tar id='ALKBH1'/>
<cq>34,97</cq>
</data>
</react>
<react id='H6'>
<sample id='MAQC_Reference 4_NA'/>
<data>
<tar id='ALKBH1'/>
<cq>34,79</cq>
</data>
</react>
<react id='I6'>
<sample id='MAQC_Reference 1_A'/>
<data>
<tar id='ALKBH1'/>
<cq>36,79</cq>
</data>
</react>
<react id='J6'>
<sample id='MAQC_Reference 1_A'/>
<data>
<tar id='ALKBH1'/>
<cq>36,71</cq>
</data>
</react>
<react id='K6'>
<sample id='MAQC_Reference 2_A'/>
<data>
<tar id='ALKBH1'/>
<cq>36,75</cq>
</data>
</react>
<react id='L6'>
<sample id='MAQC_Reference 2_A'/>
<data>
<tar id='ALKBH1'/>
<cq>36,47</cq>
</data>
</react>
<react id='M6'>
<sample id='MAQC_Reference 3_A'/>
<data>
<tar id='ALKBH1'/>
<cq>35,5</cq>
</data>
</react>
<react id='N6'>
<sample id='MAQC_Reference 3_A'/>
<data>
<tar id='ALKBH1'/>
<cq>36,19</cq>
</data>
</react>
<react id='O6'>
<sample id='MAQC_Reference 4_A'/>
<data>
<tar id='ALKBH1'/>
<cq>36,5</cq>
</data>
</react>
<react id='P6'>
<sample id='MAQC_Reference 4_A'/>
<data>
<tar id='ALKBH1'/>
<cq>36,38</cq>
</data>
</react>
<react id='A7'>
<sample id='MAQC_Reference 1_NA'/>
<data>
<tar id='P2RY5'/>
<cq>27,18</cq>
</data>
</react>
<react id='B7'>
<sample id='MAQC_Reference 1_NA'/>
<data>
<tar id='P2RY5'/>
<cq>27,17</cq>
</data>
</react>
<react id='C7'>
<sample id='MAQC_Reference 2_NA'/>
<data>
<tar id='P2RY5'/>
<cq>28,43</cq>
</data>
</react>
<react id='D7'>
<sample id='MAQC_Reference 2_NA'/>
<data>
<tar id='P2RY5'/>
<cq>28,58</cq>
</data>
</react>
<react id='E7'>
<sample id='MAQC_Reference 3_NA'/>
<data>
<tar id='P2RY5'/>
<cq>27,8</cq>
</data>
</react>
<react id='F7'>
<sample id='MAQC_Reference 3_NA'/>
<data>
<tar id='P2RY5'/>
<cq>27,74</cq>
</data>
</react>
<react id='G7'>
<sample id='MAQC_Reference 4_NA'/>
<data>
<tar id='P2RY5'/>
<cq>27</cq>
</data>
</react>
<react id='H7'>
<sample id='MAQC_Reference 4_NA'/>
<data>
<tar id='P2RY5'/>
<cq>26,95</cq>
</data>
</react>
<react id='I7'>
<sample id='MAQC_Reference 1_A'/>
<data>
<tar id='P2RY5'/>
<cq>31,01</cq>
</data>
</react>
<react id='J7'>
<sample id='MAQC_Reference 1_A'/>
<data>
<tar id='P2RY5'/>
<cq>30,91</cq>
</data>
</react>
<react id='K7'>
<sample id='MAQC_Reference 2_A'/>
<data>
<tar id='P2RY5'/>
<cq>31,93</cq>
</data>
</react>
<react id='L7'>
<sample id='MAQC_Reference 2_A'/>
<data>
<tar id='P2RY5'/>
<cq>32,06</cq>
</data>
</react>
<react id='M7'>
<sample id='MAQC_Reference 3_A'/>
<data>
<tar id='P2RY5'/>
<cq>31,44</cq>
</data>
</react>
<react id='N7'>
<sample id='MAQC_Reference 3_A'/>
<data>
<tar id='P2RY5'/>
<cq>30,93</cq>
</data>
</react>
<react id='O7'>
<sample id='MAQC_Reference 4_A'/>
<data>
<tar id='P2RY5'/>
<cq>31,54</cq>
</data>
</react>
<react id='P7'>
<sample id='MAQC_Reference 4_A'/>
<data>
<tar id='P2RY5'/>
<cq>31,52</cq>
</data>
</react>
<react id='A8'>
<sample id='MAQC_Reference 1_NA'/>
<data>
<tar id='RARRES3'/>
<cq>27,6</cq>
</data>
</react>
<react id='B8'>
<sample id='MAQC_Reference 1_NA'/>
<data>
<tar id='RARRES3'/>
<cq>26,71</cq>
</data>
</react>
<react id='C8'>
<sample id='MAQC_Reference 2_NA'/>
<data>
<tar id='RARRES3'/>
<cq>26,72</cq>
</data>
</react>
<react id='D8'>
<sample id='MAQC_Reference 2_NA'/>
<data>
<tar id='RARRES3'/>
<cq>26,56</cq>
</data>
</react>
<react id='E8'>
<sample id='MAQC_Reference 3_NA'/>
<data>
<tar id='RARRES3'/>
<cq>26,68</cq>
</data>
</react>
<react id='F8'>
<sample id='MAQC_Reference 3_NA'/>
<data>
<tar id='RARRES3'/>
<cq>26,62</cq>
</data>
</react>
<react id='G8'>
<sample id='MAQC_Reference 4_NA'/>
<data>
<tar id='RARRES3'/>
<cq>26,55</cq>
</data>
</react>
<react id='H8'>
<sample id='MAQC_Reference 4_NA'/>
<data>
<tar id='RARRES3'/>
<cq>26,56</cq>
</data>
</react>
<react id='I8'>
<sample id='MAQC_Reference 1_A'/>
<data>
<tar id='RARRES3'/>
<cq>27,93</cq>
</data>
</react>
<react id='J8'>
<sample id='MAQC_Reference 1_A'/>
<data>
<tar id='RARRES3'/>
<cq>28,13</cq>
</data>
</react>
<react id='K8'>
<sample id='MAQC_Reference 2_A'/>
<data>
<tar id='RARRES3'/>
<cq>28,01</cq>
</data>
</react>
<react id='L8'>
<sample id='MAQC_Reference 2_A'/>
<data>
<tar id='RARRES3'/>
<cq>27,92</cq>
</data>
</react>
<react id='M8'>
<sample id='MAQC_Reference 3_A'/>
<data>
<tar id='RARRES3'/>
<cq>27,59</cq>
</data>
</react>
<react id='N8'>
<sample id='MAQC_Reference 3_A'/>
<data>
<tar id='RARRES3'/>
<cq>27,43</cq>
</data>
</react>
<react id='O8'>
<sample id='MAQC_Reference 4_A'/>
<data>
<tar id='RARRES3'/>
<cq>27,95</cq>
</data>
</react>
<react id='P8'>
<sample id='MAQC_Reference 4_A'/>
<data>
<tar id='RARRES3'/>
<cq>27,81</cq>
</data>
</react>
<react id='A9'>
<sample id='MAQC_Reference 1_NA'/>
<data>
<tar id='MAP3K5'/>
<cq>29,31</cq>
</data>
</react>
<react id='B9'>
<sample id='MAQC_Reference 1_NA'/>
<data>
<tar id='MAP3K5'/>
<cq>29,02</cq>
</data>
</react>
<react id='C9'>
<sample id='MAQC_Reference 2_NA'/>
<data>
<tar id='MAP3K5'/>
<cq>26,77</cq>
</data>
</react>
<react id='D9'>
<sample id='MAQC_Reference 2_NA'/>
<data>
<tar id='MAP3K5'/>
<cq>26,75</cq>
</data>
</react>
<react id='E9'>
<sample id='MAQC_Reference 3_NA'/>
<data>
<tar id='MAP3K5'/>
<cq>26,74</cq>
</data>
</react>
<react id='F9'>
<sample id='MAQC_Reference 3_NA'/>
<data>
<tar id='MAP3K5'/>
<cq>26,79</cq>
</data>
</react>
<react id='G9'>
<sample id='MAQC_Reference 4_NA'/>
<data>
<tar id='MAP3K5'/>
<cq>27,67</cq>
</data>
</react>
<react id='H9'>
<sample id='MAQC_Reference 4_NA'/>
<data>
<tar id='MAP3K5'/>
<cq>27,51</cq>
</data>
</react>
<react id='I9'>
<sample id='MAQC_Reference 1_A'/>
<data>
<tar id='MAP3K5'/>
<cq>32,11</cq>
</data>
</react>
<react id='J9'>
<sample id='MAQC_Reference 1_A'/>
<data>
<tar id='MAP3K5'/>
<cq>31,63</cq>
</data>
</react>
<react id='K9'>
<sample id='MAQC_Reference 2_A'/>
<data>
<tar id='MAP3K5'/>
<cq>28,66</cq>
</data>
</react>
<react id='L9'>
<sample id='MAQC_Reference 2_A'/>
<data>
<tar id='MAP3K5'/>
<cq>28,9</cq>
</data>
</react>
<react id='M9'>
<sample id='MAQC_Reference 3_A'/>
<data>
<tar id='MAP3K5'/>
<cq>30,2</cq>
</data>
</react>
<react id='N9'>
<sample id='MAQC_Reference 3_A'/>
<data>
<tar id='MAP3K5'/>
<cq>30,26</cq>
</data>
</react>
<react id='O9'>
<sample id='MAQC_Reference 4_A'/>
<data>
<tar id='MAP3K5'/>
<cq>30,6</cq>
</data>
</react>
<react id='P9'>
<sample id='MAQC_Reference 4_A'/>
<data>
<tar id='MAP3K5'/>
<cq>30,67</cq>
</data>
</react>
<react id='A10'>
<sample id='MAQC_Reference 1_NA'/>
<data>
<tar id='NDUFAB1'/>
<cq>22,57</cq>
</data>
</react>
<react id='B10'>
<sample id='MAQC_Reference 1_NA'/>
<data>
<tar id='NDUFAB1'/>
<cq>22,46</cq>
</data>
</react>
<react id='C10'>
<sample id='MAQC_Reference 2_NA'/>
<data>
<tar id='NDUFAB1'/>
<cq>23,46</cq>
</data>
</react>
<react id='D10'>
<sample id='MAQC_Reference 2_NA'/>
<data>
<tar id='NDUFAB1'/>
<cq>23,47</cq>
</data>
</react>
<react id='E10'>
<sample id='MAQC_Reference 3_NA'/>
<data>
<tar id='NDUFAB1'/>
<cq>23,05</cq>
</data>
</react>
<react id='F10'>
<sample id='MAQC_Reference 3_NA'/>
<data>
<tar id='NDUFAB1'/>
<cq>23,05</cq>
</data>
</react>
<react id='G10'>
<sample id='MAQC_Reference 4_NA'/>
<data>
<tar id='NDUFAB1'/>
<cq>22,5</cq>
</data>
</react>
<react id='H10'>
<sample id='MAQC_Reference 4_NA'/>
<data>
<tar id='NDUFAB1'/>
<cq>22,53</cq>
</data>
</react>
<react id='I10'>
<sample id='MAQC_Reference 1_A'/>
<data>
<tar id='NDUFAB1'/>
<cq>22,64</cq>
</data>
</react>
<react id='J10'>
<sample id='MAQC_Reference 1_A'/>
<data>
<tar id='NDUFAB1'/>
<cq>22,62</cq>
</data>
</react>
<react id='K10'>
<sample id='MAQC_Reference 2_A'/>
<data>
<tar id='NDUFAB1'/>
<cq>23,9</cq>
</data>
</react>
<react id='L10'>
<sample id='MAQC_Reference 2_A'/>
<data>
<tar id='NDUFAB1'/>
<cq>23,91</cq>
</data>
</react>
<react id='M10'>
<sample id='MAQC_Reference 3_A'/>
<data>
<tar id='NDUFAB1'/>
<cq>23,71</cq>
</data>
</react>
<react id='N10'>
<sample id='MAQC_Reference 3_A'/>
<data>
<tar id='NDUFAB1'/>
<cq>23,7</cq>
</data>
</react>
<react id='O10'>
<sample id='MAQC_Reference 4_A'/>
<data>
<tar id='NDUFAB1'/>
<cq>23,04</cq>
</data>
</react>
<react id='P10'>
<sample id='MAQC_Reference 4_A'/>
<data>
<tar id='NDUFAB1'/>
<cq>23,11</cq>
</data>
</react>
<react id='A11'>
<sample id='MAQC_Reference 1_NA'/>
<data>
<tar id='DCXR'/>
<cq>24,56</cq>
</data>
</react>
<react id='B11'>
<sample id='MAQC_Reference 1_NA'/>
<data>
<tar id='DCXR'/>
<cq>24,59</cq>
</data>
</react>
<react id='C11'>
<sample id='MAQC_Reference 2_NA'/>
<data>
<tar id='DCXR'/>
<cq>24,64</cq>
</data>
</react>
<react id='D11'>
<sample id='MAQC_Reference 2_NA'/>
<data>
<tar id='DCXR'/>
<cq>24,59</cq>
</data>
</react>
<react id='E11'>
<sample id='MAQC_Reference 3_NA'/>
<data>
<tar id='DCXR'/>
<cq>24,51</cq>
</data>
</react>
<react id='F11'>
<sample id='MAQC_Reference 3_NA'/>
<data>
<tar id='DCXR'/>
<cq>24,52</cq>
</data>
</react>
<react id='G11'>
<sample id='MAQC_Reference 4_NA'/>
<data>
<tar id='DCXR'/>
<cq>24,24</cq>
</data>
</react>
<react id='H11'>
<sample id='MAQC_Reference 4_NA'/>
<data>
<tar id='DCXR'/>
<cq>24,24</cq>
</data>
</react>
<react id='I11'>
<sample id='MAQC_Reference 1_A'/>
<data>
<tar id='DCXR'/>
<cq>26,9</cq>
</data>
</react>
<react id='J11'>
<sample id='MAQC_Reference 1_A'/>
<data>
<tar id='DCXR'/>
<cq>26,94</cq>
</data>
</react>
<react id='K11'>
<sample id='MAQC_Reference 2_A'/>
<data>
<tar id='DCXR'/>
<cq>27,59</cq>
</data>
</react>
<react id='L11'>
<sample id='MAQC_Reference 2_A'/>
<data>
<tar id='DCXR'/>
<cq>27,66</cq>
</data>
</react>
<react id='M11'>
<sample id='MAQC_Reference 3_A'/>
<data>
<tar id='DCXR'/>
<cq>27,47</cq>
</data>
</react>
<react id='N11'>
<sample id='MAQC_Reference 3_A'/>
<data>
<tar id='DCXR'/>
<cq>27,47</cq>
</data>
</react>
<react id='O11'>
<sample id='MAQC_Reference 4_A'/>
<data>
<tar id='DCXR'/>
<cq>27,18</cq>
</data>
</react>
<react id='P11'>
<sample id='MAQC_Reference 4_A'/>
<data>
<tar id='DCXR'/>
<cq>27,43</cq>
</data>
</react>
<react id='A12'>
<sample id='MAQC_Reference 1_NA'/>
<data>
<tar id='SLC4A1AP'/>
<cq>26,82</cq>
</data>
</react>
<react id='B12'>
<sample id='MAQC_Reference 1_NA'/>
<data>
<tar id='SLC4A1AP'/>
<cq>26,61</cq>
</data>
</react>
<react id='C12'>
<sample id='MAQC_Reference 2_NA'/>
<data>
<tar id='SLC4A1AP'/>
<cq>26,1</cq>
</data>
</react>
<react id='D12'>
<sample id='MAQC_Reference 2_NA'/>
<data>
<tar id='SLC4A1AP'/>
<cq>26,08</cq>
</data>
</react>
<react id='E12'>
<sample id='MAQC_Reference 3_NA'/>
<data>
<tar id='SLC4A1AP'/>
<cq>26,01</cq>
</data>
</react>
<react id='F12'>
<sample id='MAQC_Reference 3_NA'/>
<data>
<tar id='SLC4A1AP'/>
<cq>26,08</cq>
</data>
</react>
<react id='G12'>
<sample id='MAQC_Reference 4_NA'/>
<data>
<tar id='SLC4A1AP'/>
<cq>26,01</cq>
</data>
</react>
<react id='H12'>
<sample id='MAQC_Reference 4_NA'/>
<data>
<tar id='SLC4A1AP'/>
<cq>26,05</cq>
</data>
</react>
<react id='I12'>
<sample id='MAQC_Reference 1_A'/>
<data>
<tar id='SLC4A1AP'/>
<cq>27,08</cq>
</data>
</react>
<react id='J12'>
<sample id='MAQC_Reference 1_A'/>
<data>
<tar id='SLC4A1AP'/>
<cq>26,89</cq>
</data>
</react>
<react id='K12'>
<sample id='MAQC_Reference 2_A'/>
<data>
<tar id='SLC4A1AP'/>
<cq>26,46</cq>
</data>
</react>
<react id='L12'>
<sample id='MAQC_Reference 2_A'/>
<data>
<tar id='SLC4A1AP'/>
<cq>26,47</cq>
</data>
</react>
<react id='M12'>
<sample id='MAQC_Reference 3_A'/>
<data>
<tar id='SLC4A1AP'/>
<cq>26,94</cq>
</data>
</react>
<react id='N12'>
<sample id='MAQC_Reference 3_A'/>
<data>
<tar id='SLC4A1AP'/>
<cq>26,92</cq>
</data>
</react>
<react id='O12'>
<sample id='MAQC_Reference 4_A'/>
<data>
<tar id='SLC4A1AP'/>
<cq>26,79</cq>
</data>
</react>
<react id='P12'>
<sample id='MAQC_Reference 4_A'/>
<data>
<tar id='SLC4A1AP'/>
<cq>26,79</cq>
</data>
</react>
<react id='A13'>
<sample id='MAQC_Reference 1_NA'/>
<data>
<tar id='CSNK2A2'/>
<cq>25,59</cq>
</data>
</react>
<react id='B13'>
<sample id='MAQC_Reference 1_NA'/>
<data>
<tar id='CSNK2A2'/>
<cq>25,51</cq>
</data>
</react>
<react id='C13'>
<sample id='MAQC_Reference 2_NA'/>
<data>
<tar id='CSNK2A2'/>
<cq>26,88</cq>
</data>
</react>
<react id='D13'>
<sample id='MAQC_Reference 2_NA'/>
<data>
<tar id='CSNK2A2'/>
<cq>26,83</cq>
</data>
</react>
<react id='E13'>
<sample id='MAQC_Reference 3_NA'/>
<data>
<tar id='CSNK2A2'/>
<cq>26,21</cq>
</data>
</react>
<react id='F13'>
<sample id='MAQC_Reference 3_NA'/>
<data>
<tar id='CSNK2A2'/>
<cq>26,17</cq>
</data>
</react>
<react id='G13'>
<sample id='MAQC_Reference 4_NA'/>
<data>
<tar id='CSNK2A2'/>
<cq>25,2</cq>
</data>
</react>
<react id='H13'>
<sample id='MAQC_Reference 4_NA'/>
<data>
<tar id='CSNK2A2'/>
<cq>25,2</cq>
</data>
</react>
<react id='I13'>
<sample id='MAQC_Reference 1_A'/>
<data>
<tar id='CSNK2A2'/>
<cq>27,25</cq>
</data>
</react>
<react id='J13'>
<sample id='MAQC_Reference 1_A'/>
<data>
<tar id='CSNK2A2'/>
<cq>27,08</cq>
</data>
</react>
<react id='K13'>
<sample id='MAQC_Reference 2_A'/>
<data>
<tar id='CSNK2A2'/>
<cq>28,52</cq>
</data>
</react>
<react id='L13'>
<sample id='MAQC_Reference 2_A'/>
<data>
<tar id='CSNK2A2'/>
<cq>28,43</cq>
</data>
</react>
<react id='M13'>
<sample id='MAQC_Reference 3_A'/>
<data>
<tar id='CSNK2A2'/>
<cq>27,77</cq>
</data>
</react>
<react id='N13'>
<sample id='MAQC_Reference 3_A'/>
<data>
<tar id='CSNK2A2'/>
<cq>27,82</cq>
</data>
</react>
<react id='O13'>
<sample id='MAQC_Reference 4_A'/>
<data>
<tar id='CSNK2A2'/>
<cq>27,19</cq>
</data>
</react>
<react id='P13'>
<sample id='MAQC_Reference 4_A'/>
<data>
<tar id='CSNK2A2'/>
<cq>27,2</cq>
</data>
</react>
<react id='A14'>
<sample id='MAQC_Reference 1_NA'/>
<data>
<tar id='PPP3CA'/>
<cq>27,09</cq>
</data>
</react>
<react id='B14'>
<sample id='MAQC_Reference 1_NA'/>
<data>
<tar id='PPP3CA'/>
<cq>27,2</cq>
</data>
</react>
<react id='C14'>
<sample id='MAQC_Reference 2_NA'/>
<data>
<tar id='PPP3CA'/>
<cq>23,74</cq>
</data>
</react>
<react id='D14'>
<sample id='MAQC_Reference 2_NA'/>
<data>
<tar id='PPP3CA'/>
<cq>23,71</cq>
</data>
</react>
<react id='E14'>
<sample id='MAQC_Reference 3_NA'/>
<data>
<tar id='PPP3CA'/>
<cq>23,87</cq>
</data>
</react>
<react id='F14'>
<sample id='MAQC_Reference 3_NA'/>
<data>
<tar id='PPP3CA'/>
<cq>23,92</cq>
</data>
</react>
<react id='G14'>
<sample id='MAQC_Reference 4_NA'/>
<data>
<tar id='PPP3CA'/>
<cq>24,9</cq>
</data>
</react>
<react id='H14'>
<sample id='MAQC_Reference 4_NA'/>
<data>
<tar id='PPP3CA'/>
<cq>24,74</cq>
</data>
</react>
<react id='I14'>
<sample id='MAQC_Reference 1_A'/>
<data>
<tar id='PPP3CA'/>
<cq>28,02</cq>
</data>
</react>
<react id='J14'>
<sample id='MAQC_Reference 1_A'/>
<data>
<tar id='PPP3CA'/>
<cq>28,23</cq>
</data>
</react>
<react id='K14'>
<sample id='MAQC_Reference 2_A'/>
<data>
<tar id='PPP3CA'/>
<cq>24,81</cq>
</data>
</react>
<react id='L14'>
<sample id='MAQC_Reference 2_A'/>
<data>
<tar id='PPP3CA'/>
<cq>24,79</cq>
</data>
</react>
<react id='M14'>
<sample id='MAQC_Reference 3_A'/>
<data>
<tar id='PPP3CA'/>
<cq>25,3</cq>
</data>
</react>
<react id='N14'>
<sample id='MAQC_Reference 3_A'/>
<data>
<tar id='PPP3CA'/>
<cq>25,29</cq>
</data>
</react>
<react id='O14'>
<sample id='MAQC_Reference 4_A'/>
<data>
<tar id='PPP3CA'/>
<cq>26,45</cq>
</data>
</react>
<react id='P14'>
<sample id='MAQC_Reference 4_A'/>
<data>
<tar id='PPP3CA'/>
<cq>26,25</cq>
</data>
</react>
<react id='A15'>
<sample id='MAQC_Reference 1_NA'/>
<data>
<tar id='FASTKD5'/>
<cq>27,45</cq>
</data>
</react>
<react id='B15'>
<sample id='MAQC_Reference 1_NA'/>
<data>
<tar id='FASTKD5'/>
<cq>27,63</cq>
</data>
</react>
<react id='C15'>
<sample id='MAQC_Reference 2_NA'/>
<data>
<tar id='FASTKD5'/>
<cq>27,66</cq>
</data>
</react>
<react id='D15'>
<sample id='MAQC_Reference 2_NA'/>
<data>
<tar id='FASTKD5'/>
<cq>27,74</cq>
</data>
</react>
<react id='E15'>
<sample id='MAQC_Reference 3_NA'/>
<data>
<tar id='FASTKD5'/>
<cq>27,52</cq>
</data>
</react>
<react id='F15'>
<sample id='MAQC_Reference 3_NA'/>
<data>
<tar id='FASTKD5'/>
<cq>27,54</cq>
</data>
</react>
<react id='G15'>
<sample id='MAQC_Reference 4_NA'/>
<data>
<tar id='FASTKD5'/>
<cq>27,01</cq>
</data>
</react>
<react id='H15'>
<sample id='MAQC_Reference 4_NA'/>
<data>
<tar id='FASTKD5'/>
<cq>27,21</cq>
</data>
</react>
<react id='I15'>
<sample id='MAQC_Reference 1_A'/>
<data>
<tar id='FASTKD5'/>
<cq>30,73</cq>
</data>
</react>
<react id='J15'>
<sample id='MAQC_Reference 1_A'/>
<data>
<tar id='FASTKD5'/>
<cq>30,5</cq>
</data>
</react>
<react id='K15'>
<sample id='MAQC_Reference 2_A'/>
<data>
<tar id='FASTKD5'/>
<cq>33,15</cq>
</data>
</react>
<react id='L15'>
<sample id='MAQC_Reference 2_A'/>
<data>
<tar id='FASTKD5'/>
<cq>32,27</cq>
</data>
</react>
<react id='M15'>
<sample id='MAQC_Reference 3_A'/>
<data>
<tar id='FASTKD5'/>
<cq>31,77</cq>
</data>
</react>
<react id='N15'>
<sample id='MAQC_Reference 3_A'/>
<data>
<tar id='FASTKD5'/>
<cq>31,68</cq>
</data>
</react>
<react id='O15'>
<sample id='MAQC_Reference 4_A'/>
<data>
<tar id='FASTKD5'/>
<cq>31,69</cq>
</data>
</react>
<react id='P15'>
<sample id='MAQC_Reference 4_A'/>
<data>
<tar id='FASTKD5'/>
<cq>31,83</cq>
</data>
</react>
<react id='A16'>
<sample id='MAQC_Reference 1_NA'/>
<data>
<tar id='NPC2'/>
<cq>24,84</cq>
</data>
</react>
<react id='B16'>
<sample id='MAQC_Reference 1_NA'/>
<data>
<tar id='NPC2'/>
<cq>24,7</cq>
</data>
</react>
<react id='C16'>
<sample id='MAQC_Reference 2_NA'/>
<data>
<tar id='NPC2'/>
<cq>26,17</cq>
</data>
</react>
<react id='D16'>
<sample id='MAQC_Reference 2_NA'/>
<data>
<tar id='NPC2'/>
<cq>26,15</cq>
</data>
</react>
<react id='E16'>
<sample id='MAQC_Reference 3_NA'/>
<data>
<tar id='NPC2'/>
<cq>25,6</cq>
</data>
</react>
<react id='F16'>
<sample id='MAQC_Reference 3_NA'/>
<data>
<tar id='NPC2'/>
<cq>25,54</cq>
</data>
</react>
<react id='G16'>
<sample id='MAQC_Reference 4_NA'/>
<data>
<tar id='NPC2'/>
<cq>24,57</cq>
</data>
</react>
<react id='H16'>
<sample id='MAQC_Reference 4_NA'/>
<data>
<tar id='NPC2'/>
<cq>24,66</cq>
</data>
</react>
<react id='I16'>
<sample id='MAQC_Reference 1_A'/>
<data>
<tar id='NPC2'/>
<cq>26,59</cq>
</data>
</react>
<react id='J16'>
<sample id='MAQC_Reference 1_A'/>
<data>
<tar id='NPC2'/>
<cq>26,66</cq>
</data>
</react>
<react id='K16'>
<sample id='MAQC_Reference 2_A'/>
<data>
<tar id='NPC2'/>
<cq>28,29</cq>
</data>
</react>
<react id='L16'>
<sample id='MAQC_Reference 2_A'/>
<data>
<tar id='NPC2'/>
<cq>28,46</cq>
</data>
</react>
<react id='M16'>
<sample id='MAQC_Reference 3_A'/>
<data>
<tar id='NPC2'/>
<cq>27,98</cq>
</data>
</react>
<react id='N16'>
<sample id='MAQC_Reference 3_A'/>
<data>
<tar id='NPC2'/>
<cq>28,12</cq>
</data>
</react>
<react id='O16'>
<sample id='MAQC_Reference 4_A'/>
<data>
<tar id='NPC2'/>
<cq>26,81</cq>
</data>
</react>
<react id='P16'>
<sample id='MAQC_Reference 4_A'/>
<data>
<tar id='NPC2'/>
<cq>26,95</cq>
</data>
</react>
<react id='A17'>
<sample id='MAQC_Reference 1_NA'/>
<data>
<tar id='POLR1D'/>
<cq>24,44</cq>
</data>
</react>
<react id='B17'>
<sample id='MAQC_Reference 1_NA'/>
<data>
<tar id='POLR1D'/>
<cq>24,51</cq>
</data>
</react>
<react id='C17'>
<sample id='MAQC_Reference 2_NA'/>
<data>
<tar id='POLR1D'/>
<cq>26,04</cq>
</data>
</react>
<react id='D17'>
<sample id='MAQC_Reference 2_NA'/>
<data>
<tar id='POLR1D'/>
<cq>26,17</cq>
</data>
</react>
<react id='E17'>
<sample id='MAQC_Reference 3_NA'/>
<data>
<tar id='POLR1D'/>
<cq>25,35</cq>
</data>
</react>
<react id='F17'>
<sample id='MAQC_Reference 3_NA'/>
<data>
<tar id='POLR1D'/>
<cq>25,47</cq>
</data>
</react>
<react id='G17'>
<sample id='MAQC_Reference 4_NA'/>
<data>
<tar id='POLR1D'/>
<cq>24,49</cq>
</data>
</react>
<react id='H17'>
<sample id='MAQC_Reference 4_NA'/>
<data>
<tar id='POLR1D'/>
<cq>24,56</cq>
</data>
</react>
<react id='I17'>
<sample id='MAQC_Reference 1_A'/>
<data>
<tar id='POLR1D'/>
<cq>26,98</cq>
</data>
</react>
<react id='J17'>
<sample id='MAQC_Reference 1_A'/>
<data>
<tar id='POLR1D'/>
<cq>27,14</cq>
</data>
</react>
<react id='K17'>
<sample id='MAQC_Reference 2_A'/>
<data>
<tar id='POLR1D'/>
<cq>28,94</cq>
</data>
</react>
<react id='L17'>
<sample id='MAQC_Reference 2_A'/>
<data>
<tar id='POLR1D'/>
<cq>29,02</cq>
</data>
</react>
<react id='M17'>
<sample id='MAQC_Reference 3_A'/>
<data>
<tar id='POLR1D'/>
<cq>28,41</cq>
</data>
</react>
<react id='N17'>
<sample id='MAQC_Reference 3_A'/>
<data>
<tar id='POLR1D'/>
<cq>28,42</cq>
</data>
</react>
<react id='O17'>
<sample id='MAQC_Reference 4_A'/>
<data>
<tar id='POLR1D'/>
<cq>27,64</cq>
</data>
</react>
<react id='P17'>
<sample id='MAQC_Reference 4_A'/>
<data>
<tar id='POLR1D'/>
<cq>27,87</cq>
</data>
</react>
<react id='A18'>
<sample id='MAQC_Reference 1_NA'/>
<data>
<tar id='CCDC47'/>
<cq>25,51</cq>
</data>
</react>
<react id='B18'>
<sample id='MAQC_Reference 1_NA'/>
<data>
<tar id='CCDC47'/>
<cq>25,42</cq>
</data>
</react>
<react id='C18'>
<sample id='MAQC_Reference 2_NA'/>
<data>
<tar id='CCDC47'/>
<cq>25,8</cq>
</data>
</react>
<react id='D18'>
<sample id='MAQC_Reference 2_NA'/>
<data>
<tar id='CCDC47'/>
<cq>25,85</cq>
</data>
</react>
<react id='E18'>
<sample id='MAQC_Reference 3_NA'/>
<data>
<tar id='CCDC47'/>
<cq>25,56</cq>
</data>
</react>
<react id='F18'>
<sample id='MAQC_Reference 3_NA'/>
<data>
<tar id='CCDC47'/>
<cq>25,63</cq>
</data>
</react>
<react id='G18'>
<sample id='MAQC_Reference 4_NA'/>
<data>
<tar id='CCDC47'/>
<cq>25</cq>
</data>
</react>
<react id='H18'>
<sample id='MAQC_Reference 4_NA'/>
<data>
<tar id='CCDC47'/>
<cq>25,08</cq>
</data>
</react>
<react id='I18'>
<sample id='MAQC_Reference 1_A'/>
<data>
<tar id='CCDC47'/>
<cq>27,06</cq>
</data>
</react>
<react id='J18'>
<sample id='MAQC_Reference 1_A'/>
<data>
<tar id='CCDC47'/>
<cq>27,18</cq>
</data>
</react>
<react id='K18'>
<sample id='MAQC_Reference 2_A'/>
<data>
<tar id='CCDC47'/>
<cq>27,83</cq>
</data>
</react>
<react id='L18'>
<sample id='MAQC_Reference 2_A'/>
<data>
<tar id='CCDC47'/>
<cq>27,97</cq>
</data>
</react>
<react id='M18'>
<sample id='MAQC_Reference 3_A'/>
<data>
<tar id='CCDC47'/>
<cq>28,43</cq>
</data>
</react>
<react id='N18'>
<sample id='MAQC_Reference 3_A'/>
<data>
<tar id='CCDC47'/>
<cq>28,2</cq>
</data>
</react>
<react id='O18'>
<sample id='MAQC_Reference 4_A'/>
<data>
<tar id='CCDC47'/>
<cq>27,43</cq>
</data>
</react>
<react id='P18'>
<sample id='MAQC_Reference 4_A'/>
<data>
<tar id='CCDC47'/>
<cq>27,3</cq>
</data>
</react>
<react id='A19'>
<sample id='MAQC_Reference 1_NA'/>
<data>
<tar id='SYNGR1'/>
<cq>30,7</cq>
</data>
</react>
<react id='B19'>
<sample id='MAQC_Reference 1_NA'/>
<data>
<tar id='SYNGR1'/>
<cq>30,5</cq>
</data>
</react>
<react id='C19'>
<sample id='MAQC_Reference 2_NA'/>
<data>
<tar id='SYNGR1'/>
<cq>25,15</cq>
</data>
</react>
<react id='D19'>
<sample id='MAQC_Reference 2_NA'/>
<data>
<tar id='SYNGR1'/>
<cq>25,23</cq>
</data>
</react>
<react id='E19'>
<sample id='MAQC_Reference 3_NA'/>
<data>
<tar id='SYNGR1'/>
<cq>25,3</cq>
</data>
</react>
<react id='F19'>
<sample id='MAQC_Reference 3_NA'/>
<data>
<tar id='SYNGR1'/>
<cq>25,31</cq>
</data>
</react>
<react id='G19'>
<sample id='MAQC_Reference 4_NA'/>
<data>
<tar id='SYNGR1'/>
<cq>26,6</cq>
</data>
</react>
<react id='H19'>
<sample id='MAQC_Reference 4_NA'/>
<data>
<tar id='SYNGR1'/>
<cq>26,77</cq>
</data>
</react>
<react id='I19'>
<sample id='MAQC_Reference 1_A'/>
<data>
<tar id='SYNGR1'/>
</data>
</react>
<react id='J19'>
<sample id='MAQC_Reference 1_A'/>
<data>
<tar id='SYNGR1'/>
</data>
</react>
<react id='K19'>
<sample id='MAQC_Reference 2_A'/>
<data>
<tar id='SYNGR1'/>
<cq>32,12</cq>
</data>
</react>
<react id='L19'>
<sample id='MAQC_Reference 2_A'/>
<data>
<tar id='SYNGR1'/>
<cq>32,23</cq>
</data>
</react>
<react id='M19'>
<sample id='MAQC_Reference 3_A'/>
<data>
<tar id='SYNGR1'/>
<cq>34,82</cq>
</data>
</react>
<react id='N19'>
<sample id='MAQC_Reference 3_A'/>
<data>
<tar id='SYNGR1'/>
<cq>33,66</cq>
</data>
</react>
<react id='O19'>
<sample id='MAQC_Reference 4_A'/>
<data>
<tar id='SYNGR1'/>
<cq>34,52</cq>
</data>
</react>
<react id='P19'>
<sample id='MAQC_Reference 4_A'/>
<data>
<tar id='SYNGR1'/>
<cq>33,81</cq>
</data>
</react>
<react id='A20'>
<sample id='MAQC_Reference 1_NA'/>
<data>
<tar id='GBAS'/>
<cq>26,43</cq>
</data>
</react>
<react id='B20'>
<sample id='MAQC_Reference 1_NA'/>
<data>
<tar id='GBAS'/>
<cq>26,55</cq>
</data>
</react>
<react id='C20'>
<sample id='MAQC_Reference 2_NA'/>
<data>
<tar id='GBAS'/>
<cq>26,85</cq>
</data>
</react>
<react id='D20'>
<sample id='MAQC_Reference 2_NA'/>
<data>
<tar id='GBAS'/>
<cq>26,82</cq>
</data>
</react>
<react id='E20'>
<sample id='MAQC_Reference 3_NA'/>
<data>
<tar id='GBAS'/>
<cq>26,55</cq>
</data>
</react>
<react id='F20'>
<sample id='MAQC_Reference 3_NA'/>
<data>
<tar id='GBAS'/>
<cq>26,58</cq>
</data>
</react>
<react id='G20'>
<sample id='MAQC_Reference 4_NA'/>
<data>
<tar id='GBAS'/>
<cq>25,93</cq>
</data>
</react>
<react id='H20'>
<sample id='MAQC_Reference 4_NA'/>
<data>
<tar id='GBAS'/>
<cq>25,97</cq>
</data>
</react>
<react id='I20'>
<sample id='MAQC_Reference 1_A'/>
<data>
<tar id='GBAS'/>
<cq>30,04</cq>
</data>
</react>
<react id='J20'>
<sample id='MAQC_Reference 1_A'/>
<data>
<tar id='GBAS'/>
<cq>30,21</cq>
</data>
</react>
<react id='K20'>
<sample id='MAQC_Reference 2_A'/>
<data>
<tar id='GBAS'/>
<cq>30,69</cq>
</data>
</react>
<react id='L20'>
<sample id='MAQC_Reference 2_A'/>
<data>
<tar id='GBAS'/>
<cq>30,24</cq>
</data>
</react>
<react id='M20'>
<sample id='MAQC_Reference 3_A'/>
<data>
<tar id='GBAS'/>
<cq>30,51</cq>
</data>
</react>
<react id='N20'>
<sample id='MAQC_Reference 3_A'/>
<data>
<tar id='GBAS'/>
<cq>30,57</cq>
</data>
</react>
<react id='O20'>
<sample id='MAQC_Reference 4_A'/>
<data>
<tar id='GBAS'/>
<cq>30,5</cq>
</data>
</react>
<react id='P20'>
<sample id='MAQC_Reference 4_A'/>
<data>
<tar id='GBAS'/>
<cq>30,64</cq>
</data>
</react>
<react id='A21'>
<sample id='MAQC_Reference 1_NA'/>
<data>
<tar id='POLB'/>
<cq>27,22</cq>
</data>
</react>
<react id='B21'>
<sample id='MAQC_Reference 1_NA'/>
<data>
<tar id='POLB'/>
<cq>27,42</cq>
</data>
</react>
<react id='C21'>
<sample id='MAQC_Reference 2_NA'/>
<data>
<tar id='POLB'/>
<cq>26,49</cq>
</data>
</react>
<react id='D21'>
<sample id='MAQC_Reference 2_NA'/>
<data>
<tar id='POLB'/>
<cq>26,63</cq>
</data>
</react>
<react id='E21'>
<sample id='MAQC_Reference 3_NA'/>
<data>
<tar id='POLB'/>
<cq>26,48</cq>
</data>
</react>
<react id='F21'>
<sample id='MAQC_Reference 3_NA'/>
<data>
<tar id='POLB'/>
<cq>26,66</cq>
</data>
</react>
<react id='G21'>
<sample id='MAQC_Reference 4_NA'/>
<data>
<tar id='POLB'/>
<cq>26,75</cq>
</data>
</react>
<react id='H21'>
<sample id='MAQC_Reference 4_NA'/>
<data>
<tar id='POLB'/>
<cq>26,68</cq>
</data>
</react>
<react id='I21'>
<sample id='MAQC_Reference 1_A'/>
<data>
<tar id='POLB'/>
<cq>32,52</cq>
</data>
</react>
<react id='J21'>
<sample id='MAQC_Reference 1_A'/>
<data>
<tar id='POLB'/>
<cq>32,53</cq>
</data>
</react>
<react id='K21'>
<sample id='MAQC_Reference 2_A'/>
<data>
<tar id='POLB'/>
<cq>30,84</cq>
</data>
</react>
<react id='L21'>
<sample id='MAQC_Reference 2_A'/>
<data>
<tar id='POLB'/>
<cq>31,13</cq>
</data>
</react>
<react id='M21'>
<sample id='MAQC_Reference 3_A'/>
<data>
<tar id='POLB'/>
<cq>31,22</cq>
</data>
</react>
<react id='N21'>
<sample id='MAQC_Reference 3_A'/>
<data>
<tar id='POLB'/>
<cq>31,54</cq>
</data>
</react>
<react id='O21'>
<sample id='MAQC_Reference 4_A'/>
<data>
<tar id='POLB'/>
<cq>30,71</cq>
</data>
</react>
<react id='P21'>
<sample id='MAQC_Reference 4_A'/>
<data>
<tar id='POLB'/>
<cq>32,56</cq>
</data>
</react>
<react id='A22'>
<sample id='MAQC_Reference 1_NA'/>
<data>
<tar id='FANCG'/>
<cq>27,93</cq>
</data>
</react>
<react id='B22'>
<sample id='MAQC_Reference 1_NA'/>
<data>
<tar id='FANCG'/>
<cq>27,77</cq>
</data>
</react>
<react id='C22'>
<sample id='MAQC_Reference 2_NA'/>
<data>
<tar id='FANCG'/>
<cq>29,68</cq>
</data>
</react>
<react id='D22'>
<sample id='MAQC_Reference 2_NA'/>
<data>
<tar id='FANCG'/>
<cq>30,13</cq>
</data>
</react>
<react id='E22'>
<sample id='MAQC_Reference 3_NA'/>
<data>
<tar id='FANCG'/>
<cq>28,8</cq>
</data>
</react>
<react id='F22'>
<sample id='MAQC_Reference 3_NA'/>
<data>
<tar id='FANCG'/>
<cq>28,79</cq>
</data>
</react>
<react id='G22'>
<sample id='MAQC_Reference 4_NA'/>
<data>
<tar id='FANCG'/>
<cq>27,45</cq>
</data>
</react>
<react id='H22'>
<sample id='MAQC_Reference 4_NA'/>
<data>
<tar id='FANCG'/>
<cq>27,63</cq>
</data>
</react>
<react id='I22'>
<sample id='MAQC_Reference 1_A'/>
<data>
<tar id='FANCG'/>
<cq>29,57</cq>
</data>
</react>
<react id='J22'>
<sample id='MAQC_Reference 1_A'/>
<data>
<tar id='FANCG'/>
<cq>29,91</cq>
</data>
</react>
<react id='K22'>
<sample id='MAQC_Reference 2_A'/>
<data>
<tar id='FANCG'/>
<cq>33,25</cq>
</data>
</react>
<react id='L22'>
<sample id='MAQC_Reference 2_A'/>
<data>
<tar id='FANCG'/>
<cq>32,99</cq>
</data>
</react>
<react id='M22'>
<sample id='MAQC_Reference 3_A'/>
<data>
<tar id='FANCG'/>
<cq>29,63</cq>
</data>
</react>
<react id='N22'>
<sample id='MAQC_Reference 3_A'/>
<data>
<tar id='FANCG'/>
<cq>29,43</cq>
</data>
</react>
<react id='O22'>
<sample id='MAQC_Reference 4_A'/>
<data>
<tar id='FANCG'/>
<cq>28,83</cq>
</data>
</react>
<react id='P22'>
<sample id='MAQC_Reference 4_A'/>
<data>
<tar id='FANCG'/>
<cq>28,88</cq>
</data>
</react>
</run>
<run id='RUN9'>
<react id='A1'>
<sample id='MAQC_Reference 1_NA'/>
<data>
<tar id='AluSx'/>
<cq>19,51</cq>
</data>
</react>
<react id='B1'>
<sample id='MAQC_Reference 1_NA'/>
<data>
<tar id='AluSx'/>
<cq>19,55</cq>
</data>
</react>
<react id='C1'>
<sample id='MAQC_Reference 2_NA'/>
<data>
<tar id='AluSx'/>
<cq>19,58</cq>
</data>
</react>
<react id='D1'>
<sample id='MAQC_Reference 2_NA'/>
<data>
<tar id='AluSx'/>
<cq>19,28</cq>
</data>
</react>
<react id='E1'>
<sample id='MAQC_Reference 3_NA'/>
<data>
<tar id='AluSx'/>
<cq>19,18</cq>
</data>
</react>
<react id='F1'>
<sample id='MAQC_Reference 3_NA'/>
<data>
<tar id='AluSx'/>
<cq>18,98</cq>
</data>
</react>
<react id='G1'>
<sample id='MAQC_Reference 4_NA'/>
<data>
<tar id='AluSx'/>
<cq>18,98</cq>
</data>
</react>
<react id='H1'>
<sample id='MAQC_Reference 4_NA'/>
<data>
<tar id='AluSx'/>
<cq>18,73</cq>
</data>
</react>
<react id='I1'>
<sample id='MAQC_Reference 1_A'/>
<data>
<tar id='AluSx'/>
<cq>18,8</cq>
</data>
</react>
<react id='J1'>
<sample id='MAQC_Reference 1_A'/>
<data>
<tar id='AluSx'/>
<cq>18,58</cq>
</data>
</react>
<react id='K1'>
<sample id='MAQC_Reference 2_A'/>
<data>
<tar id='AluSx'/>
<cq>19,42</cq>
</data>
</react>
<react id='L1'>
<sample id='MAQC_Reference 2_A'/>
<data>
<tar id='AluSx'/>
<cq>19,11</cq>
</data>
</react>
<react id='M1'>
<sample id='MAQC_Reference 3_A'/>
<data>
<tar id='AluSx'/>
<cq>19,56</cq>
</data>
</react>
<react id='N1'>
<sample id='MAQC_Reference 3_A'/>
<data>
<tar id='AluSx'/>
<cq>19,65</cq>
</data>
</react>
<react id='O1'>
<sample id='MAQC_Reference 4_A'/>
<data>
<tar id='AluSx'/>
<cq>19,75</cq>
</data>
</react>
<react id='P1'>
<sample id='MAQC_Reference 4_A'/>
<data>
<tar id='AluSx'/>
<cq>18,93</cq>
</data>
</react>
<react id='A3'>
<sample id='MAQC_Reference 1_NA'/>
<data>
<tar id='AluSq'/>
<cq>18,52</cq>
</data>
</react>
<react id='B3'>
<sample id='MAQC_Reference 1_NA'/>
<data>
<tar id='AluSq'/>
<cq>18,28</cq>
</data>
</react>
<react id='C3'>
<sample id='MAQC_Reference 2_NA'/>
<data>
<tar id='AluSq'/>
<cq>18,53</cq>
</data>
</react>
<react id='D3'>
<sample id='MAQC_Reference 2_NA'/>
<data>
<tar id='AluSq'/>
<cq>18,53</cq>
</data>
</react>
<react id='E3'>
<sample id='MAQC_Reference 3_NA'/>
<data>
<tar id='AluSq'/>
<cq>18,26</cq>
</data>
</react>
<react id='F3'>
<sample id='MAQC_Reference 3_NA'/>
<data>
<tar id='AluSq'/>
<cq>18,27</cq>
</data>
</react>
<react id='G3'>
<sample id='MAQC_Reference 4_NA'/>
<data>
<tar id='AluSq'/>
<cq>17,98</cq>
</data>
</react>
<react id='H3'>
<sample id='MAQC_Reference 4_NA'/>
<data>
<tar id='AluSq'/>
<cq>17,85</cq>
</data>
</react>
<react id='I3'>
<sample id='MAQC_Reference 1_A'/>
<data>
<tar id='AluSq'/>
<cq>17,81</cq>
</data>
</react>
<react id='J3'>
<sample id='MAQC_Reference 1_A'/>
<data>
<tar id='AluSq'/>
<cq>17,77</cq>
</data>
</react>
<react id='K3'>
<sample id='MAQC_Reference 2_A'/>
<data>
<tar id='AluSq'/>
<cq>18,45</cq>
</data>
</react>
<react id='L3'>
<sample id='MAQC_Reference 2_A'/>
<data>
<tar id='AluSq'/>
<cq>18,39</cq>
</data>
</react>
<react id='M3'>
<sample id='MAQC_Reference 3_A'/>
<data>
<tar id='AluSq'/>
<cq>18,49</cq>
</data>
</react>
<react id='N3'>
<sample id='MAQC_Reference 3_A'/>
<data>
<tar id='AluSq'/>
<cq>18,48</cq>
</data>
</react>
<react id='O3'>
<sample id='MAQC_Reference 4_A'/>
<data>
<tar id='AluSq'/>
<cq>17,99</cq>
</data>
</react>
<react id='P3'>
<sample id='MAQC_Reference 4_A'/>
<data>
<tar id='AluSq'/>
<cq>18,03</cq>
</data>
</react>
<react id='A5'>
<sample id='MAQC_Reference 1_NA'/>
<data>
<tar id='ACTB'/>
<cq>20,92</cq>
</data>
</react>
<react id='B5'>
<sample id='MAQC_Reference 1_NA'/>
<data>
<tar id='ACTB'/>
<cq>20,84</cq>
</data>
</react>
<react id='C5'>
<sample id='MAQC_Reference 2_NA'/>
<data>
<tar id='ACTB'/>
<cq>22,15</cq>
</data>
</react>
<react id='D5'>
<sample id='MAQC_Reference 2_NA'/>
<data>
<tar id='ACTB'/>
<cq>22,09</cq>
</data>
</react>
<react id='E5'>
<sample id='MAQC_Reference 3_NA'/>
<data>
<tar id='ACTB'/>
<cq>21,62</cq>
</data>
</react>
<react id='F5'>
<sample id='MAQC_Reference 3_NA'/>
<data>
<tar id='ACTB'/>
<cq>21,61</cq>
</data>
</react>
<react id='G5'>
<sample id='MAQC_Reference 4_NA'/>
<data>
<tar id='ACTB'/>
<cq>20,85</cq>
</data>
</react>
<react id='H5'>
<sample id='MAQC_Reference 4_NA'/>
<data>
<tar id='ACTB'/>
<cq>20,85</cq>
</data>
</react>
<react id='I5'>
<sample id='MAQC_Reference 1_A'/>
<data>
<tar id='ACTB'/>
<cq>19,78</cq>
</data>
</react>
<react id='J5'>
<sample id='MAQC_Reference 1_A'/>
<data>
<tar id='ACTB'/>
<cq>19,77</cq>
</data>
</react>
<react id='K5'>
<sample id='MAQC_Reference 2_A'/>
<data>
<tar id='ACTB'/>
<cq>21,18</cq>
</data>
</react>
<react id='L5'>
<sample id='MAQC_Reference 2_A'/>
<data>
<tar id='ACTB'/>
<cq>21,16</cq>
</data>
</react>
<react id='M5'>
<sample id='MAQC_Reference 3_A'/>
<data>
<tar id='ACTB'/>
<cq>20,83</cq>
</data>
</react>
<react id='N5'>
<sample id='MAQC_Reference 3_A'/>
<data>
<tar id='ACTB'/>
<cq>20,8</cq>
</data>
</react>
<react id='O5'>
<sample id='MAQC_Reference 4_A'/>
<data>
<tar id='ACTB'/>
<cq>20,11</cq>
</data>
</react>
<react id='P5'>
<sample id='MAQC_Reference 4_A'/>
<data>
<tar id='ACTB'/>
<cq>20,06</cq>
</data>
</react>
<react id='A7'>
<sample id='MAQC_Reference 1_NA'/>
<data>
<tar id='B2M'/>
<cq>22,86</cq>
</data>
</react>
<react id='B7'>
<sample id='MAQC_Reference 1_NA'/>
<data>
<tar id='B2M'/>
<cq>22,81</cq>
</data>
</react>
<react id='C7'>
<sample id='MAQC_Reference 2_NA'/>
<data>
<tar id='B2M'/>
<cq>24,42</cq>
</data>
</react>
<react id='D7'>
<sample id='MAQC_Reference 2_NA'/>
<data>
<tar id='B2M'/>
<cq>24,43</cq>
</data>
</react>
<react id='E7'>
<sample id='MAQC_Reference 3_NA'/>
<data>
<tar id='B2M'/>
<cq>23,77</cq>
</data>
</react>
<react id='F7'>
<sample id='MAQC_Reference 3_NA'/>
<data>
<tar id='B2M'/>
<cq>23,77</cq>
</data>
</react>
<react id='G7'>
<sample id='MAQC_Reference 4_NA'/>
<data>
<tar id='B2M'/>
<cq>22,92</cq>
</data>
</react>
<react id='H7'>
<sample id='MAQC_Reference 4_NA'/>
<data>
<tar id='B2M'/>
<cq>22,92</cq>
</data>
</react>
<react id='I7'>
<sample id='MAQC_Reference 1_A'/>
<data>
<tar id='B2M'/>
<cq>24,93</cq>
</data>
</react>
<react id='J7'>
<sample id='MAQC_Reference 1_A'/>
<data>
<tar id='B2M'/>
<cq>24,91</cq>
</data>
</react>
<react id='K7'>
<sample id='MAQC_Reference 2_A'/>
<data>
<tar id='B2M'/>
<cq>26,53</cq>
</data>
</react>
<react id='L7'>
<sample id='MAQC_Reference 2_A'/>
<data>
<tar id='B2M'/>
<cq>26,6</cq>
</data>
</react>
<react id='M7'>
<sample id='MAQC_Reference 3_A'/>
<data>
<tar id='B2M'/>
<cq>25,9</cq>
</data>
</react>
<react id='N7'>
<sample id='MAQC_Reference 3_A'/>
<data>
<tar id='B2M'/>
<cq>25,89</cq>
</data>
</react>
<react id='O7'>
<sample id='MAQC_Reference 4_A'/>
<data>
<tar id='B2M'/>
<cq>25,22</cq>
</data>
</react>
<react id='P7'>
<sample id='MAQC_Reference 4_A'/>
<data>
<tar id='B2M'/>
<cq>25,15</cq>
</data>
</react>
<react id='A9'>
<sample id='MAQC_Reference 1_NA'/>
<data>
<tar id='GAPDH'/>
<cq>20,29</cq>
</data>
</react>
<react id='B9'>
<sample id='MAQC_Reference 1_NA'/>
<data>
<tar id='GAPDH'/>
<cq>20,31</cq>
</data>
</react>
<react id='C9'>
<sample id='MAQC_Reference 2_NA'/>
<data>
<tar id='GAPDH'/>
<cq>22,31</cq>
</data>
</react>
<react id='D9'>
<sample id='MAQC_Reference 2_NA'/>
<data>
<tar id='GAPDH'/>
<cq>22,34</cq>
</data>
</react>
<react id='E9'>
<sample id='MAQC_Reference 3_NA'/>
<data>
<tar id='GAPDH'/>
<cq>21,43</cq>
</data>
</react>
<react id='F9'>
<sample id='MAQC_Reference 3_NA'/>
<data>
<tar id='GAPDH'/>
<cq>21,45</cq>
</data>
</react>
<react id='G9'>
<sample id='MAQC_Reference 4_NA'/>
<data>
<tar id='GAPDH'/>
<cq>20,27</cq>
</data>
</react>
<react id='H9'>
<sample id='MAQC_Reference 4_NA'/>
<data>
<tar id='GAPDH'/>
<cq>20,29</cq>
</data>
</react>
<react id='I9'>
<sample id='MAQC_Reference 1_A'/>
<data>
<tar id='GAPDH'/>
<cq>24,41</cq>
</data>
</react>
<react id='J9'>
<sample id='MAQC_Reference 1_A'/>
<data>
<tar id='GAPDH'/>
<cq>24,42</cq>
</data>
</react>
<react id='K9'>
<sample id='MAQC_Reference 2_A'/>
<data>
<tar id='GAPDH'/>
<cq>26,17</cq>
</data>
</react>
<react id='L9'>
<sample id='MAQC_Reference 2_A'/>
<data>
<tar id='GAPDH'/>
<cq>26,2</cq>
</data>
</react>
<react id='M9'>
<sample id='MAQC_Reference 3_A'/>
<data>
<tar id='GAPDH'/>
<cq>25,99</cq>
</data>
</react>
<react id='N9'>
<sample id='MAQC_Reference 3_A'/>
<data>
<tar id='GAPDH'/>
<cq>25,92</cq>
</data>
</react>
<react id='O9'>
<sample id='MAQC_Reference 4_A'/>
<data>
<tar id='GAPDH'/>
<cq>24,65</cq>
</data>
</react>
<react id='P9'>
<sample id='MAQC_Reference 4_A'/>
<data>
<tar id='GAPDH'/>
<cq>24,68</cq>
</data>
</react>
<react id='A11'>
<sample id='MAQC_Reference 1_NA'/>
<data>
<tar id='HMBS'/>
<cq>27,79</cq>
</data>
</react>
<react id='B11'>
<sample id='MAQC_Reference 1_NA'/>
<data>
<tar id='HMBS'/>
<cq>27,75</cq>
</data>
</react>
<react id='C11'>
<sample id='MAQC_Reference 2_NA'/>
<data>
<tar id='HMBS'/>
<cq>30,62</cq>
</data>
</react>
<react id='D11'>
<sample id='MAQC_Reference 2_NA'/>
<data>
<tar id='HMBS'/>
<cq>30,79</cq>
</data>
</react>
<react id='E11'>
<sample id='MAQC_Reference 3_NA'/>
<data>
<tar id='HMBS'/>
<cq>29,3</cq>
</data>
</react>
<react id='F11'>
<sample id='MAQC_Reference 3_NA'/>
<data>
<tar id='HMBS'/>
<cq>28,98</cq>
</data>
</react>
<react id='G11'>
<sample id='MAQC_Reference 4_NA'/>
<data>
<tar id='HMBS'/>
<cq>27,92</cq>
</data>
</react>
<react id='H11'>
<sample id='MAQC_Reference 4_NA'/>
<data>
<tar id='HMBS'/>
<cq>27,85</cq>
</data>
</react>
<react id='I11'>
<sample id='MAQC_Reference 1_A'/>
<data>
<tar id='HMBS'/>
<cq>32,31</cq>
</data>
</react>
<react id='J11'>
<sample id='MAQC_Reference 1_A'/>
<data>
<tar id='HMBS'/>
<cq>31,95</cq>
</data>
</react>
<react id='K11'>
<sample id='MAQC_Reference 2_A'/>
<data>
<tar id='HMBS'/>
<cq>36,61</cq>
</data>
</react>
<react id='L11'>
<sample id='MAQC_Reference 2_A'/>
<data>
<tar id='HMBS'/>
</data>
</react>
<react id='M11'>
<sample id='MAQC_Reference 3_A'/>
<data>
<tar id='HMBS'/>
<cq>34,3</cq>
</data>
</react>
<react id='N11'>
<sample id='MAQC_Reference 3_A'/>
<data>
<tar id='HMBS'/>
<cq>33,5</cq>
</data>
</react>
<react id='O11'>
<sample id='MAQC_Reference 4_A'/>
<data>
<tar id='HMBS'/>
<cq>32,93</cq>
</data>
</react>
<react id='P11'>
<sample id='MAQC_Reference 4_A'/>
<data>
<tar id='HMBS'/>
<cq>33,52</cq>
</data>
</react>
<react id='A13'>
<sample id='MAQC_Reference 1_NA'/>
<data>
<tar id='HPRT1'/>
<cq>26,17</cq>
</data>
</react>
<react id='B13'>
<sample id='MAQC_Reference 1_NA'/>
<data>
<tar id='HPRT1'/>
<cq>26</cq>
</data>
</react>
<react id='C13'>
<sample id='MAQC_Reference 2_NA'/>
<data>
<tar id='HPRT1'/>
<cq>26,53</cq>
</data>
</react>
<react id='D13'>
<sample id='MAQC_Reference 2_NA'/>
<data>
<tar id='HPRT1'/>
<cq>26,51</cq>
</data>
</react>
<react id='E13'>
<sample id='MAQC_Reference 3_NA'/>
<data>
<tar id='HPRT1'/>
<cq>26,1</cq>
</data>
</react>
<react id='F13'>
<sample id='MAQC_Reference 3_NA'/>
<data>
<tar id='HPRT1'/>
<cq>27,17</cq>
</data>
</react>
<react id='G13'>
<sample id='MAQC_Reference 4_NA'/>
<data>
<tar id='HPRT1'/>
<cq>26,12</cq>
</data>
</react>
<react id='H13'>
<sample id='MAQC_Reference 4_NA'/>
<data>
<tar id='HPRT1'/>
<cq>25,83</cq>
</data>
</react>
<react id='I13'>
<sample id='MAQC_Reference 1_A'/>
<data>
<tar id='HPRT1'/>
<cq>28,28</cq>
</data>
</react>
<react id='J13'>
<sample id='MAQC_Reference 1_A'/>
<data>
<tar id='HPRT1'/>
<cq>28,44</cq>
</data>
</react>
<react id='K13'>
<sample id='MAQC_Reference 2_A'/>
<data>
<tar id='HPRT1'/>
<cq>28,95</cq>
</data>
</react>
<react id='L13'>
<sample id='MAQC_Reference 2_A'/>
<data>
<tar id='HPRT1'/>
<cq>28,92</cq>
</data>
</react>
<react id='M13'>
<sample id='MAQC_Reference 3_A'/>
<data>
<tar id='HPRT1'/>
<cq>29,72</cq>
</data>
</react>
<react id='N13'>
<sample id='MAQC_Reference 3_A'/>
<data>
<tar id='HPRT1'/>
<cq>29,62</cq>
</data>
</react>
<react id='O13'>
<sample id='MAQC_Reference 4_A'/>
<data>
<tar id='HPRT1'/>
<cq>28,55</cq>
</data>
</react>
<react id='P13'>
<sample id='MAQC_Reference 4_A'/>
<data>
<tar id='HPRT1'/>
<cq>28,45</cq>
</data>
</react>
<react id='A15'>
<sample id='MAQC_Reference 1_NA'/>
<data>
<tar id='RPL13A'/>
<cq>20,8</cq>
</data>
</react>
<react id='B15'>
<sample id='MAQC_Reference 1_NA'/>
<data>
<tar id='RPL13A'/>
<cq>20,81</cq>
</data>
</react>
<react id='C15'>
<sample id='MAQC_Reference 2_NA'/>
<data>
<tar id='RPL13A'/>
<cq>22,95</cq>
</data>
</react>
<react id='D15'>
<sample id='MAQC_Reference 2_NA'/>
<data>
<tar id='RPL13A'/>
<cq>23,04</cq>
</data>
</react>
<react id='E15'>
<sample id='MAQC_Reference 3_NA'/>
<data>
<tar id='RPL13A'/>
<cq>22,11</cq>
</data>
</react>
<react id='F15'>
<sample id='MAQC_Reference 3_NA'/>
<data>
<tar id='RPL13A'/>
<cq>22,19</cq>
</data>
</react>
<react id='G15'>
<sample id='MAQC_Reference 4_NA'/>
<data>
<tar id='RPL13A'/>
<cq>20,9</cq>
</data>
</react>
<react id='H15'>
<sample id='MAQC_Reference 4_NA'/>
<data>
<tar id='RPL13A'/>
<cq>20,94</cq>
</data>
</react>
<react id='I15'>
<sample id='MAQC_Reference 1_A'/>
<data>
<tar id='RPL13A'/>
<cq>22,3</cq>
</data>
</react>
<react id='J15'>
<sample id='MAQC_Reference 1_A'/>
<data>
<tar id='RPL13A'/>
<cq>22,45</cq>
</data>
</react>
<react id='K15'>
<sample id='MAQC_Reference 2_A'/>
<data>
<tar id='RPL13A'/>
<cq>24,55</cq>
</data>
</react>
<react id='L15'>
<sample id='MAQC_Reference 2_A'/>
<data>
<tar id='RPL13A'/>
<cq>24,6</cq>
</data>
</react>
<react id='M15'>
<sample id='MAQC_Reference 3_A'/>
<data>
<tar id='RPL13A'/>
<cq>23,95</cq>
</data>
</react>
<react id='N15'>
<sample id='MAQC_Reference 3_A'/>
<data>
<tar id='RPL13A'/>
<cq>23,93</cq>
</data>
</react>
<react id='O15'>
<sample id='MAQC_Reference 4_A'/>
<data>
<tar id='RPL13A'/>
<cq>22,76</cq>
</data>
</react>
<react id='P15'>
<sample id='MAQC_Reference 4_A'/>
<data>
<tar id='RPL13A'/>
<cq>22,82</cq>
</data>
</react>
<react id='A17'>
<sample id='MAQC_Reference 1_NA'/>
<data>
<tar id='SDHA'/>
<cq>25,04</cq>
</data>
</react>
<react id='B17'>
<sample id='MAQC_Reference 1_NA'/>
<data>
<tar id='SDHA'/>
<cq>25,05</cq>
</data>
</react>
<react id='C17'>
<sample id='MAQC_Reference 2_NA'/>
<data>
<tar id='SDHA'/>
<cq>25,13</cq>
</data>
</react>
<react id='D17'>
<sample id='MAQC_Reference 2_NA'/>
<data>
<tar id='SDHA'/>
<cq>25,2</cq>
</data>
</react>
<react id='E17'>
<sample id='MAQC_Reference 3_NA'/>
<data>
<tar id='SDHA'/>
<cq>24,81</cq>
</data>
</react>
<react id='F17'>
<sample id='MAQC_Reference 3_NA'/>
<data>
<tar id='SDHA'/>
<cq>24,9</cq>
</data>
</react>
<react id='G17'>
<sample id='MAQC_Reference 4_NA'/>
<data>
<tar id='SDHA'/>
<cq>24,6</cq>
</data>
</react>
<react id='H17'>
<sample id='MAQC_Reference 4_NA'/>
<data>
<tar id='SDHA'/>
<cq>24,67</cq>
</data>
</react>
<react id='I17'>
<sample id='MAQC_Reference 1_A'/>
<data>
<tar id='SDHA'/>
<cq>30,8</cq>
</data>
</react>
<react id='J17'>
<sample id='MAQC_Reference 1_A'/>
<data>
<tar id='SDHA'/>
<cq>30,19</cq>
</data>
</react>
<react id='K17'>
<sample id='MAQC_Reference 2_A'/>
<data>
<tar id='SDHA'/>
<cq>30,12</cq>
</data>
</react>
<react id='L17'>
<sample id='MAQC_Reference 2_A'/>
<data>
<tar id='SDHA'/>
<cq>30,78</cq>
</data>
</react>
<react id='M17'>
<sample id='MAQC_Reference 3_A'/>
<data>
<tar id='SDHA'/>
<cq>31,91</cq>
</data>
</react>
<react id='N17'>
<sample id='MAQC_Reference 3_A'/>
<data>
<tar id='SDHA'/>
<cq>31,3</cq>
</data>
</react>
<react id='O17'>
<sample id='MAQC_Reference 4_A'/>
<data>
<tar id='SDHA'/>
<cq>30,75</cq>
</data>
</react>
<react id='P17'>
<sample id='MAQC_Reference 4_A'/>
<data>
<tar id='SDHA'/>
<cq>31</cq>
</data>
</react>
<react id='A19'>
<sample id='MAQC_Reference 1_NA'/>
<data>
<tar id='TBP'/>
<cq>29,03</cq>
</data>
</react>
<react id='B19'>
<sample id='MAQC_Reference 1_NA'/>
<data>
<tar id='TBP'/>
<cq>28,89</cq>
</data>
</react>
<react id='C19'>
<sample id='MAQC_Reference 2_NA'/>
<data>
<tar id='TBP'/>
<cq>30,07</cq>
</data>
</react>
<react id='D19'>
<sample id='MAQC_Reference 2_NA'/>
<data>
<tar id='TBP'/>
<cq>29,97</cq>
</data>
</react>
<react id='E19'>
<sample id='MAQC_Reference 3_NA'/>
<data>
<tar id='TBP'/>
<cq>29,52</cq>
</data>
</react>
<react id='F19'>
<sample id='MAQC_Reference 3_NA'/>
<data>
<tar id='TBP'/>
<cq>29,74</cq>
</data>
</react>
<react id='G19'>
<sample id='MAQC_Reference 4_NA'/>
<data>
<tar id='TBP'/>
<cq>28,96</cq>
</data>
</react>
<react id='H19'>
<sample id='MAQC_Reference 4_NA'/>
<data>
<tar id='TBP'/>
<cq>28,92</cq>
</data>
</react>
<react id='I19'>
<sample id='MAQC_Reference 1_A'/>
<data>
<tar id='TBP'/>
<cq>31,55</cq>
</data>
</react>
<react id='J19'>
<sample id='MAQC_Reference 1_A'/>
<data>
<tar id='TBP'/>
<cq>31,47</cq>
</data>
</react>
<react id='K19'>
<sample id='MAQC_Reference 2_A'/>
<data>
<tar id='TBP'/>
<cq>31,29</cq>
</data>
</react>
<react id='L19'>
<sample id='MAQC_Reference 2_A'/>
<data>
<tar id='TBP'/>
<cq>31,82</cq>
</data>
</react>
<react id='M19'>
<sample id='MAQC_Reference 3_A'/>
<data>
<tar id='TBP'/>
<cq>33,05</cq>
</data>
</react>
<react id='N19'>
<sample id='MAQC_Reference 3_A'/>
<data>
<tar id='TBP'/>
<cq>33,22</cq>
</data>
</react>
<react id='O19'>
<sample id='MAQC_Reference 4_A'/>
<data>
<tar id='TBP'/>
<cq>33,13</cq>
</data>
</react>
<react id='P19'>
<sample id='MAQC_Reference 4_A'/>
<data>
<tar id='TBP'/>
<cq>32,63</cq>
</data>
</react>
<react id='A21'>
<sample id='MAQC_Reference 1_NA'/>
<data>
<tar id='UBC'/>
<cq>23,22</cq>
</data>
</react>
<react id='B21'>
<sample id='MAQC_Reference 1_NA'/>
<data>
<tar id='UBC'/>
<cq>23,3</cq>
</data>
</react>
<react id='C21'>
<sample id='MAQC_Reference 2_NA'/>
<data>
<tar id='UBC'/>
<cq>23,09</cq>
</data>
</react>
<react id='D21'>
<sample id='MAQC_Reference 2_NA'/>
<data>
<tar id='UBC'/>
<cq>23,23</cq>
</data>
</react>
<react id='E21'>
<sample id='MAQC_Reference 3_NA'/>
<data>
<tar id='UBC'/>
<cq>22,93</cq>
</data>
</react>
<react id='F21'>
<sample id='MAQC_Reference 3_NA'/>
<data>
<tar id='UBC'/>
<cq>23,05</cq>
</data>
</react>
<react id='G21'>
<sample id='MAQC_Reference 4_NA'/>
<data>
<tar id='UBC'/>
<cq>22,71</cq>
</data>
</react>
<react id='H21'>
<sample id='MAQC_Reference 4_NA'/>
<data>
<tar id='UBC'/>
<cq>22,81</cq>
</data>
</react>
<react id='I21'>
<sample id='MAQC_Reference 1_A'/>
<data>
<tar id='UBC'/>
<cq>26,49</cq>
</data>
</react>
<react id='J21'>
<sample id='MAQC_Reference 1_A'/>
<data>
<tar id='UBC'/>
<cq>26,65</cq>
</data>
</react>
<react id='K21'>
<sample id='MAQC_Reference 2_A'/>
<data>
<tar id='UBC'/>
<cq>26,11</cq>
</data>
</react>
<react id='L21'>
<sample id='MAQC_Reference 2_A'/>
<data>
<tar id='UBC'/>
<cq>26,29</cq>
</data>
</react>
<react id='M21'>
<sample id='MAQC_Reference 3_A'/>
<data>
<tar id='UBC'/>
<cq>26,59</cq>
</data>
</react>
<react id='N21'>
<sample id='MAQC_Reference 3_A'/>
<data>
<tar id='UBC'/>
<cq>26,65</cq>
</data>
</react>
<react id='O21'>
<sample id='MAQC_Reference 4_A'/>
<data>
<tar id='UBC'/>
<cq>26,45</cq>
</data>
</react>
<react id='P21'>
<sample id='MAQC_Reference 4_A'/>
<data>
<tar id='UBC'/>
<cq>26,7</cq>
</data>
</react>
<react id='A23'>
<sample id='MAQC_Reference 1_NA'/>
<data>
<tar id='YWHAZ'/>
<cq>26,68</cq>
</data>
</react>
<react id='B23'>
<sample id='MAQC_Reference 1_NA'/>
<data>
<tar id='YWHAZ'/>
<cq>26,88</cq>
</data>
</react>
<react id='C23'>
<sample id='MAQC_Reference 2_NA'/>
<data>
<tar id='YWHAZ'/>
<cq>26,9</cq>
</data>
</react>
<react id='D23'>
<sample id='MAQC_Reference 2_NA'/>
<data>
<tar id='YWHAZ'/>
<cq>27,12</cq>
</data>
</react>
<react id='E23'>
<sample id='MAQC_Reference 3_NA'/>
<data>
<tar id='YWHAZ'/>
<cq>26,61</cq>
</data>
</react>
<react id='F23'>
<sample id='MAQC_Reference 3_NA'/>
<data>
<tar id='YWHAZ'/>
<cq>26,81</cq>
</data>
</react>
<react id='G23'>
<sample id='MAQC_Reference 4_NA'/>
<data>
<tar id='YWHAZ'/>
<cq>26,21</cq>
</data>
</react>
<react id='H23'>
<sample id='MAQC_Reference 4_NA'/>
<data>
<tar id='YWHAZ'/>
<cq>26,5</cq>
</data>
</react>
<react id='I23'>
<sample id='MAQC_Reference 1_A'/>
<data>
<tar id='YWHAZ'/>
<cq>28,22</cq>
</data>
</react>
<react id='J23'>
<sample id='MAQC_Reference 1_A'/>
<data>
<tar id='YWHAZ'/>
<cq>28,51</cq>
</data>
</react>
<react id='K23'>
<sample id='MAQC_Reference 2_A'/>
<data>
<tar id='YWHAZ'/>
<cq>28,18</cq>
</data>
</react>
<react id='L23'>
<sample id='MAQC_Reference 2_A'/>
<data>
<tar id='YWHAZ'/>
<cq>28,45</cq>
</data>
</react>
<react id='M23'>
<sample id='MAQC_Reference 3_A'/>
<data>
<tar id='YWHAZ'/>
<cq>28,62</cq>
</data>
</react>
<react id='N23'>
<sample id='MAQC_Reference 3_A'/>
<data>
<tar id='YWHAZ'/>
<cq>28,71</cq>
</data>
</react>
<react id='O23'>
<sample id='MAQC_Reference 4_A'/>
<data>
<tar id='YWHAZ'/>
<cq>28,25</cq>
</data>
</react>
<react id='P23'>
<sample id='MAQC_Reference 4_A'/>
<data>
<tar id='YWHAZ'/>
<cq>28,44</cq>
</data>
</react>
</run>
</experiment>
</rdml>
