# Supplementary material for: RNA pre-amplification enables large-scale RT-qPCR gene-expression studies on limiting sample amounts
Source: BMC Res Notes. 2009 Nov 25;2:235. doi: 10.1186/1756-0500-2-235 (PMC2789097; doi:10.1186/1756-0500-2-235)
Supplement: Additional file 8 — RDML file 3. Primer sequences of HPRT1 and SDHA and raw data from the expression analyses on 738 neuroblastoma tumour samples. [file 1756-0500-2-235-S8.ZIP › Additional_file8.xml]

<rdml version='1.0' xmlns:rdml='http://www.rdml.org' xmlns='http://www.rdml.org'>
<dateMade>2009-08-11T00:20:45</dateMade>
<dateUpdated>2009-08-11T00:20:45</dateUpdated>
<documentation id='doc1104370306'>
<text>RTPrimer_DB_ID:8095</text>
</documentation>
<documentation id='doc1916190193'>
<text>amplicon_length:94</text>
</documentation>
<documentation id='doc2101604919'>
<text>RTPrimer_DB_ID:8097</text>
</documentation>
<documentation id='doc1000109919'>
<text>amplicon_length:86</text>
</documentation>
<documentation id='doc1064021718'>
<text>RNA pre-amplification:yes</text>
</documentation>
<sample id='NB_1'>
<documentation id='doc1064021718'/>
<type>unkn</type>
</sample>
<sample id='NB_2'>
<documentation id='doc1064021718'/>
<type>unkn</type>
</sample>
<sample id='NB_3'>
<documentation id='doc1064021718'/>
<type>unkn</type>
</sample>
<sample id='NB_4'>
<documentation id='doc1064021718'/>
<type>unkn</type>
</sample>
<sample id='NB_5'>
<documentation id='doc1064021718'/>
<type>unkn</type>
</sample>
<sample id='NB_6'>
<documentation id='doc1064021718'/>
<type>unkn</type>
</sample>
<sample id='NB_7'>
<documentation id='doc1064021718'/>
<type>unkn</type>
</sample>
<sample id='NB_8'>
<documentation id='doc1064021718'/>
<type>unkn</type>
</sample>
<sample id='NB_9'>
<documentation id='doc1064021718'/>
<type>unkn</type>
</sample>
<sample id='NB_10'>
<documentation id='doc1064021718'/>
<type>unkn</type>
</sample>
<sample id='NB_11'>
<documentation id='doc1064021718'/>
<type>unkn</type>
</sample>
<sample id='NB_12'>
<documentation id='doc1064021718'/>
<type>unkn</type>
</sample>
<sample id='NB_13'>
<documentation id='doc1064021718'/>
<type>unkn</type>
</sample>
<sample id='NB_14'>
<documentation id='doc1064021718'/>
<type>unkn</type>
</sample>
<sample id='NB_15'>
<documentation id='doc1064021718'/>
<type>unkn</type>
</sample>
<sample id='NB_16'>
<documentation id='doc1064021718'/>
<type>unkn</type>
</sample>
<sample id='NB_17'>
<documentation id='doc1064021718'/>
<type>unkn</type>
</sample>
<sample id='NB_18'>
<documentation id='doc1064021718'/>
<type>unkn</type>
</sample>
<sample id='NB_19'>
<documentation id='doc1064021718'/>
<type>unkn</type>
</sample>
<sample id='NB_20'>
<documentation id='doc1064021718'/>
<type>unkn</type>
</sample>
<sample id='NB_21'>
<documentation id='doc1064021718'/>
<type>unkn</type>
</sample>
<sample id='NB_22'>
<documentation id='doc1064021718'/>
<type>unkn</type>
</sample>
<sample id='NB_23'>
<documentation id='doc1064021718'/>
<type>unkn</type>
</sample>
<sample id='NB_24'>
<documentation id='doc1064021718'/>
<type>unkn</type>
</sample>
<sample id='NB_25'>
<documentation id='doc1064021718'/>
<type>unkn</type>
</sample>
<sample id='NB_26'>
<documentation id='doc1064021718'/>
<type>unkn</type>
</sample>
<sample id='NB_27'>
<documentation id='doc1064021718'/>
<type>unkn</type>
</sample>
<sample id='NB_28'>
<documentation id='doc1064021718'/>
<type>unkn</type>
</sample>
<sample id='NB_29'>
<documentation id='doc1064021718'/>
<type>unkn</type>
</sample>
<sample id='NB_30'>
<documentation id='doc1064021718'/>
<type>unkn</type>
</sample>
<sample id='NB_31'>
<documentation id='doc1064021718'/>
<type>unkn</type>
</sample>
<sample id='NB_32'>
<documentation id='doc1064021718'/>
<type>unkn</type>
</sample>
<sample id='NB_33'>
<documentation id='doc1064021718'/>
<type>unkn</type>
</sample>
<sample id='NB_34'>
<documentation id='doc1064021718'/>
<type>unkn</type>
</sample>
<sample id='NB_35'>
<documentation id='doc1064021718'/>
<type>unkn</type>
</sample>
<sample id='NB_36'>
<documentation id='doc1064021718'/>
<type>unkn</type>
</sample>
<sample id='NB_37'>
<documentation id='doc1064021718'/>
<type>unkn</type>
</sample>
<sample id='NB_38'>
<documentation id='doc1064021718'/>
<type>unkn</type>
</sample>
<sample id='NB_39'>
<documentation id='doc1064021718'/>
<type>unkn</type>
</sample>
<sample id='NB_40'>
<documentation id='doc1064021718'/>
<type>unkn</type>
</sample>
<sample id='NB_41'>
<documentation id='doc1064021718'/>
<type>unkn</type>
</sample>
<sample id='NB_42'>
<documentation id='doc1064021718'/>
<type>unkn</type>
</sample>
<sample id='NB_43'>
<documentation id='doc1064021718'/>
<type>unkn</type>
</sample>
<sample id='NB_44'>
<documentation id='doc1064021718'/>
<type>unkn</type>
</sample>
<sample id='NB_45'>
<documentation id='doc1064021718'/>
<type>unkn</type>
</sample>
<sample id='NB_46'>
<documentation id='doc1064021718'/>
<type>unkn</type>
</sample>
<sample id='NB_47'>
<documentation id='doc1064021718'/>
<type>unkn</type>
</sample>
<sample id='NB_48'>
<documentation id='doc1064021718'/>
<type>unkn</type>
</sample>
<sample id='NB_49'>
<documentation id='doc1064021718'/>
<type>unkn</type>
</sample>
<sample id='NB_50'>
<documentation id='doc1064021718'/>
<type>unkn</type>
</sample>
<sample id='NB_51'>
<documentation id='doc1064021718'/>
<type>unkn</type>
</sample>
<sample id='NB_52'>
<documentation id='doc1064021718'/>
<type>unkn</type>
</sample>
<sample id='NB_53'>
<documentation id='doc1064021718'/>
<type>unkn</type>
</sample>
<sample id='NB_54'>
<documentation id='doc1064021718'/>
<type>unkn</type>
</sample>
<sample id='NB_55'>
<documentation id='doc1064021718'/>
<type>unkn</type>
</sample>
<sample id='NB_56'>
<documentation id='doc1064021718'/>
<type>unkn</type>
</sample>
<sample id='NB_57'>
<documentation id='doc1064021718'/>
<type>unkn</type>
</sample>
<sample id='NB_58'>
<documentation id='doc1064021718'/>
<type>unkn</type>
</sample>
<sample id='NB_59'>
<documentation id='doc1064021718'/>
<type>unkn</type>
</sample>
<sample id='NB_60'>
<documentation id='doc1064021718'/>
<type>unkn</type>
</sample>
<sample id='NB_61'>
<documentation id='doc1064021718'/>
<type>unkn</type>
</sample>
<sample id='NB_62'>
<documentation id='doc1064021718'/>
<type>unkn</type>
</sample>
<sample id='NB_63'>
<documentation id='doc1064021718'/>
<type>unkn</type>
</sample>
<sample id='NB_64'>
<documentation id='doc1064021718'/>
<type>unkn</type>
</sample>
<sample id='NB_65'>
<documentation id='doc1064021718'/>
<type>unkn</type>
</sample>
<sample id='NB_66'>
<documentation id='doc1064021718'/>
<type>unkn</type>
</sample>
<sample id='NB_67'>
<documentation id='doc1064021718'/>
<type>unkn</type>
</sample>
<sample id='NB_68'>
<documentation id='doc1064021718'/>
<type>unkn</type>
</sample>
<sample id='NB_69'>
<documentation id='doc1064021718'/>
<type>unkn</type>
</sample>
<sample id='NB_70'>
<documentation id='doc1064021718'/>
<type>unkn</type>
</sample>
<sample id='NB_71'>
<documentation id='doc1064021718'/>
<type>unkn</type>
</sample>
<sample id='NB_72'>
<documentation id='doc1064021718'/>
<type>unkn</type>
</sample>
<sample id='NB_73'>
<documentation id='doc1064021718'/>
<type>unkn</type>
</sample>
<sample id='NB_74'>
<documentation id='doc1064021718'/>
<type>unkn</type>
</sample>
<sample id='NB_75'>
<documentation id='doc1064021718'/>
<type>unkn</type>
</sample>
<sample id='NB_76'>
<documentation id='doc1064021718'/>
<type>unkn</type>
</sample>
<sample id='NB_77'>
<documentation id='doc1064021718'/>
<type>unkn</type>
</sample>
<sample id='NB_78'>
<documentation id='doc1064021718'/>
<type>unkn</type>
</sample>
<sample id='NB_79'>
<documentation id='doc1064021718'/>
<type>unkn</type>
</sample>
<sample id='NB_80'>
<documentation id='doc1064021718'/>
<type>unkn</type>
</sample>
<sample id='NB_81'>
<documentation id='doc1064021718'/>
<type>unkn</type>
</sample>
<sample id='NB_82'>
<documentation id='doc1064021718'/>
<type>unkn</type>
</sample>
<sample id='NB_83'>
<documentation id='doc1064021718'/>
<type>unkn</type>
</sample>
<sample id='NB_84'>
<documentation id='doc1064021718'/>
<type>unkn</type>
</sample>
<sample id='NB_85'>
<documentation id='doc1064021718'/>
<type>unkn</type>
</sample>
<sample id='NB_86'>
<documentation id='doc1064021718'/>
<type>unkn</type>
</sample>
<sample id='NB_87'>
<documentation id='doc1064021718'/>
<type>unkn</type>
</sample>
<sample id='NB_88'>
<documentation id='doc1064021718'/>
<type>unkn</type>
</sample>
<sample id='NB_89'>
<documentation id='doc1064021718'/>
<type>unkn</type>
</sample>
<sample id='NB_90'>
<documentation id='doc1064021718'/>
<type>unkn</type>
</sample>
<sample id='NB_91'>
<documentation id='doc1064021718'/>
<type>unkn</type>
</sample>
<sample id='NB_92'>
<documentation id='doc1064021718'/>
<type>unkn</type>
</sample>
<sample id='NB_93'>
<documentation id='doc1064021718'/>
<type>unkn</type>
</sample>
<sample id='NB_94'>
<documentation id='doc1064021718'/>
<type>unkn</type>
</sample>
<sample id='NB_95'>
<documentation id='doc1064021718'/>
<type>unkn</type>
</sample>
<sample id='NB_96'>
<documentation id='doc1064021718'/>
<type>unkn</type>
</sample>
<sample id='NB_97'>
<documentation id='doc1064021718'/>
<type>unkn</type>
</sample>
<sample id='NB_98'>
<documentation id='doc1064021718'/>
<type>unkn</type>
</sample>
<sample id='NB_99'>
<documentation id='doc1064021718'/>
<type>unkn</type>
</sample>
<sample id='NB_100'>
<documentation id='doc1064021718'/>
<type>unkn</type>
</sample>
<sample id='NB_101'>
<documentation id='doc1064021718'/>
<type>unkn</type>
</sample>
<sample id='NB_102'>
<documentation id='doc1064021718'/>
<type>unkn</type>
</sample>
<sample id='NB_103'>
<documentation id='doc1064021718'/>
<type>unkn</type>
</sample>
<sample id='NB_104'>
<documentation id='doc1064021718'/>
<type>unkn</type>
</sample>
<sample id='NB_105'>
<documentation id='doc1064021718'/>
<type>unkn</type>
</sample>
<sample id='NB_106'>
<documentation id='doc1064021718'/>
<type>unkn</type>
</sample>
<sample id='NB_107'>
<documentation id='doc1064021718'/>
<type>unkn</type>
</sample>
<sample id='NB_108'>
<documentation id='doc1064021718'/>
<type>unkn</type>
</sample>
<sample id='NB_109'>
<documentation id='doc1064021718'/>
<type>unkn</type>
</sample>
<sample id='NB_110'>
<documentation id='doc1064021718'/>
<type>unkn</type>
</sample>
<sample id='NB_111'>
<documentation id='doc1064021718'/>
<type>unkn</type>
</sample>
<sample id='NB_112'>
<documentation id='doc1064021718'/>
<type>unkn</type>
</sample>
<sample id='NB_113'>
<documentation id='doc1064021718'/>
<type>unkn</type>
</sample>
<sample id='NB_114'>
<documentation id='doc1064021718'/>
<type>unkn</type>
</sample>
<sample id='NB_115'>
<documentation id='doc1064021718'/>
<type>unkn</type>
</sample>
<sample id='NB_116'>
<documentation id='doc1064021718'/>
<type>unkn</type>
</sample>
<sample id='NB_117'>
<documentation id='doc1064021718'/>
<type>unkn</type>
</sample>
<sample id='NB_118'>
<documentation id='doc1064021718'/>
<type>unkn</type>
</sample>
<sample id='NB_119'>
<documentation id='doc1064021718'/>
<type>unkn</type>
</sample>
<sample id='NB_120'>
<documentation id='doc1064021718'/>
<type>unkn</type>
</sample>
<sample id='NB_121'>
<documentation id='doc1064021718'/>
<type>unkn</type>
</sample>
<sample id='NB_122'>
<documentation id='doc1064021718'/>
<type>unkn</type>
</sample>
<sample id='NB_123'>
<documentation id='doc1064021718'/>
<type>unkn</type>
</sample>
<sample id='NB_124'>
<documentation id='doc1064021718'/>
<type>unkn</type>
</sample>
<sample id='NB_125'>
<documentation id='doc1064021718'/>
<type>unkn</type>
</sample>
<sample id='NB_126'>
<documentation id='doc1064021718'/>
<type>unkn</type>
</sample>
<sample id='NB_127'>
<documentation id='doc1064021718'/>
<type>unkn</type>
</sample>
<sample id='NB_128'>
<documentation id='doc1064021718'/>
<type>unkn</type>
</sample>
<sample id='NB_129'>
<documentation id='doc1064021718'/>
<type>unkn</type>
</sample>
<sample id='NB_130'>
<documentation id='doc1064021718'/>
<type>unkn</type>
</sample>
<sample id='NB_131'>
<documentation id='doc1064021718'/>
<type>unkn</type>
</sample>
<sample id='NB_132'>
<documentation id='doc1064021718'/>
<type>unkn</type>
</sample>
<sample id='NB_133'>
<documentation id='doc1064021718'/>
<type>unkn</type>
</sample>
<sample id='NB_134'>
<documentation id='doc1064021718'/>
<type>unkn</type>
</sample>
<sample id='NB_135'>
<documentation id='doc1064021718'/>
<type>unkn</type>
</sample>
<sample id='NB_136'>
<documentation id='doc1064021718'/>
<type>unkn</type>
</sample>
<sample id='NB_137'>
<documentation id='doc1064021718'/>
<type>unkn</type>
</sample>
<sample id='NB_138'>
<documentation id='doc1064021718'/>
<type>unkn</type>
</sample>
<sample id='NB_139'>
<documentation id='doc1064021718'/>
<type>unkn</type>
</sample>
<sample id='NB_140'>
<documentation id='doc1064021718'/>
<type>unkn</type>
</sample>
<sample id='NB_141'>
<documentation id='doc1064021718'/>
<type>unkn</type>
</sample>
<sample id='NB_142'>
<documentation id='doc1064021718'/>
<type>unkn</type>
</sample>
<sample id='NB_143'>
<documentation id='doc1064021718'/>
<type>unkn</type>
</sample>
<sample id='NB_144'>
<documentation id='doc1064021718'/>
<type>unkn</type>
</sample>
<sample id='NB_145'>
<documentation id='doc1064021718'/>
<type>unkn</type>
</sample>
<sample id='NB_146'>
<documentation id='doc1064021718'/>
<type>unkn</type>
</sample>
<sample id='NB_147'>
<documentation id='doc1064021718'/>
<type>unkn</type>
</sample>
<sample id='NB_148'>
<documentation id='doc1064021718'/>
<type>unkn</type>
</sample>
<sample id='NB_149'>
<documentation id='doc1064021718'/>
<type>unkn</type>
</sample>
<sample id='NB_150'>
<documentation id='doc1064021718'/>
<type>unkn</type>
</sample>
<sample id='NB_151'>
<documentation id='doc1064021718'/>
<type>unkn</type>
</sample>
<sample id='NB_152'>
<documentation id='doc1064021718'/>
<type>unkn</type>
</sample>
<sample id='NB_153'>
<documentation id='doc1064021718'/>
<type>unkn</type>
</sample>
<sample id='NB_154'>
<documentation id='doc1064021718'/>
<type>unkn</type>
</sample>
<sample id='NB_155'>
<documentation id='doc1064021718'/>
<type>unkn</type>
</sample>
<sample id='NB_156'>
<documentation id='doc1064021718'/>
<type>unkn</type>
</sample>
<sample id='NB_157'>
<documentation id='doc1064021718'/>
<type>unkn</type>
</sample>
<sample id='NB_158'>
<documentation id='doc1064021718'/>
<type>unkn</type>
</sample>
<sample id='NB_159'>
<documentation id='doc1064021718'/>
<type>unkn</type>
</sample>
<sample id='NB_160'>
<documentation id='doc1064021718'/>
<type>unkn</type>
</sample>
<sample id='NB_161'>
<documentation id='doc1064021718'/>
<type>unkn</type>
</sample>
<sample id='NB_162'>
<documentation id='doc1064021718'/>
<type>unkn</type>
</sample>
<sample id='NB_163'>
<documentation id='doc1064021718'/>
<type>unkn</type>
</sample>
<sample id='NB_164'>
<documentation id='doc1064021718'/>
<type>unkn</type>
</sample>
<sample id='NB_165'>
<documentation id='doc1064021718'/>
<type>unkn</type>
</sample>
<sample id='NB_166'>
<documentation id='doc1064021718'/>
<type>unkn</type>
</sample>
<sample id='NB_167'>
<documentation id='doc1064021718'/>
<type>unkn</type>
</sample>
<sample id='NB_168'>
<documentation id='doc1064021718'/>
<type>unkn</type>
</sample>
<sample id='NB_169'>
<documentation id='doc1064021718'/>
<type>unkn</type>
</sample>
<sample id='NB_170'>
<documentation id='doc1064021718'/>
<type>unkn</type>
</sample>
<sample id='NB_171'>
<documentation id='doc1064021718'/>
<type>unkn</type>
</sample>
<sample id='NB_172'>
<documentation id='doc1064021718'/>
<type>unkn</type>
</sample>
<sample id='NB_173'>
<documentation id='doc1064021718'/>
<type>unkn</type>
</sample>
<sample id='NB_174'>
<documentation id='doc1064021718'/>
<type>unkn</type>
</sample>
<sample id='NB_175'>
<documentation id='doc1064021718'/>
<type>unkn</type>
</sample>
<sample id='NB_176'>
<documentation id='doc1064021718'/>
<type>unkn</type>
</sample>
<sample id='NB_177'>
<documentation id='doc1064021718'/>
<type>unkn</type>
</sample>
<sample id='NB_178'>
<documentation id='doc1064021718'/>
<type>unkn</type>
</sample>
<sample id='NB_179'>
<documentation id='doc1064021718'/>
<type>unkn</type>
</sample>
<sample id='NB_180'>
<documentation id='doc1064021718'/>
<type>unkn</type>
</sample>
<sample id='NB_181'>
<documentation id='doc1064021718'/>
<type>unkn</type>
</sample>
<sample id='NB_182'>
<documentation id='doc1064021718'/>
<type>unkn</type>
</sample>
<sample id='NB_183'>
<documentation id='doc1064021718'/>
<type>unkn</type>
</sample>
<sample id='NB_184'>
<documentation id='doc1064021718'/>
<type>unkn</type>
</sample>
<sample id='NB_185'>
<documentation id='doc1064021718'/>
<type>unkn</type>
</sample>
<sample id='NB_186'>
<documentation id='doc1064021718'/>
<type>unkn</type>
</sample>
<sample id='NB_187'>
<documentation id='doc1064021718'/>
<type>unkn</type>
</sample>
<sample id='NB_188'>
<documentation id='doc1064021718'/>
<type>unkn</type>
</sample>
<sample id='NB_189'>
<documentation id='doc1064021718'/>
<type>unkn</type>
</sample>
<sample id='NB_190'>
<documentation id='doc1064021718'/>
<type>unkn</type>
</sample>
<sample id='NB_191'>
<documentation id='doc1064021718'/>
<type>unkn</type>
</sample>
<sample id='NB_192'>
<documentation id='doc1064021718'/>
<type>unkn</type>
</sample>
<sample id='NB_193'>
<documentation id='doc1064021718'/>
<type>unkn</type>
</sample>
<sample id='NB_194'>
<documentation id='doc1064021718'/>
<type>unkn</type>
</sample>
<sample id='NB_195'>
<documentation id='doc1064021718'/>
<type>unkn</type>
</sample>
<sample id='NB_196'>
<documentation id='doc1064021718'/>
<type>unkn</type>
</sample>
<sample id='NB_197'>
<documentation id='doc1064021718'/>
<type>unkn</type>
</sample>
<sample id='NB_198'>
<documentation id='doc1064021718'/>
<type>unkn</type>
</sample>
<sample id='NB_199'>
<documentation id='doc1064021718'/>
<type>unkn</type>
</sample>
<sample id='NB_200'>
<documentation id='doc1064021718'/>
<type>unkn</type>
</sample>
<sample id='NB_201'>
<documentation id='doc1064021718'/>
<type>unkn</type>
</sample>
<sample id='NB_202'>
<documentation id='doc1064021718'/>
<type>unkn</type>
</sample>
<sample id='NB_203'>
<documentation id='doc1064021718'/>
<type>unkn</type>
</sample>
<sample id='NB_204'>
<documentation id='doc1064021718'/>
<type>unkn</type>
</sample>
<sample id='NB_205'>
<documentation id='doc1064021718'/>
<type>unkn</type>
</sample>
<sample id='NB_206'>
<documentation id='doc1064021718'/>
<type>unkn</type>
</sample>
<sample id='NB_207'>
<documentation id='doc1064021718'/>
<type>unkn</type>
</sample>
<sample id='NB_208'>
<documentation id='doc1064021718'/>
<type>unkn</type>
</sample>
<sample id='NB_209'>
<documentation id='doc1064021718'/>
<type>unkn</type>
</sample>
<sample id='NB_210'>
<documentation id='doc1064021718'/>
<type>unkn</type>
</sample>
<sample id='NB_211'>
<documentation id='doc1064021718'/>
<type>unkn</type>
</sample>
<sample id='NB_212'>
<documentation id='doc1064021718'/>
<type>unkn</type>
</sample>
<sample id='NB_213'>
<documentation id='doc1064021718'/>
<type>unkn</type>
</sample>
<sample id='NB_214'>
<documentation id='doc1064021718'/>
<type>unkn</type>
</sample>
<sample id='NB_215'>
<documentation id='doc1064021718'/>
<type>unkn</type>
</sample>
<sample id='NB_216'>
<documentation id='doc1064021718'/>
<type>unkn</type>
</sample>
<sample id='NB_217'>
<documentation id='doc1064021718'/>
<type>unkn</type>
</sample>
<sample id='NB_218'>
<documentation id='doc1064021718'/>
<type>unkn</type>
</sample>
<sample id='NB_219'>
<documentation id='doc1064021718'/>
<type>unkn</type>
</sample>
<sample id='NB_220'>
<documentation id='doc1064021718'/>
<type>unkn</type>
</sample>
<sample id='NB_221'>
<documentation id='doc1064021718'/>
<type>unkn</type>
</sample>
<sample id='NB_222'>
<documentation id='doc1064021718'/>
<type>unkn</type>
</sample>
<sample id='NB_223'>
<documentation id='doc1064021718'/>
<type>unkn</type>
</sample>
<sample id='NB_224'>
<documentation id='doc1064021718'/>
<type>unkn</type>
</sample>
<sample id='NB_225'>
<documentation id='doc1064021718'/>
<type>unkn</type>
</sample>
<sample id='NB_226'>
<documentation id='doc1064021718'/>
<type>unkn</type>
</sample>
<sample id='NB_227'>
<documentation id='doc1064021718'/>
<type>unkn</type>
</sample>
<sample id='NB_228'>
<documentation id='doc1064021718'/>
<type>unkn</type>
</sample>
<sample id='NB_229'>
<documentation id='doc1064021718'/>
<type>unkn</type>
</sample>
<sample id='NB_230'>
<documentation id='doc1064021718'/>
<type>unkn</type>
</sample>
<sample id='NB_231'>
<documentation id='doc1064021718'/>
<type>unkn</type>
</sample>
<sample id='NB_232'>
<documentation id='doc1064021718'/>
<type>unkn</type>
</sample>
<sample id='NB_233'>
<documentation id='doc1064021718'/>
<type>unkn</type>
</sample>
<sample id='NB_234'>
<documentation id='doc1064021718'/>
<type>unkn</type>
</sample>
<sample id='NB_235'>
<documentation id='doc1064021718'/>
<type>unkn</type>
</sample>
<sample id='NB_236'>
<documentation id='doc1064021718'/>
<type>unkn</type>
</sample>
<sample id='NB_237'>
<documentation id='doc1064021718'/>
<type>unkn</type>
</sample>
<sample id='NB_238'>
<documentation id='doc1064021718'/>
<type>unkn</type>
</sample>
<sample id='NB_239'>
<documentation id='doc1064021718'/>
<type>unkn</type>
</sample>
<sample id='NB_240'>
<documentation id='doc1064021718'/>
<type>unkn</type>
</sample>
<sample id='NB_241'>
<documentation id='doc1064021718'/>
<type>unkn</type>
</sample>
<sample id='NB_242'>
<documentation id='doc1064021718'/>
<type>unkn</type>
</sample>
<sample id='NB_243'>
<documentation id='doc1064021718'/>
<type>unkn</type>
</sample>
<sample id='NB_244'>
<documentation id='doc1064021718'/>
<type>unkn</type>
</sample>
<sample id='NB_245'>
<documentation id='doc1064021718'/>
<type>unkn</type>
</sample>
<sample id='NB_246'>
<documentation id='doc1064021718'/>
<type>unkn</type>
</sample>
<sample id='NB_247'>
<documentation id='doc1064021718'/>
<type>unkn</type>
</sample>
<sample id='NB_248'>
<documentation id='doc1064021718'/>
<type>unkn</type>
</sample>
<sample id='NB_249'>
<documentation id='doc1064021718'/>
<type>unkn</type>
</sample>
<sample id='NB_250'>
<documentation id='doc1064021718'/>
<type>unkn</type>
</sample>
<sample id='NB_251'>
<documentation id='doc1064021718'/>
<type>unkn</type>
</sample>
<sample id='NB_252'>
<documentation id='doc1064021718'/>
<type>unkn</type>
</sample>
<sample id='NB_253'>
<documentation id='doc1064021718'/>
<type>unkn</type>
</sample>
<sample id='NB_254'>
<documentation id='doc1064021718'/>
<type>unkn</type>
</sample>
<sample id='NB_255'>
<documentation id='doc1064021718'/>
<type>unkn</type>
</sample>
<sample id='NB_256'>
<documentation id='doc1064021718'/>
<type>unkn</type>
</sample>
<sample id='NB_257'>
<documentation id='doc1064021718'/>
<type>unkn</type>
</sample>
<sample id='NB_258'>
<documentation id='doc1064021718'/>
<type>unkn</type>
</sample>
<sample id='NB_259'>
<documentation id='doc1064021718'/>
<type>unkn</type>
</sample>
<sample id='NB_260'>
<documentation id='doc1064021718'/>
<type>unkn</type>
</sample>
<sample id='NB_261'>
<documentation id='doc1064021718'/>
<type>unkn</type>
</sample>
<sample id='NB_262'>
<documentation id='doc1064021718'/>
<type>unkn</type>
</sample>
<sample id='NB_263'>
<documentation id='doc1064021718'/>
<type>unkn</type>
</sample>
<sample id='NB_264'>
<documentation id='doc1064021718'/>
<type>unkn</type>
</sample>
<sample id='NB_265'>
<documentation id='doc1064021718'/>
<type>unkn</type>
</sample>
<sample id='NB_266'>
<documentation id='doc1064021718'/>
<type>unkn</type>
</sample>
<sample id='NB_267'>
<documentation id='doc1064021718'/>
<type>unkn</type>
</sample>
<sample id='NB_268'>
<documentation id='doc1064021718'/>
<type>unkn</type>
</sample>
<sample id='NB_269'>
<documentation id='doc1064021718'/>
<type>unkn</type>
</sample>
<sample id='NB_270'>
<documentation id='doc1064021718'/>
<type>unkn</type>
</sample>
<sample id='NB_271'>
<documentation id='doc1064021718'/>
<type>unkn</type>
</sample>
<sample id='NB_272'>
<documentation id='doc1064021718'/>
<type>unkn</type>
</sample>
<sample id='NB_273'>
<documentation id='doc1064021718'/>
<type>unkn</type>
</sample>
<sample id='NB_274'>
<documentation id='doc1064021718'/>
<type>unkn</type>
</sample>
<sample id='NB_275'>
<documentation id='doc1064021718'/>
<type>unkn</type>
</sample>
<sample id='NB_276'>
<documentation id='doc1064021718'/>
<type>unkn</type>
</sample>
<sample id='NB_277'>
<documentation id='doc1064021718'/>
<type>unkn</type>
</sample>
<sample id='NB_278'>
<documentation id='doc1064021718'/>
<type>unkn</type>
</sample>
<sample id='NB_279'>
<documentation id='doc1064021718'/>
<type>unkn</type>
</sample>
<sample id='NB_280'>
<documentation id='doc1064021718'/>
<type>unkn</type>
</sample>
<sample id='NB_281'>
<documentation id='doc1064021718'/>
<type>unkn</type>
</sample>
<sample id='NB_282'>
<documentation id='doc1064021718'/>
<type>unkn</type>
</sample>
<sample id='NB_283'>
<documentation id='doc1064021718'/>
<type>unkn</type>
</sample>
<sample id='NB_284'>
<documentation id='doc1064021718'/>
<type>unkn</type>
</sample>
<sample id='NB_285'>
<documentation id='doc1064021718'/>
<type>unkn</type>
</sample>
<sample id='NB_286'>
<documentation id='doc1064021718'/>
<type>unkn</type>
</sample>
<sample id='NB_287'>
<documentation id='doc1064021718'/>
<type>unkn</type>
</sample>
<sample id='NB_288'>
<documentation id='doc1064021718'/>
<type>unkn</type>
</sample>
<sample id='NB_289'>
<documentation id='doc1064021718'/>
<type>unkn</type>
</sample>
<sample id='NB_290'>
<documentation id='doc1064021718'/>
<type>unkn</type>
</sample>
<sample id='NB_291'>
<documentation id='doc1064021718'/>
<type>unkn</type>
</sample>
<sample id='NB_292'>
<documentation id='doc1064021718'/>
<type>unkn</type>
</sample>
<sample id='NB_293'>
<documentation id='doc1064021718'/>
<type>unkn</type>
</sample>
<sample id='NB_294'>
<documentation id='doc1064021718'/>
<type>unkn</type>
</sample>
<sample id='NB_295'>
<documentation id='doc1064021718'/>
<type>unkn</type>
</sample>
<sample id='NB_296'>
<documentation id='doc1064021718'/>
<type>unkn</type>
</sample>
<sample id='NB_297'>
<documentation id='doc1064021718'/>
<type>unkn</type>
</sample>
<sample id='NB_298'>
<documentation id='doc1064021718'/>
<type>unkn</type>
</sample>
<sample id='NB_299'>
<documentation id='doc1064021718'/>
<type>unkn</type>
</sample>
<sample id='NB_300'>
<documentation id='doc1064021718'/>
<type>unkn</type>
</sample>
<sample id='NB_301'>
<documentation id='doc1064021718'/>
<type>unkn</type>
</sample>
<sample id='NB_302'>
<documentation id='doc1064021718'/>
<type>unkn</type>
</sample>
<sample id='NB_303'>
<documentation id='doc1064021718'/>
<type>unkn</type>
</sample>
<sample id='NB_304'>
<documentation id='doc1064021718'/>
<type>unkn</type>
</sample>
<sample id='NB_305'>
<documentation id='doc1064021718'/>
<type>unkn</type>
</sample>
<sample id='NB_306'>
<documentation id='doc1064021718'/>
<type>unkn</type>
</sample>
<sample id='NB_307'>
<documentation id='doc1064021718'/>
<type>unkn</type>
</sample>
<sample id='NB_308'>
<documentation id='doc1064021718'/>
<type>unkn</type>
</sample>
<sample id='NB_309'>
<documentation id='doc1064021718'/>
<type>unkn</type>
</sample>
<sample id='NB_310'>
<documentation id='doc1064021718'/>
<type>unkn</type>
</sample>
<sample id='NB_311'>
<documentation id='doc1064021718'/>
<type>unkn</type>
</sample>
<sample id='NB_312'>
<documentation id='doc1064021718'/>
<type>unkn</type>
</sample>
<sample id='NB_313'>
<documentation id='doc1064021718'/>
<type>unkn</type>
</sample>
<sample id='NB_314'>
<documentation id='doc1064021718'/>
<type>unkn</type>
</sample>
<sample id='NB_315'>
<documentation id='doc1064021718'/>
<type>unkn</type>
</sample>
<sample id='NB_316'>
<documentation id='doc1064021718'/>
<type>unkn</type>
</sample>
<sample id='NB_317'>
<documentation id='doc1064021718'/>
<type>unkn</type>
</sample>
<sample id='NB_318'>
<documentation id='doc1064021718'/>
<type>unkn</type>
</sample>
<sample id='NB_319'>
<documentation id='doc1064021718'/>
<type>unkn</type>
</sample>
<sample id='NB_320'>
<documentation id='doc1064021718'/>
<type>unkn</type>
</sample>
<sample id='NB_321'>
<documentation id='doc1064021718'/>
<type>unkn</type>
</sample>
<sample id='NB_322'>
<documentation id='doc1064021718'/>
<type>unkn</type>
</sample>
<sample id='NB_323'>
<documentation id='doc1064021718'/>
<type>unkn</type>
</sample>
<sample id='NB_324'>
<documentation id='doc1064021718'/>
<type>unkn</type>
</sample>
<sample id='NB_325'>
<documentation id='doc1064021718'/>
<type>unkn</type>
</sample>
<sample id='NB_326'>
<documentation id='doc1064021718'/>
<type>unkn</type>
</sample>
<sample id='NB_327'>
<documentation id='doc1064021718'/>
<type>unkn</type>
</sample>
<sample id='NB_328'>
<documentation id='doc1064021718'/>
<type>unkn</type>
</sample>
<sample id='NB_329'>
<documentation id='doc1064021718'/>
<type>unkn</type>
</sample>
<sample id='NB_330'>
<documentation id='doc1064021718'/>
<type>unkn</type>
</sample>
<sample id='NB_331'>
<documentation id='doc1064021718'/>
<type>unkn</type>
</sample>
<sample id='NB_332'>
<documentation id='doc1064021718'/>
<type>unkn</type>
</sample>
<sample id='NB_333'>
<documentation id='doc1064021718'/>
<type>unkn</type>
</sample>
<sample id='NB_334'>
<documentation id='doc1064021718'/>
<type>unkn</type>
</sample>
<sample id='NB_335'>
<documentation id='doc1064021718'/>
<type>unkn</type>
</sample>
<sample id='NB_336'>
<documentation id='doc1064021718'/>
<type>unkn</type>
</sample>
<sample id='NB_337'>
<documentation id='doc1064021718'/>
<type>unkn</type>
</sample>
<sample id='NB_338'>
<documentation id='doc1064021718'/>
<type>unkn</type>
</sample>
<sample id='NB_339'>
<documentation id='doc1064021718'/>
<type>unkn</type>
</sample>
<sample id='NB_340'>
<documentation id='doc1064021718'/>
<type>unkn</type>
</sample>
<sample id='NB_341'>
<documentation id='doc1064021718'/>
<type>unkn</type>
</sample>
<sample id='NB_342'>
<documentation id='doc1064021718'/>
<type>unkn</type>
</sample>
<sample id='NB_343'>
<documentation id='doc1064021718'/>
<type>unkn</type>
</sample>
<sample id='NB_344'>
<documentation id='doc1064021718'/>
<type>unkn</type>
</sample>
<sample id='NB_345'>
<documentation id='doc1064021718'/>
<type>unkn</type>
</sample>
<sample id='NB_346'>
<documentation id='doc1064021718'/>
<type>unkn</type>
</sample>
<sample id='NB_347'>
<documentation id='doc1064021718'/>
<type>unkn</type>
</sample>
<sample id='NB_348'>
<documentation id='doc1064021718'/>
<type>unkn</type>
</sample>
<sample id='NB_349'>
<documentation id='doc1064021718'/>
<type>unkn</type>
</sample>
<sample id='NB_350'>
<documentation id='doc1064021718'/>
<type>unkn</type>
</sample>
<sample id='NB_351'>
<documentation id='doc1064021718'/>
<type>unkn</type>
</sample>
<sample id='NB_352'>
<documentation id='doc1064021718'/>
<type>unkn</type>
</sample>
<sample id='NB_353'>
<documentation id='doc1064021718'/>
<type>unkn</type>
</sample>
<sample id='NB_354'>
<documentation id='doc1064021718'/>
<type>unkn</type>
</sample>
<sample id='NB_355'>
<documentation id='doc1064021718'/>
<type>unkn</type>
</sample>
<sample id='NB_356'>
<documentation id='doc1064021718'/>
<type>unkn</type>
</sample>
<sample id='NB_357'>
<documentation id='doc1064021718'/>
<type>unkn</type>
</sample>
<sample id='NB_358'>
<documentation id='doc1064021718'/>
<type>unkn</type>
</sample>
<sample id='NB_359'>
<documentation id='doc1064021718'/>
<type>unkn</type>
</sample>
<sample id='NB_360'>
<documentation id='doc1064021718'/>
<type>unkn</type>
</sample>
<sample id='NB_361'>
<documentation id='doc1064021718'/>
<type>unkn</type>
</sample>
<sample id='NB_362'>
<documentation id='doc1064021718'/>
<type>unkn</type>
</sample>
<sample id='NB_363'>
<documentation id='doc1064021718'/>
<type>unkn</type>
</sample>
<sample id='NB_364'>
<documentation id='doc1064021718'/>
<type>unkn</type>
</sample>
<sample id='NB_365'>
<documentation id='doc1064021718'/>
<type>unkn</type>
</sample>
<sample id='NB_366'>
<documentation id='doc1064021718'/>
<type>unkn</type>
</sample>
<sample id='NB_367'>
<documentation id='doc1064021718'/>
<type>unkn</type>
</sample>
<sample id='NB_368'>
<documentation id='doc1064021718'/>
<type>unkn</type>
</sample>
<sample id='NB_369'>
<documentation id='doc1064021718'/>
<type>unkn</type>
</sample>
<sample id='NB_370'>
<documentation id='doc1064021718'/>
<type>unkn</type>
</sample>
<sample id='NB_371'>
<documentation id='doc1064021718'/>
<type>unkn</type>
</sample>
<sample id='NB_372'>
<documentation id='doc1064021718'/>
<type>unkn</type>
</sample>
<sample id='NB_373'>
<documentation id='doc1064021718'/>
<type>unkn</type>
</sample>
<sample id='NB_374'>
<documentation id='doc1064021718'/>
<type>unkn</type>
</sample>
<sample id='NB_375'>
<documentation id='doc1064021718'/>
<type>unkn</type>
</sample>
<sample id='NB_376'>
<documentation id='doc1064021718'/>
<type>unkn</type>
</sample>
<sample id='NB_377'>
<documentation id='doc1064021718'/>
<type>unkn</type>
</sample>
<sample id='NB_378'>
<documentation id='doc1064021718'/>
<type>unkn</type>
</sample>
<sample id='NB_379'>
<documentation id='doc1064021718'/>
<type>unkn</type>
</sample>
<sample id='NB_380'>
<documentation id='doc1064021718'/>
<type>unkn</type>
</sample>
<sample id='NB_381'>
<documentation id='doc1064021718'/>
<type>unkn</type>
</sample>
<sample id='NB_382'>
<documentation id='doc1064021718'/>
<type>unkn</type>
</sample>
<sample id='NB_383'>
<documentation id='doc1064021718'/>
<type>unkn</type>
</sample>
<sample id='NB_384'>
<documentation id='doc1064021718'/>
<type>unkn</type>
</sample>
<sample id='NB_385'>
<documentation id='doc1064021718'/>
<type>unkn</type>
</sample>
<sample id='NB_386'>
<documentation id='doc1064021718'/>
<type>unkn</type>
</sample>
<sample id='NB_387'>
<documentation id='doc1064021718'/>
<type>unkn</type>
</sample>
<sample id='NB_388'>
<documentation id='doc1064021718'/>
<type>unkn</type>
</sample>
<sample id='NB_389'>
<documentation id='doc1064021718'/>
<type>unkn</type>
</sample>
<sample id='NB_390'>
<documentation id='doc1064021718'/>
<type>unkn</type>
</sample>
<sample id='NB_391'>
<documentation id='doc1064021718'/>
<type>unkn</type>
</sample>
<sample id='NB_392'>
<documentation id='doc1064021718'/>
<type>unkn</type>
</sample>
<sample id='NB_393'>
<documentation id='doc1064021718'/>
<type>unkn</type>
</sample>
<sample id='NB_394'>
<documentation id='doc1064021718'/>
<type>unkn</type>
</sample>
<sample id='NB_395'>
<documentation id='doc1064021718'/>
<type>unkn</type>
</sample>
<sample id='NB_396'>
<documentation id='doc1064021718'/>
<type>unkn</type>
</sample>
<sample id='NB_397'>
<documentation id='doc1064021718'/>
<type>unkn</type>
</sample>
<sample id='NB_398'>
<documentation id='doc1064021718'/>
<type>unkn</type>
</sample>
<sample id='NB_399'>
<documentation id='doc1064021718'/>
<type>unkn</type>
</sample>
<sample id='NB_400'>
<documentation id='doc1064021718'/>
<type>unkn</type>
</sample>
<sample id='NB_401'>
<documentation id='doc1064021718'/>
<type>unkn</type>
</sample>
<sample id='NB_402'>
<documentation id='doc1064021718'/>
<type>unkn</type>
</sample>
<sample id='NB_403'>
<documentation id='doc1064021718'/>
<type>unkn</type>
</sample>
<sample id='NB_404'>
<documentation id='doc1064021718'/>
<type>unkn</type>
</sample>
<sample id='NB_405'>
<documentation id='doc1064021718'/>
<type>unkn</type>
</sample>
<sample id='NB_406'>
<documentation id='doc1064021718'/>
<type>unkn</type>
</sample>
<sample id='NB_407'>
<documentation id='doc1064021718'/>
<type>unkn</type>
</sample>
<sample id='NB_408'>
<documentation id='doc1064021718'/>
<type>unkn</type>
</sample>
<sample id='NB_409'>
<documentation id='doc1064021718'/>
<type>unkn</type>
</sample>
<sample id='NB_410'>
<documentation id='doc1064021718'/>
<type>unkn</type>
</sample>
<sample id='NB_411'>
<documentation id='doc1064021718'/>
<type>unkn</type>
</sample>
<sample id='NB_412'>
<documentation id='doc1064021718'/>
<type>unkn</type>
</sample>
<sample id='NB_413'>
<documentation id='doc1064021718'/>
<type>unkn</type>
</sample>
<sample id='NB_414'>
<documentation id='doc1064021718'/>
<type>unkn</type>
</sample>
<sample id='NB_415'>
<documentation id='doc1064021718'/>
<type>unkn</type>
</sample>
<sample id='NB_416'>
<documentation id='doc1064021718'/>
<type>unkn</type>
</sample>
<sample id='NB_417'>
<documentation id='doc1064021718'/>
<type>unkn</type>
</sample>
<sample id='NB_418'>
<documentation id='doc1064021718'/>
<type>unkn</type>
</sample>
<sample id='NB_419'>
<documentation id='doc1064021718'/>
<type>unkn</type>
</sample>
<sample id='NB_420'>
<documentation id='doc1064021718'/>
<type>unkn</type>
</sample>
<sample id='NB_421'>
<documentation id='doc1064021718'/>
<type>unkn</type>
</sample>
<sample id='NB_422'>
<documentation id='doc1064021718'/>
<type>unkn</type>
</sample>
<sample id='NB_423'>
<documentation id='doc1064021718'/>
<type>unkn</type>
</sample>
<sample id='NB_424'>
<documentation id='doc1064021718'/>
<type>unkn</type>
</sample>
<sample id='NB_425'>
<documentation id='doc1064021718'/>
<type>unkn</type>
</sample>
<sample id='NB_426'>
<documentation id='doc1064021718'/>
<type>unkn</type>
</sample>
<sample id='NB_427'>
<documentation id='doc1064021718'/>
<type>unkn</type>
</sample>
<sample id='NB_428'>
<documentation id='doc1064021718'/>
<type>unkn</type>
</sample>
<sample id='NB_429'>
<documentation id='doc1064021718'/>
<type>unkn</type>
</sample>
<sample id='NB_430'>
<documentation id='doc1064021718'/>
<type>unkn</type>
</sample>
<sample id='NB_431'>
<documentation id='doc1064021718'/>
<type>unkn</type>
</sample>
<sample id='NB_432'>
<documentation id='doc1064021718'/>
<type>unkn</type>
</sample>
<sample id='NB_433'>
<documentation id='doc1064021718'/>
<type>unkn</type>
</sample>
<sample id='NB_434'>
<documentation id='doc1064021718'/>
<type>unkn</type>
</sample>
<sample id='NB_435'>
<documentation id='doc1064021718'/>
<type>unkn</type>
</sample>
<sample id='NB_436'>
<documentation id='doc1064021718'/>
<type>unkn</type>
</sample>
<sample id='NB_437'>
<documentation id='doc1064021718'/>
<type>unkn</type>
</sample>
<sample id='NB_438'>
<documentation id='doc1064021718'/>
<type>unkn</type>
</sample>
<sample id='NB_439'>
<documentation id='doc1064021718'/>
<type>unkn</type>
</sample>
<sample id='NB_440'>
<documentation id='doc1064021718'/>
<type>unkn</type>
</sample>
<sample id='NB_441'>
<documentation id='doc1064021718'/>
<type>unkn</type>
</sample>
<sample id='NB_442'>
<documentation id='doc1064021718'/>
<type>unkn</type>
</sample>
<sample id='NB_443'>
<documentation id='doc1064021718'/>
<type>unkn</type>
</sample>
<sample id='NB_444'>
<documentation id='doc1064021718'/>
<type>unkn</type>
</sample>
<sample id='NB_445'>
<documentation id='doc1064021718'/>
<type>unkn</type>
</sample>
<sample id='NB_446'>
<documentation id='doc1064021718'/>
<type>unkn</type>
</sample>
<sample id='NB_447'>
<documentation id='doc1064021718'/>
<type>unkn</type>
</sample>
<sample id='NB_448'>
<documentation id='doc1064021718'/>
<type>unkn</type>
</sample>
<sample id='NB_449'>
<documentation id='doc1064021718'/>
<type>unkn</type>
</sample>
<sample id='NB_450'>
<documentation id='doc1064021718'/>
<type>unkn</type>
</sample>
<sample id='NB_451'>
<documentation id='doc1064021718'/>
<type>unkn</type>
</sample>
<sample id='NB_452'>
<documentation id='doc1064021718'/>
<type>unkn</type>
</sample>
<sample id='NB_453'>
<documentation id='doc1064021718'/>
<type>unkn</type>
</sample>
<sample id='NB_454'>
<documentation id='doc1064021718'/>
<type>unkn</type>
</sample>
<sample id='NB_455'>
<documentation id='doc1064021718'/>
<type>unkn</type>
</sample>
<sample id='NB_456'>
<documentation id='doc1064021718'/>
<type>unkn</type>
</sample>
<sample id='NB_457'>
<documentation id='doc1064021718'/>
<type>unkn</type>
</sample>
<sample id='NB_458'>
<documentation id='doc1064021718'/>
<type>unkn</type>
</sample>
<sample id='NB_459'>
<documentation id='doc1064021718'/>
<type>unkn</type>
</sample>
<sample id='NB_460'>
<documentation id='doc1064021718'/>
<type>unkn</type>
</sample>
<sample id='NB_461'>
<documentation id='doc1064021718'/>
<type>unkn</type>
</sample>
<sample id='NB_462'>
<documentation id='doc1064021718'/>
<type>unkn</type>
</sample>
<sample id='NB_463'>
<documentation id='doc1064021718'/>
<type>unkn</type>
</sample>
<sample id='NB_464'>
<documentation id='doc1064021718'/>
<type>unkn</type>
</sample>
<sample id='NB_465'>
<documentation id='doc1064021718'/>
<type>unkn</type>
</sample>
<sample id='NB_466'>
<documentation id='doc1064021718'/>
<type>unkn</type>
</sample>
<sample id='NB_467'>
<documentation id='doc1064021718'/>
<type>unkn</type>
</sample>
<sample id='NB_468'>
<documentation id='doc1064021718'/>
<type>unkn</type>
</sample>
<sample id='NB_469'>
<documentation id='doc1064021718'/>
<type>unkn</type>
</sample>
<sample id='NB_470'>
<documentation id='doc1064021718'/>
<type>unkn</type>
</sample>
<sample id='NB_471'>
<documentation id='doc1064021718'/>
<type>unkn</type>
</sample>
<sample id='NB_472'>
<documentation id='doc1064021718'/>
<type>unkn</type>
</sample>
<sample id='NB_473'>
<documentation id='doc1064021718'/>
<type>unkn</type>
</sample>
<sample id='NB_474'>
<documentation id='doc1064021718'/>
<type>unkn</type>
</sample>
<sample id='NB_475'>
<documentation id='doc1064021718'/>
<type>unkn</type>
</sample>
<sample id='NB_476'>
<documentation id='doc1064021718'/>
<type>unkn</type>
</sample>
<sample id='NB_477'>
<documentation id='doc1064021718'/>
<type>unkn</type>
</sample>
<sample id='NB_478'>
<documentation id='doc1064021718'/>
<type>unkn</type>
</sample>
<sample id='NB_479'>
<documentation id='doc1064021718'/>
<type>unkn</type>
</sample>
<sample id='NB_480'>
<documentation id='doc1064021718'/>
<type>unkn</type>
</sample>
<sample id='NB_481'>
<documentation id='doc1064021718'/>
<type>unkn</type>
</sample>
<sample id='NB_482'>
<documentation id='doc1064021718'/>
<type>unkn</type>
</sample>
<sample id='NB_483'>
<documentation id='doc1064021718'/>
<type>unkn</type>
</sample>
<sample id='NB_484'>
<documentation id='doc1064021718'/>
<type>unkn</type>
</sample>
<sample id='NB_485'>
<documentation id='doc1064021718'/>
<type>unkn</type>
</sample>
<sample id='NB_486'>
<documentation id='doc1064021718'/>
<type>unkn</type>
</sample>
<sample id='NB_487'>
<documentation id='doc1064021718'/>
<type>unkn</type>
</sample>
<sample id='NB_488'>
<documentation id='doc1064021718'/>
<type>unkn</type>
</sample>
<sample id='NB_489'>
<documentation id='doc1064021718'/>
<type>unkn</type>
</sample>
<sample id='NB_490'>
<documentation id='doc1064021718'/>
<type>unkn</type>
</sample>
<sample id='NB_491'>
<documentation id='doc1064021718'/>
<type>unkn</type>
</sample>
<sample id='NB_492'>
<documentation id='doc1064021718'/>
<type>unkn</type>
</sample>
<sample id='NB_493'>
<documentation id='doc1064021718'/>
<type>unkn</type>
</sample>
<sample id='NB_494'>
<documentation id='doc1064021718'/>
<type>unkn</type>
</sample>
<sample id='NB_495'>
<documentation id='doc1064021718'/>
<type>unkn</type>
</sample>
<sample id='NB_496'>
<documentation id='doc1064021718'/>
<type>unkn</type>
</sample>
<sample id='NB_497'>
<documentation id='doc1064021718'/>
<type>unkn</type>
</sample>
<sample id='NB_498'>
<documentation id='doc1064021718'/>
<type>unkn</type>
</sample>
<sample id='NB_499'>
<documentation id='doc1064021718'/>
<type>unkn</type>
</sample>
<sample id='NB_500'>
<documentation id='doc1064021718'/>
<type>unkn</type>
</sample>
<sample id='NB_501'>
<documentation id='doc1064021718'/>
<type>unkn</type>
</sample>
<sample id='NB_502'>
<documentation id='doc1064021718'/>
<type>unkn</type>
</sample>
<sample id='NB_503'>
<documentation id='doc1064021718'/>
<type>unkn</type>
</sample>
<sample id='NB_504'>
<documentation id='doc1064021718'/>
<type>unkn</type>
</sample>
<sample id='NB_505'>
<documentation id='doc1064021718'/>
<type>unkn</type>
</sample>
<sample id='NB_506'>
<documentation id='doc1064021718'/>
<type>unkn</type>
</sample>
<sample id='NB_507'>
<documentation id='doc1064021718'/>
<type>unkn</type>
</sample>
<sample id='NB_508'>
<documentation id='doc1064021718'/>
<type>unkn</type>
</sample>
<sample id='NB_509'>
<documentation id='doc1064021718'/>
<type>unkn</type>
</sample>
<sample id='NB_510'>
<documentation id='doc1064021718'/>
<type>unkn</type>
</sample>
<sample id='NB_511'>
<documentation id='doc1064021718'/>
<type>unkn</type>
</sample>
<sample id='NB_512'>
<documentation id='doc1064021718'/>
<type>unkn</type>
</sample>
<sample id='NB_513'>
<documentation id='doc1064021718'/>
<type>unkn</type>
</sample>
<sample id='NB_514'>
<documentation id='doc1064021718'/>
<type>unkn</type>
</sample>
<sample id='NB_515'>
<documentation id='doc1064021718'/>
<type>unkn</type>
</sample>
<sample id='NB_516'>
<documentation id='doc1064021718'/>
<type>unkn</type>
</sample>
<sample id='NB_517'>
<documentation id='doc1064021718'/>
<type>unkn</type>
</sample>
<sample id='NB_518'>
<documentation id='doc1064021718'/>
<type>unkn</type>
</sample>
<sample id='NB_519'>
<documentation id='doc1064021718'/>
<type>unkn</type>
</sample>
<sample id='NB_520'>
<documentation id='doc1064021718'/>
<type>unkn</type>
</sample>
<sample id='NB_521'>
<documentation id='doc1064021718'/>
<type>unkn</type>
</sample>
<sample id='NB_522'>
<documentation id='doc1064021718'/>
<type>unkn</type>
</sample>
<sample id='NB_523'>
<documentation id='doc1064021718'/>
<type>unkn</type>
</sample>
<sample id='NB_524'>
<documentation id='doc1064021718'/>
<type>unkn</type>
</sample>
<sample id='NB_525'>
<documentation id='doc1064021718'/>
<type>unkn</type>
</sample>
<sample id='NB_526'>
<documentation id='doc1064021718'/>
<type>unkn</type>
</sample>
<sample id='NB_527'>
<documentation id='doc1064021718'/>
<type>unkn</type>
</sample>
<sample id='NB_528'>
<documentation id='doc1064021718'/>
<type>unkn</type>
</sample>
<sample id='NB_529'>
<documentation id='doc1064021718'/>
<type>unkn</type>
</sample>
<sample id='NB_530'>
<documentation id='doc1064021718'/>
<type>unkn</type>
</sample>
<sample id='NB_531'>
<documentation id='doc1064021718'/>
<type>unkn</type>
</sample>
<sample id='NB_532'>
<documentation id='doc1064021718'/>
<type>unkn</type>
</sample>
<sample id='NB_533'>
<documentation id='doc1064021718'/>
<type>unkn</type>
</sample>
<sample id='NB_534'>
<documentation id='doc1064021718'/>
<type>unkn</type>
</sample>
<sample id='NB_535'>
<documentation id='doc1064021718'/>
<type>unkn</type>
</sample>
<sample id='NB_536'>
<documentation id='doc1064021718'/>
<type>unkn</type>
</sample>
<sample id='NB_537'>
<documentation id='doc1064021718'/>
<type>unkn</type>
</sample>
<sample id='NB_538'>
<documentation id='doc1064021718'/>
<type>unkn</type>
</sample>
<sample id='NB_539'>
<documentation id='doc1064021718'/>
<type>unkn</type>
</sample>
<sample id='NB_540'>
<documentation id='doc1064021718'/>
<type>unkn</type>
</sample>
<sample id='NB_541'>
<documentation id='doc1064021718'/>
<type>unkn</type>
</sample>
<sample id='NB_542'>
<documentation id='doc1064021718'/>
<type>unkn</type>
</sample>
<sample id='NB_543'>
<documentation id='doc1064021718'/>
<type>unkn</type>
</sample>
<sample id='NB_544'>
<documentation id='doc1064021718'/>
<type>unkn</type>
</sample>
<sample id='NB_545'>
<documentation id='doc1064021718'/>
<type>unkn</type>
</sample>
<sample id='NB_546'>
<documentation id='doc1064021718'/>
<type>unkn</type>
</sample>
<sample id='NB_547'>
<documentation id='doc1064021718'/>
<type>unkn</type>
</sample>
<sample id='NB_548'>
<documentation id='doc1064021718'/>
<type>unkn</type>
</sample>
<sample id='NB_549'>
<documentation id='doc1064021718'/>
<type>unkn</type>
</sample>
<sample id='NB_550'>
<documentation id='doc1064021718'/>
<type>unkn</type>
</sample>
<sample id='NB_551'>
<documentation id='doc1064021718'/>
<type>unkn</type>
</sample>
<sample id='NB_552'>
<documentation id='doc1064021718'/>
<type>unkn</type>
</sample>
<sample id='NB_553'>
<documentation id='doc1064021718'/>
<type>unkn</type>
</sample>
<sample id='NB_554'>
<documentation id='doc1064021718'/>
<type>unkn</type>
</sample>
<sample id='NB_555'>
<documentation id='doc1064021718'/>
<type>unkn</type>
</sample>
<sample id='NB_556'>
<documentation id='doc1064021718'/>
<type>unkn</type>
</sample>
<sample id='NB_557'>
<documentation id='doc1064021718'/>
<type>unkn</type>
</sample>
<sample id='NB_558'>
<documentation id='doc1064021718'/>
<type>unkn</type>
</sample>
<sample id='NB_559'>
<documentation id='doc1064021718'/>
<type>unkn</type>
</sample>
<sample id='NB_560'>
<documentation id='doc1064021718'/>
<type>unkn</type>
</sample>
<sample id='NB_561'>
<documentation id='doc1064021718'/>
<type>unkn</type>
</sample>
<sample id='NB_562'>
<documentation id='doc1064021718'/>
<type>unkn</type>
</sample>
<sample id='NB_563'>
<documentation id='doc1064021718'/>
<type>unkn</type>
</sample>
<sample id='NB_564'>
<documentation id='doc1064021718'/>
<type>unkn</type>
</sample>
<sample id='NB_565'>
<documentation id='doc1064021718'/>
<type>unkn</type>
</sample>
<sample id='NB_566'>
<documentation id='doc1064021718'/>
<type>unkn</type>
</sample>
<sample id='NB_567'>
<documentation id='doc1064021718'/>
<type>unkn</type>
</sample>
<sample id='NB_568'>
<documentation id='doc1064021718'/>
<type>unkn</type>
</sample>
<sample id='NB_569'>
<documentation id='doc1064021718'/>
<type>unkn</type>
</sample>
<sample id='NB_570'>
<documentation id='doc1064021718'/>
<type>unkn</type>
</sample>
<sample id='NB_571'>
<documentation id='doc1064021718'/>
<type>unkn</type>
</sample>
<sample id='NB_572'>
<documentation id='doc1064021718'/>
<type>unkn</type>
</sample>
<sample id='NB_573'>
<documentation id='doc1064021718'/>
<type>unkn</type>
</sample>
<sample id='NB_574'>
<documentation id='doc1064021718'/>
<type>unkn</type>
</sample>
<sample id='NB_575'>
<documentation id='doc1064021718'/>
<type>unkn</type>
</sample>
<sample id='NB_576'>
<documentation id='doc1064021718'/>
<type>unkn</type>
</sample>
<sample id='NB_577'>
<documentation id='doc1064021718'/>
<type>unkn</type>
</sample>
<sample id='NB_578'>
<documentation id='doc1064021718'/>
<type>unkn</type>
</sample>
<sample id='NB_579'>
<documentation id='doc1064021718'/>
<type>unkn</type>
</sample>
<sample id='NB_580'>
<documentation id='doc1064021718'/>
<type>unkn</type>
</sample>
<sample id='NB_581'>
<documentation id='doc1064021718'/>
<type>unkn</type>
</sample>
<sample id='NB_582'>
<documentation id='doc1064021718'/>
<type>unkn</type>
</sample>
<sample id='NB_583'>
<documentation id='doc1064021718'/>
<type>unkn</type>
</sample>
<sample id='NB_584'>
<documentation id='doc1064021718'/>
<type>unkn</type>
</sample>
<sample id='NB_585'>
<documentation id='doc1064021718'/>
<type>unkn</type>
</sample>
<sample id='NB_586'>
<documentation id='doc1064021718'/>
<type>unkn</type>
</sample>
<sample id='NB_587'>
<documentation id='doc1064021718'/>
<type>unkn</type>
</sample>
<sample id='NB_588'>
<documentation id='doc1064021718'/>
<type>unkn</type>
</sample>
<sample id='NB_589'>
<documentation id='doc1064021718'/>
<type>unkn</type>
</sample>
<sample id='NB_590'>
<documentation id='doc1064021718'/>
<type>unkn</type>
</sample>
<sample id='NB_591'>
<documentation id='doc1064021718'/>
<type>unkn</type>
</sample>
<sample id='NB_592'>
<documentation id='doc1064021718'/>
<type>unkn</type>
</sample>
<sample id='NB_593'>
<documentation id='doc1064021718'/>
<type>unkn</type>
</sample>
<sample id='NB_594'>
<documentation id='doc1064021718'/>
<type>unkn</type>
</sample>
<sample id='NB_595'>
<documentation id='doc1064021718'/>
<type>unkn</type>
</sample>
<sample id='NB_596'>
<documentation id='doc1064021718'/>
<type>unkn</type>
</sample>
<sample id='NB_597'>
<documentation id='doc1064021718'/>
<type>unkn</type>
</sample>
<sample id='NB_598'>
<documentation id='doc1064021718'/>
<type>unkn</type>
</sample>
<sample id='NB_599'>
<documentation id='doc1064021718'/>
<type>unkn</type>
</sample>
<sample id='NB_600'>
<documentation id='doc1064021718'/>
<type>unkn</type>
</sample>
<sample id='NB_601'>
<documentation id='doc1064021718'/>
<type>unkn</type>
</sample>
<sample id='NB_602'>
<documentation id='doc1064021718'/>
<type>unkn</type>
</sample>
<sample id='NB_603'>
<documentation id='doc1064021718'/>
<type>unkn</type>
</sample>
<sample id='NB_604'>
<documentation id='doc1064021718'/>
<type>unkn</type>
</sample>
<sample id='NB_605'>
<documentation id='doc1064021718'/>
<type>unkn</type>
</sample>
<sample id='NB_606'>
<documentation id='doc1064021718'/>
<type>unkn</type>
</sample>
<sample id='NB_607'>
<documentation id='doc1064021718'/>
<type>unkn</type>
</sample>
<sample id='NB_608'>
<documentation id='doc1064021718'/>
<type>unkn</type>
</sample>
<sample id='NB_609'>
<documentation id='doc1064021718'/>
<type>unkn</type>
</sample>
<sample id='NB_610'>
<documentation id='doc1064021718'/>
<type>unkn</type>
</sample>
<sample id='NB_611'>
<documentation id='doc1064021718'/>
<type>unkn</type>
</sample>
<sample id='NB_612'>
<documentation id='doc1064021718'/>
<type>unkn</type>
</sample>
<sample id='NB_613'>
<documentation id='doc1064021718'/>
<type>unkn</type>
</sample>
<sample id='NB_614'>
<documentation id='doc1064021718'/>
<type>unkn</type>
</sample>
<sample id='NB_615'>
<documentation id='doc1064021718'/>
<type>unkn</type>
</sample>
<sample id='NB_616'>
<documentation id='doc1064021718'/>
<type>unkn</type>
</sample>
<sample id='NB_617'>
<documentation id='doc1064021718'/>
<type>unkn</type>
</sample>
<sample id='NB_618'>
<documentation id='doc1064021718'/>
<type>unkn</type>
</sample>
<sample id='NB_619'>
<documentation id='doc1064021718'/>
<type>unkn</type>
</sample>
<sample id='NB_620'>
<documentation id='doc1064021718'/>
<type>unkn</type>
</sample>
<sample id='NB_621'>
<documentation id='doc1064021718'/>
<type>unkn</type>
</sample>
<sample id='NB_622'>
<documentation id='doc1064021718'/>
<type>unkn</type>
</sample>
<sample id='NB_623'>
<documentation id='doc1064021718'/>
<type>unkn</type>
</sample>
<sample id='NB_624'>
<documentation id='doc1064021718'/>
<type>unkn</type>
</sample>
<sample id='NB_625'>
<documentation id='doc1064021718'/>
<type>unkn</type>
</sample>
<sample id='NB_626'>
<documentation id='doc1064021718'/>
<type>unkn</type>
</sample>
<sample id='NB_627'>
<documentation id='doc1064021718'/>
<type>unkn</type>
</sample>
<sample id='NB_628'>
<documentation id='doc1064021718'/>
<type>unkn</type>
</sample>
<sample id='NB_629'>
<documentation id='doc1064021718'/>
<type>unkn</type>
</sample>
<sample id='NB_630'>
<documentation id='doc1064021718'/>
<type>unkn</type>
</sample>
<sample id='NB_631'>
<documentation id='doc1064021718'/>
<type>unkn</type>
</sample>
<sample id='NB_632'>
<documentation id='doc1064021718'/>
<type>unkn</type>
</sample>
<sample id='NB_633'>
<documentation id='doc1064021718'/>
<type>unkn</type>
</sample>
<sample id='NB_634'>
<documentation id='doc1064021718'/>
<type>unkn</type>
</sample>
<sample id='NB_635'>
<documentation id='doc1064021718'/>
<type>unkn</type>
</sample>
<sample id='NB_636'>
<documentation id='doc1064021718'/>
<type>unkn</type>
</sample>
<sample id='NB_637'>
<documentation id='doc1064021718'/>
<type>unkn</type>
</sample>
<sample id='NB_638'>
<documentation id='doc1064021718'/>
<type>unkn</type>
</sample>
<sample id='NB_639'>
<documentation id='doc1064021718'/>
<type>unkn</type>
</sample>
<sample id='NB_640'>
<documentation id='doc1064021718'/>
<type>unkn</type>
</sample>
<sample id='NB_641'>
<documentation id='doc1064021718'/>
<type>unkn</type>
</sample>
<sample id='NB_642'>
<documentation id='doc1064021718'/>
<type>unkn</type>
</sample>
<sample id='NB_643'>
<documentation id='doc1064021718'/>
<type>unkn</type>
</sample>
<sample id='NB_644'>
<documentation id='doc1064021718'/>
<type>unkn</type>
</sample>
<sample id='NB_645'>
<documentation id='doc1064021718'/>
<type>unkn</type>
</sample>
<sample id='NB_646'>
<documentation id='doc1064021718'/>
<type>unkn</type>
</sample>
<sample id='NB_647'>
<documentation id='doc1064021718'/>
<type>unkn</type>
</sample>
<sample id='NB_648'>
<documentation id='doc1064021718'/>
<type>unkn</type>
</sample>
<sample id='NB_649'>
<documentation id='doc1064021718'/>
<type>unkn</type>
</sample>
<sample id='NB_650'>
<documentation id='doc1064021718'/>
<type>unkn</type>
</sample>
<sample id='NB_651'>
<documentation id='doc1064021718'/>
<type>unkn</type>
</sample>
<sample id='NB_652'>
<documentation id='doc1064021718'/>
<type>unkn</type>
</sample>
<sample id='NB_653'>
<documentation id='doc1064021718'/>
<type>unkn</type>
</sample>
<sample id='NB_654'>
<documentation id='doc1064021718'/>
<type>unkn</type>
</sample>
<sample id='NB_655'>
<documentation id='doc1064021718'/>
<type>unkn</type>
</sample>
<sample id='NB_656'>
<documentation id='doc1064021718'/>
<type>unkn</type>
</sample>
<sample id='NB_657'>
<documentation id='doc1064021718'/>
<type>unkn</type>
</sample>
<sample id='NB_658'>
<documentation id='doc1064021718'/>
<type>unkn</type>
</sample>
<sample id='NB_659'>
<documentation id='doc1064021718'/>
<type>unkn</type>
</sample>
<sample id='NB_660'>
<documentation id='doc1064021718'/>
<type>unkn</type>
</sample>
<sample id='NB_661'>
<documentation id='doc1064021718'/>
<type>unkn</type>
</sample>
<sample id='NB_662'>
<documentation id='doc1064021718'/>
<type>unkn</type>
</sample>
<sample id='NB_663'>
<documentation id='doc1064021718'/>
<type>unkn</type>
</sample>
<sample id='NB_664'>
<documentation id='doc1064021718'/>
<type>unkn</type>
</sample>
<sample id='NB_665'>
<documentation id='doc1064021718'/>
<type>unkn</type>
</sample>
<sample id='NB_666'>
<documentation id='doc1064021718'/>
<type>unkn</type>
</sample>
<sample id='NB_667'>
<documentation id='doc1064021718'/>
<type>unkn</type>
</sample>
<sample id='NB_668'>
<documentation id='doc1064021718'/>
<type>unkn</type>
</sample>
<sample id='NB_669'>
<documentation id='doc1064021718'/>
<type>unkn</type>
</sample>
<sample id='NB_670'>
<documentation id='doc1064021718'/>
<type>unkn</type>
</sample>
<sample id='NB_671'>
<documentation id='doc1064021718'/>
<type>unkn</type>
</sample>
<sample id='NB_672'>
<documentation id='doc1064021718'/>
<type>unkn</type>
</sample>
<sample id='NB_673'>
<documentation id='doc1064021718'/>
<type>unkn</type>
</sample>
<sample id='NB_674'>
<documentation id='doc1064021718'/>
<type>unkn</type>
</sample>
<sample id='NB_675'>
<documentation id='doc1064021718'/>
<type>unkn</type>
</sample>
<sample id='NB_676'>
<documentation id='doc1064021718'/>
<type>unkn</type>
</sample>
<sample id='NB_677'>
<documentation id='doc1064021718'/>
<type>unkn</type>
</sample>
<sample id='NB_678'>
<documentation id='doc1064021718'/>
<type>unkn</type>
</sample>
<sample id='NB_679'>
<documentation id='doc1064021718'/>
<type>unkn</type>
</sample>
<sample id='NB_680'>
<documentation id='doc1064021718'/>
<type>unkn</type>
</sample>
<sample id='NB_681'>
<documentation id='doc1064021718'/>
<type>unkn</type>
</sample>
<sample id='NB_682'>
<documentation id='doc1064021718'/>
<type>unkn</type>
</sample>
<sample id='NB_683'>
<documentation id='doc1064021718'/>
<type>unkn</type>
</sample>
<sample id='NB_684'>
<documentation id='doc1064021718'/>
<type>unkn</type>
</sample>
<sample id='NB_685'>
<documentation id='doc1064021718'/>
<type>unkn</type>
</sample>
<sample id='NB_686'>
<documentation id='doc1064021718'/>
<type>unkn</type>
</sample>
<sample id='NB_687'>
<documentation id='doc1064021718'/>
<type>unkn</type>
</sample>
<sample id='NB_688'>
<documentation id='doc1064021718'/>
<type>unkn</type>
</sample>
<sample id='NB_689'>
<documentation id='doc1064021718'/>
<type>unkn</type>
</sample>
<sample id='NB_690'>
<documentation id='doc1064021718'/>
<type>unkn</type>
</sample>
<sample id='NB_691'>
<documentation id='doc1064021718'/>
<type>unkn</type>
</sample>
<sample id='NB_692'>
<documentation id='doc1064021718'/>
<type>unkn</type>
</sample>
<sample id='NB_693'>
<documentation id='doc1064021718'/>
<type>unkn</type>
</sample>
<sample id='NB_694'>
<documentation id='doc1064021718'/>
<type>unkn</type>
</sample>
<sample id='NB_695'>
<documentation id='doc1064021718'/>
<type>unkn</type>
</sample>
<sample id='NB_696'>
<documentation id='doc1064021718'/>
<type>unkn</type>
</sample>
<sample id='NB_697'>
<documentation id='doc1064021718'/>
<type>unkn</type>
</sample>
<sample id='NB_698'>
<documentation id='doc1064021718'/>
<type>unkn</type>
</sample>
<sample id='NB_699'>
<documentation id='doc1064021718'/>
<type>unkn</type>
</sample>
<sample id='NB_700'>
<documentation id='doc1064021718'/>
<type>unkn</type>
</sample>
<sample id='NB_701'>
<documentation id='doc1064021718'/>
<type>unkn</type>
</sample>
<sample id='NB_702'>
<documentation id='doc1064021718'/>
<type>unkn</type>
</sample>
<sample id='NB_703'>
<documentation id='doc1064021718'/>
<type>unkn</type>
</sample>
<sample id='NB_704'>
<documentation id='doc1064021718'/>
<type>unkn</type>
</sample>
<sample id='NB_705'>
<documentation id='doc1064021718'/>
<type>unkn</type>
</sample>
<sample id='NB_706'>
<documentation id='doc1064021718'/>
<type>unkn</type>
</sample>
<sample id='NB_707'>
<documentation id='doc1064021718'/>
<type>unkn</type>
</sample>
<sample id='NB_708'>
<documentation id='doc1064021718'/>
<type>unkn</type>
</sample>
<sample id='NB_709'>
<documentation id='doc1064021718'/>
<type>unkn</type>
</sample>
<sample id='NB_710'>
<documentation id='doc1064021718'/>
<type>unkn</type>
</sample>
<sample id='NB_711'>
<documentation id='doc1064021718'/>
<type>unkn</type>
</sample>
<sample id='NB_712'>
<documentation id='doc1064021718'/>
<type>unkn</type>
</sample>
<sample id='NB_713'>
<documentation id='doc1064021718'/>
<type>unkn</type>
</sample>
<sample id='NB_714'>
<documentation id='doc1064021718'/>
<type>unkn</type>
</sample>
<sample id='NB_715'>
<documentation id='doc1064021718'/>
<type>unkn</type>
</sample>
<sample id='NB_716'>
<documentation id='doc1064021718'/>
<type>unkn</type>
</sample>
<sample id='NB_717'>
<documentation id='doc1064021718'/>
<type>unkn</type>
</sample>
<sample id='NB_718'>
<documentation id='doc1064021718'/>
<type>unkn</type>
</sample>
<sample id='NB_719'>
<documentation id='doc1064021718'/>
<type>unkn</type>
</sample>
<sample id='NB_720'>
<documentation id='doc1064021718'/>
<type>unkn</type>
</sample>
<sample id='NB_721'>
<documentation id='doc1064021718'/>
<type>unkn</type>
</sample>
<sample id='NB_722'>
<documentation id='doc1064021718'/>
<type>unkn</type>
</sample>
<sample id='NB_723'>
<documentation id='doc1064021718'/>
<type>unkn</type>
</sample>
<sample id='NB_724'>
<documentation id='doc1064021718'/>
<type>unkn</type>
</sample>
<sample id='NB_725'>
<documentation id='doc1064021718'/>
<type>unkn</type>
</sample>
<sample id='NB_726'>
<documentation id='doc1064021718'/>
<type>unkn</type>
</sample>
<sample id='NB_727'>
<documentation id='doc1064021718'/>
<type>unkn</type>
</sample>
<sample id='NB_728'>
<documentation id='doc1064021718'/>
<type>unkn</type>
</sample>
<sample id='NB_729'>
<documentation id='doc1064021718'/>
<type>unkn</type>
</sample>
<sample id='NB_730'>
<documentation id='doc1064021718'/>
<type>unkn</type>
</sample>
<sample id='NB_731'>
<documentation id='doc1064021718'/>
<type>unkn</type>
</sample>
<sample id='NB_732'>
<documentation id='doc1064021718'/>
<type>unkn</type>
</sample>
<sample id='NB_733'>
<documentation id='doc1064021718'/>
<type>unkn</type>
</sample>
<sample id='NB_734'>
<documentation id='doc1064021718'/>
<type>unkn</type>
</sample>
<sample id='NB_735'>
<documentation id='doc1064021718'/>
<type>unkn</type>
</sample>
<sample id='NB_736'>
<documentation id='doc1064021718'/>
<type>unkn</type>
</sample>
<sample id='NB_737'>
<documentation id='doc1064021718'/>
<type>unkn</type>
</sample>
<sample id='NB_738'>
<documentation id='doc1064021718'/>
<type>unkn</type>
</sample>
<target id='HPRT1'>
<documentation id='doc1104370306'/>
<documentation id='doc1916190193'/>
<type>ref</type>
<dyeId>SYBRGreen</dyeId>
</target>
<target id='SDHA'>
<documentation id='doc2101604919'/>
<documentation id='doc1000109919'/>
<type>ref</type>
<dyeId>SYBRGreen</dyeId>
</target>
<experiment id='exp310992712'>
<run id='HPRT1_RUN1'>
<react id='A1'>
<sample id='NB_1'/>
<data>
<tar id='HPRT1'/>
<cq>NA</cq>
</data>
</react>
<react id='A2'>
<sample id='NB_2'/>
<data>
<tar id='HPRT1'/>
<cq>NA</cq>
</data>
</react>
<react id='A3'>
<sample id='NB_3'/>
<data>
<tar id='HPRT1'/>
<cq>NA</cq>
</data>
</react>
<react id='A4'>
<sample id='NB_4'/>
<data>
<tar id='HPRT1'/>
<cq>NA</cq>
</data>
</react>
<react id='A5'>
<sample id='NB_5'/>
<data>
<tar id='HPRT1'/>
<cq>NA</cq>
</data>
</react>
<react id='A6'>
<sample id='NB_6'/>
<data>
<tar id='HPRT1'/>
<cq>NA</cq>
</data>
</react>
<react id='A7'>
<sample id='NB_7'/>
<data>
<tar id='HPRT1'/>
<cq>NA</cq>
</data>
</react>
<react id='A8'>
<sample id='NB_8'/>
<data>
<tar id='HPRT1'/>
<cq>NA</cq>
</data>
</react>
<react id='A9'>
<sample id='NB_9'/>
<data>
<tar id='HPRT1'/>
<cq>36,13</cq>
</data>
</react>
<react id='A10'>
<sample id='NB_10'/>
<data>
<tar id='HPRT1'/>
<cq>NA</cq>
</data>
</react>
<react id='A11'>
<sample id='NB_11'/>
<data>
<tar id='HPRT1'/>
<cq>NA</cq>
</data>
</react>
<react id='A12'>
<sample id='NB_12'/>
<data>
<tar id='HPRT1'/>
<cq>NA</cq>
</data>
</react>
<react id='A13'>
<sample id='NB_13'/>
<data>
<tar id='HPRT1'/>
<cq>NA</cq>
</data>
</react>
<react id='A14'>
<sample id='NB_14'/>
<data>
<tar id='HPRT1'/>
<cq>NA</cq>
</data>
</react>
<react id='A15'>
<sample id='NB_15'/>
<data>
<tar id='HPRT1'/>
<cq>32,91</cq>
</data>
</react>
<react id='A16'>
<sample id='NB_16'/>
<data>
<tar id='HPRT1'/>
<cq>30,20</cq>
</data>
</react>
<react id='A17'>
<sample id='NB_17'/>
<data>
<tar id='HPRT1'/>
<cq>NA</cq>
</data>
</react>
<react id='A18'>
<sample id='NB_18'/>
<data>
<tar id='HPRT1'/>
<cq>NA</cq>
</data>
</react>
<react id='A19'>
<sample id='NB_19'/>
<data>
<tar id='HPRT1'/>
<cq>NA</cq>
</data>
</react>
<react id='A20'>
<sample id='NB_20'/>
<data>
<tar id='HPRT1'/>
<cq>NA</cq>
</data>
</react>
<react id='A21'>
<sample id='NB_21'/>
<data>
<tar id='HPRT1'/>
<cq>NA</cq>
</data>
</react>
<react id='A22'>
<sample id='NB_22'/>
<data>
<tar id='HPRT1'/>
<cq>31,03</cq>
</data>
</react>
<react id='A23'>
<sample id='NB_23'/>
<data>
<tar id='HPRT1'/>
<cq>23,28</cq>
</data>
</react>
<react id='A24'>
<sample id='NB_24'/>
<data>
<tar id='HPRT1'/>
<cq>27,47</cq>
</data>
</react>
<react id='B1'>
<sample id='NB_25'/>
<data>
<tar id='HPRT1'/>
<cq>25,65</cq>
</data>
</react>
<react id='B2'>
<sample id='NB_26'/>
<data>
<tar id='HPRT1'/>
<cq>35,89</cq>
</data>
</react>
<react id='B3'>
<sample id='NB_27'/>
<data>
<tar id='HPRT1'/>
<cq>NA</cq>
</data>
</react>
<react id='B4'>
<sample id='NB_28'/>
<data>
<tar id='HPRT1'/>
<cq>33,78</cq>
</data>
</react>
<react id='B5'>
<sample id='NB_29'/>
<data>
<tar id='HPRT1'/>
<cq>NA</cq>
</data>
</react>
<react id='B6'>
<sample id='NB_30'/>
<data>
<tar id='HPRT1'/>
<cq>NA</cq>
</data>
</react>
<react id='B7'>
<sample id='NB_31'/>
<data>
<tar id='HPRT1'/>
<cq>NA</cq>
</data>
</react>
<react id='B8'>
<sample id='NB_32'/>
<data>
<tar id='HPRT1'/>
<cq>25,70</cq>
</data>
</react>
<react id='B9'>
<sample id='NB_33'/>
<data>
<tar id='HPRT1'/>
<cq>NA</cq>
</data>
</react>
<react id='B10'>
<sample id='NB_34'/>
<data>
<tar id='HPRT1'/>
<cq>31,55</cq>
</data>
</react>
<react id='B11'>
<sample id='NB_35'/>
<data>
<tar id='HPRT1'/>
<cq>25,61</cq>
</data>
</react>
<react id='B12'>
<sample id='NB_36'/>
<data>
<tar id='HPRT1'/>
<cq>27,20</cq>
</data>
</react>
<react id='B13'>
<sample id='NB_37'/>
<data>
<tar id='HPRT1'/>
<cq>30,55</cq>
</data>
</react>
<react id='B14'>
<sample id='NB_38'/>
<data>
<tar id='HPRT1'/>
<cq>NA</cq>
</data>
</react>
<react id='B15'>
<sample id='NB_39'/>
<data>
<tar id='HPRT1'/>
<cq>32,71</cq>
</data>
</react>
<react id='B16'>
<sample id='NB_40'/>
<data>
<tar id='HPRT1'/>
<cq>30,26</cq>
</data>
</react>
<react id='B17'>
<sample id='NB_41'/>
<data>
<tar id='HPRT1'/>
<cq>29,12</cq>
</data>
</react>
<react id='B18'>
<sample id='NB_42'/>
<data>
<tar id='HPRT1'/>
<cq>33,66</cq>
</data>
</react>
<react id='B19'>
<sample id='NB_43'/>
<data>
<tar id='HPRT1'/>
<cq>NA</cq>
</data>
</react>
<react id='B20'>
<sample id='NB_44'/>
<data>
<tar id='HPRT1'/>
<cq>25,55</cq>
</data>
</react>
<react id='B21'>
<sample id='NB_45'/>
<data>
<tar id='HPRT1'/>
<cq>29,22</cq>
</data>
</react>
<react id='B22'>
<sample id='NB_46'/>
<data>
<tar id='HPRT1'/>
<cq>34,76</cq>
</data>
</react>
<react id='B23'>
<sample id='NB_47'/>
<data>
<tar id='HPRT1'/>
<cq>NA</cq>
</data>
</react>
<react id='B24'>
<sample id='NB_48'/>
<data>
<tar id='HPRT1'/>
<cq>NA</cq>
</data>
</react>
<react id='C1'>
<sample id='NB_49'/>
<data>
<tar id='HPRT1'/>
<cq>NA</cq>
</data>
</react>
<react id='C2'>
<sample id='NB_50'/>
<data>
<tar id='HPRT1'/>
<cq>26,30</cq>
</data>
</react>
<react id='C3'>
<sample id='NB_51'/>
<data>
<tar id='HPRT1'/>
<cq>30,03</cq>
</data>
</react>
<react id='C4'>
<sample id='NB_52'/>
<data>
<tar id='HPRT1'/>
<cq>33,60</cq>
</data>
</react>
<react id='C5'>
<sample id='NB_53'/>
<data>
<tar id='HPRT1'/>
<cq>NA</cq>
</data>
</react>
<react id='C6'>
<sample id='NB_54'/>
<data>
<tar id='HPRT1'/>
<cq>37,25</cq>
</data>
</react>
<react id='C7'>
<sample id='NB_55'/>
<data>
<tar id='HPRT1'/>
<cq>31,32</cq>
</data>
</react>
<react id='C8'>
<sample id='NB_56'/>
<data>
<tar id='HPRT1'/>
<cq>33,51</cq>
</data>
</react>
<react id='C9'>
<sample id='NB_57'/>
<data>
<tar id='HPRT1'/>
<cq>35,97</cq>
</data>
</react>
<react id='C10'>
<sample id='NB_58'/>
<data>
<tar id='HPRT1'/>
<cq>35,80</cq>
</data>
</react>
<react id='C11'>
<sample id='NB_59'/>
<data>
<tar id='HPRT1'/>
<cq>NA</cq>
</data>
</react>
<react id='C12'>
<sample id='NB_60'/>
<data>
<tar id='HPRT1'/>
<cq>NA</cq>
</data>
</react>
<react id='C13'>
<sample id='NB_61'/>
<data>
<tar id='HPRT1'/>
<cq>33,32</cq>
</data>
</react>
<react id='C14'>
<sample id='NB_62'/>
<data>
<tar id='HPRT1'/>
<cq>27,48</cq>
</data>
</react>
<react id='C15'>
<sample id='NB_63'/>
<data>
<tar id='HPRT1'/>
<cq>26,34</cq>
</data>
</react>
<react id='C16'>
<sample id='NB_64'/>
<data>
<tar id='HPRT1'/>
<cq>31,76</cq>
</data>
</react>
<react id='C17'>
<sample id='NB_65'/>
<data>
<tar id='HPRT1'/>
<cq>25,62</cq>
</data>
</react>
<react id='C18'>
<sample id='NB_66'/>
<data>
<tar id='HPRT1'/>
<cq>28,49</cq>
</data>
</react>
<react id='C19'>
<sample id='NB_67'/>
<data>
<tar id='HPRT1'/>
<cq>29,90</cq>
</data>
</react>
<react id='C20'>
<sample id='NB_68'/>
<data>
<tar id='HPRT1'/>
<cq>32,31</cq>
</data>
</react>
<react id='C21'>
<sample id='NB_69'/>
<data>
<tar id='HPRT1'/>
<cq>32,48</cq>
</data>
</react>
<react id='C22'>
<sample id='NB_70'/>
<data>
<tar id='HPRT1'/>
<cq>35,81</cq>
</data>
</react>
<react id='C23'>
<sample id='NB_71'/>
<data>
<tar id='HPRT1'/>
<cq>NA</cq>
</data>
</react>
<react id='C24'>
<sample id='NB_72'/>
<data>
<tar id='HPRT1'/>
<cq>29,06</cq>
</data>
</react>
<react id='D1'>
<sample id='NB_73'/>
<data>
<tar id='HPRT1'/>
<cq>28,55</cq>
</data>
</react>
<react id='D2'>
<sample id='NB_74'/>
<data>
<tar id='HPRT1'/>
<cq>30,88</cq>
</data>
</react>
<react id='D3'>
<sample id='NB_75'/>
<data>
<tar id='HPRT1'/>
<cq>29,78</cq>
</data>
</react>
<react id='D4'>
<sample id='NB_76'/>
<data>
<tar id='HPRT1'/>
<cq>31,10</cq>
</data>
</react>
<react id='D5'>
<sample id='NB_77'/>
<data>
<tar id='HPRT1'/>
<cq>28,21</cq>
</data>
</react>
<react id='D6'>
<sample id='NB_78'/>
<data>
<tar id='HPRT1'/>
<cq>33,50</cq>
</data>
</react>
<react id='D7'>
<sample id='NB_79'/>
<data>
<tar id='HPRT1'/>
<cq>35,51</cq>
</data>
</react>
<react id='D8'>
<sample id='NB_80'/>
<data>
<tar id='HPRT1'/>
<cq>NA</cq>
</data>
</react>
<react id='D9'>
<sample id='NB_81'/>
<data>
<tar id='HPRT1'/>
<cq>26,62</cq>
</data>
</react>
<react id='D10'>
<sample id='NB_82'/>
<data>
<tar id='HPRT1'/>
<cq>27,69</cq>
</data>
</react>
<react id='D11'>
<sample id='NB_83'/>
<data>
<tar id='HPRT1'/>
<cq>28,66</cq>
</data>
</react>
<react id='D12'>
<sample id='NB_84'/>
<data>
<tar id='HPRT1'/>
<cq>30,00</cq>
</data>
</react>
<react id='D13'>
<sample id='NB_85'/>
<data>
<tar id='HPRT1'/>
<cq>34,55</cq>
</data>
</react>
<react id='D14'>
<sample id='NB_86'/>
<data>
<tar id='HPRT1'/>
<cq>34,63</cq>
</data>
</react>
<react id='D15'>
<sample id='NB_87'/>
<data>
<tar id='HPRT1'/>
<cq>34,43</cq>
</data>
</react>
<react id='D16'>
<sample id='NB_88'/>
<data>
<tar id='HPRT1'/>
<cq>NA</cq>
</data>
</react>
<react id='D17'>
<sample id='NB_89'/>
<data>
<tar id='HPRT1'/>
<cq>27,79</cq>
</data>
</react>
<react id='D18'>
<sample id='NB_90'/>
<data>
<tar id='HPRT1'/>
<cq>30,11</cq>
</data>
</react>
<react id='D19'>
<sample id='NB_91'/>
<data>
<tar id='HPRT1'/>
<cq>26,73</cq>
</data>
</react>
<react id='D20'>
<sample id='NB_92'/>
<data>
<tar id='HPRT1'/>
<cq>28,11</cq>
</data>
</react>
<react id='D21'>
<sample id='NB_93'/>
<data>
<tar id='HPRT1'/>
<cq>24,82</cq>
</data>
</react>
<react id='D22'>
<sample id='NB_94'/>
<data>
<tar id='HPRT1'/>
<cq>28,95</cq>
</data>
</react>
<react id='D23'>
<sample id='NB_95'/>
<data>
<tar id='HPRT1'/>
<cq>27,69</cq>
</data>
</react>
<react id='D24'>
<sample id='NB_96'/>
<data>
<tar id='HPRT1'/>
<cq>26,43</cq>
</data>
</react>
<react id='E1'>
<sample id='NB_97'/>
<data>
<tar id='HPRT1'/>
<cq>30,28</cq>
</data>
</react>
<react id='E2'>
<sample id='NB_98'/>
<data>
<tar id='HPRT1'/>
<cq>33,74</cq>
</data>
</react>
<react id='E3'>
<sample id='NB_99'/>
<data>
<tar id='HPRT1'/>
<cq>NA</cq>
</data>
</react>
<react id='E4'>
<sample id='NB_100'/>
<data>
<tar id='HPRT1'/>
<cq>32,60</cq>
</data>
</react>
<react id='E5'>
<sample id='NB_101'/>
<data>
<tar id='HPRT1'/>
<cq>25,99</cq>
</data>
</react>
<react id='E6'>
<sample id='NB_102'/>
<data>
<tar id='HPRT1'/>
<cq>31,48</cq>
</data>
</react>
<react id='E7'>
<sample id='NB_103'/>
<data>
<tar id='HPRT1'/>
<cq>31,79</cq>
</data>
</react>
<react id='E8'>
<sample id='NB_104'/>
<data>
<tar id='HPRT1'/>
<cq>NA</cq>
</data>
</react>
<react id='E9'>
<sample id='NB_105'/>
<data>
<tar id='HPRT1'/>
<cq>27,63</cq>
</data>
</react>
<react id='E10'>
<sample id='NB_106'/>
<data>
<tar id='HPRT1'/>
<cq>28,62</cq>
</data>
</react>
<react id='E11'>
<sample id='NB_107'/>
<data>
<tar id='HPRT1'/>
<cq>28,84</cq>
</data>
</react>
<react id='E12'>
<sample id='NB_108'/>
<data>
<tar id='HPRT1'/>
<cq>29,77</cq>
</data>
</react>
<react id='E13'>
<sample id='NB_109'/>
<data>
<tar id='HPRT1'/>
<cq>23,55</cq>
</data>
</react>
<react id='E14'>
<sample id='NB_110'/>
<data>
<tar id='HPRT1'/>
<cq>34,48</cq>
</data>
</react>
<react id='E15'>
<sample id='NB_111'/>
<data>
<tar id='HPRT1'/>
<cq>23,53</cq>
</data>
</react>
<react id='E16'>
<sample id='NB_112'/>
<data>
<tar id='HPRT1'/>
<cq>25,05</cq>
</data>
</react>
<react id='E17'>
<sample id='NB_113'/>
<data>
<tar id='HPRT1'/>
<cq>29,56</cq>
</data>
</react>
<react id='E18'>
<sample id='NB_114'/>
<data>
<tar id='HPRT1'/>
<cq>29,64</cq>
</data>
</react>
<react id='E19'>
<sample id='NB_115'/>
<data>
<tar id='HPRT1'/>
<cq>26,75</cq>
</data>
</react>
<react id='E20'>
<sample id='NB_116'/>
<data>
<tar id='HPRT1'/>
<cq>27,28</cq>
</data>
</react>
<react id='E21'>
<sample id='NB_117'/>
<data>
<tar id='HPRT1'/>
<cq>24,81</cq>
</data>
</react>
<react id='E22'>
<sample id='NB_118'/>
<data>
<tar id='HPRT1'/>
<cq>25,54</cq>
</data>
</react>
<react id='E23'>
<sample id='NB_119'/>
<data>
<tar id='HPRT1'/>
<cq>25,46</cq>
</data>
</react>
<react id='E24'>
<sample id='NB_120'/>
<data>
<tar id='HPRT1'/>
<cq>28,56</cq>
</data>
</react>
<react id='F1'>
<sample id='NB_121'/>
<data>
<tar id='HPRT1'/>
<cq>30,03</cq>
</data>
</react>
<react id='F2'>
<sample id='NB_122'/>
<data>
<tar id='HPRT1'/>
<cq>33,60</cq>
</data>
</react>
<react id='F3'>
<sample id='NB_123'/>
<data>
<tar id='HPRT1'/>
<cq>27,85</cq>
</data>
</react>
<react id='F4'>
<sample id='NB_124'/>
<data>
<tar id='HPRT1'/>
<cq>29,02</cq>
</data>
</react>
<react id='F5'>
<sample id='NB_125'/>
<data>
<tar id='HPRT1'/>
<cq>27,65</cq>
</data>
</react>
<react id='F6'>
<sample id='NB_126'/>
<data>
<tar id='HPRT1'/>
<cq>25,85</cq>
</data>
</react>
<react id='F7'>
<sample id='NB_127'/>
<data>
<tar id='HPRT1'/>
<cq>24,51</cq>
</data>
</react>
<react id='F8'>
<sample id='NB_128'/>
<data>
<tar id='HPRT1'/>
<cq>24,91</cq>
</data>
</react>
<react id='F9'>
<sample id='NB_129'/>
<data>
<tar id='HPRT1'/>
<cq>31,03</cq>
</data>
</react>
<react id='F10'>
<sample id='NB_130'/>
<data>
<tar id='HPRT1'/>
<cq>31,83</cq>
</data>
</react>
<react id='F11'>
<sample id='NB_131'/>
<data>
<tar id='HPRT1'/>
<cq>29,77</cq>
</data>
</react>
<react id='F12'>
<sample id='NB_132'/>
<data>
<tar id='HPRT1'/>
<cq>28,43</cq>
</data>
</react>
<react id='F13'>
<sample id='NB_133'/>
<data>
<tar id='HPRT1'/>
<cq>27,57</cq>
</data>
</react>
<react id='F14'>
<sample id='NB_134'/>
<data>
<tar id='HPRT1'/>
<cq>31,24</cq>
</data>
</react>
<react id='F15'>
<sample id='NB_135'/>
<data>
<tar id='HPRT1'/>
<cq>31,50</cq>
</data>
</react>
<react id='F16'>
<sample id='NB_136'/>
<data>
<tar id='HPRT1'/>
<cq>25,57</cq>
</data>
</react>
<react id='F17'>
<sample id='NB_137'/>
<data>
<tar id='HPRT1'/>
<cq>25,74</cq>
</data>
</react>
<react id='F18'>
<sample id='NB_138'/>
<data>
<tar id='HPRT1'/>
<cq>26,14</cq>
</data>
</react>
<react id='F19'>
<sample id='NB_139'/>
<data>
<tar id='HPRT1'/>
<cq>27,25</cq>
</data>
</react>
<react id='F20'>
<sample id='NB_140'/>
<data>
<tar id='HPRT1'/>
<cq>26,16</cq>
</data>
</react>
<react id='F21'>
<sample id='NB_141'/>
<data>
<tar id='HPRT1'/>
<cq>26,80</cq>
</data>
</react>
<react id='F22'>
<sample id='NB_142'/>
<data>
<tar id='HPRT1'/>
<cq>28,43</cq>
</data>
</react>
<react id='F23'>
<sample id='NB_143'/>
<data>
<tar id='HPRT1'/>
<cq>30,10</cq>
</data>
</react>
<react id='F24'>
<sample id='NB_144'/>
<data>
<tar id='HPRT1'/>
<cq>28,72</cq>
</data>
</react>
<react id='G1'>
<sample id='NB_145'/>
<data>
<tar id='HPRT1'/>
<cq>29,29</cq>
</data>
</react>
<react id='G2'>
<sample id='NB_146'/>
<data>
<tar id='HPRT1'/>
<cq>28,96</cq>
</data>
</react>
<react id='G3'>
<sample id='NB_147'/>
<data>
<tar id='HPRT1'/>
<cq>24,79</cq>
</data>
</react>
<react id='G4'>
<sample id='NB_148'/>
<data>
<tar id='HPRT1'/>
<cq>23,53</cq>
</data>
</react>
<react id='G5'>
<sample id='NB_149'/>
<data>
<tar id='HPRT1'/>
<cq>25,65</cq>
</data>
</react>
<react id='G6'>
<sample id='NB_150'/>
<data>
<tar id='HPRT1'/>
<cq>26,44</cq>
</data>
</react>
<react id='G7'>
<sample id='NB_151'/>
<data>
<tar id='HPRT1'/>
<cq>27,43</cq>
</data>
</react>
<react id='G8'>
<sample id='NB_152'/>
<data>
<tar id='HPRT1'/>
<cq>29,82</cq>
</data>
</react>
<react id='G9'>
<sample id='NB_153'/>
<data>
<tar id='HPRT1'/>
<cq>34,25</cq>
</data>
</react>
<react id='G10'>
<sample id='NB_154'/>
<data>
<tar id='HPRT1'/>
<cq>32,63</cq>
</data>
</react>
<react id='G11'>
<sample id='NB_155'/>
<data>
<tar id='HPRT1'/>
<cq>23,96</cq>
</data>
</react>
<react id='G12'>
<sample id='NB_156'/>
<data>
<tar id='HPRT1'/>
<cq>24,70</cq>
</data>
</react>
<react id='G13'>
<sample id='NB_157'/>
<data>
<tar id='HPRT1'/>
<cq>24,85</cq>
</data>
</react>
<react id='G14'>
<sample id='NB_158'/>
<data>
<tar id='HPRT1'/>
<cq>26,01</cq>
</data>
</react>
<react id='G15'>
<sample id='NB_159'/>
<data>
<tar id='HPRT1'/>
<cq>26,65</cq>
</data>
</react>
<react id='G16'>
<sample id='NB_160'/>
<data>
<tar id='HPRT1'/>
<cq>26,60</cq>
</data>
</react>
<react id='G17'>
<sample id='NB_161'/>
<data>
<tar id='HPRT1'/>
<cq>26,97</cq>
</data>
</react>
<react id='G18'>
<sample id='NB_162'/>
<data>
<tar id='HPRT1'/>
<cq>26,06</cq>
</data>
</react>
<react id='G19'>
<sample id='NB_163'/>
<data>
<tar id='HPRT1'/>
<cq>26,27</cq>
</data>
</react>
<react id='G20'>
<sample id='NB_164'/>
<data>
<tar id='HPRT1'/>
<cq>28,72</cq>
</data>
</react>
<react id='G21'>
<sample id='NB_165'/>
<data>
<tar id='HPRT1'/>
<cq>24,65</cq>
</data>
</react>
<react id='G22'>
<sample id='NB_166'/>
<data>
<tar id='HPRT1'/>
<cq>30,80</cq>
</data>
</react>
<react id='G23'>
<sample id='NB_167'/>
<data>
<tar id='HPRT1'/>
<cq>26,43</cq>
</data>
</react>
<react id='G24'>
<sample id='NB_168'/>
<data>
<tar id='HPRT1'/>
<cq>25,35</cq>
</data>
</react>
<react id='H1'>
<sample id='NB_169'/>
<data>
<tar id='HPRT1'/>
<cq>26,91</cq>
</data>
</react>
<react id='H2'>
<sample id='NB_170'/>
<data>
<tar id='HPRT1'/>
<cq>27,80</cq>
</data>
</react>
<react id='H3'>
<sample id='NB_171'/>
<data>
<tar id='HPRT1'/>
<cq>27,02</cq>
</data>
</react>
<react id='H4'>
<sample id='NB_172'/>
<data>
<tar id='HPRT1'/>
<cq>28,45</cq>
</data>
</react>
<react id='H5'>
<sample id='NB_173'/>
<data>
<tar id='HPRT1'/>
<cq>24,84</cq>
</data>
</react>
<react id='H6'>
<sample id='NB_174'/>
<data>
<tar id='HPRT1'/>
<cq>26,82</cq>
</data>
</react>
<react id='H7'>
<sample id='NB_175'/>
<data>
<tar id='HPRT1'/>
<cq>25,19</cq>
</data>
</react>
<react id='H8'>
<sample id='NB_176'/>
<data>
<tar id='HPRT1'/>
<cq>26,29</cq>
</data>
</react>
<react id='H9'>
<sample id='NB_177'/>
<data>
<tar id='HPRT1'/>
<cq>27,62</cq>
</data>
</react>
<react id='H10'>
<sample id='NB_178'/>
<data>
<tar id='HPRT1'/>
<cq>26,93</cq>
</data>
</react>
<react id='H11'>
<sample id='NB_179'/>
<data>
<tar id='HPRT1'/>
<cq>30,85</cq>
</data>
</react>
<react id='H12'>
<sample id='NB_180'/>
<data>
<tar id='HPRT1'/>
<cq>28,58</cq>
</data>
</react>
<react id='H13'>
<sample id='NB_181'/>
<data>
<tar id='HPRT1'/>
<cq>28,15</cq>
</data>
</react>
<react id='H14'>
<sample id='NB_182'/>
<data>
<tar id='HPRT1'/>
<cq>29,95</cq>
</data>
</react>
<react id='H15'>
<sample id='NB_183'/>
<data>
<tar id='HPRT1'/>
<cq>23,53</cq>
</data>
</react>
<react id='H16'>
<sample id='NB_184'/>
<data>
<tar id='HPRT1'/>
<cq>25,55</cq>
</data>
</react>
<react id='H17'>
<sample id='NB_185'/>
<data>
<tar id='HPRT1'/>
<cq>25,11</cq>
</data>
</react>
<react id='H18'>
<sample id='NB_186'/>
<data>
<tar id='HPRT1'/>
<cq>26,01</cq>
</data>
</react>
<react id='H19'>
<sample id='NB_187'/>
<data>
<tar id='HPRT1'/>
<cq>26,58</cq>
</data>
</react>
<react id='H20'>
<sample id='NB_188'/>
<data>
<tar id='HPRT1'/>
<cq>26,21</cq>
</data>
</react>
<react id='H21'>
<sample id='NB_189'/>
<data>
<tar id='HPRT1'/>
<cq>26,09</cq>
</data>
</react>
<react id='H22'>
<sample id='NB_190'/>
<data>
<tar id='HPRT1'/>
<cq>27,30</cq>
</data>
</react>
<react id='H23'>
<sample id='NB_191'/>
<data>
<tar id='HPRT1'/>
<cq>26,70</cq>
</data>
</react>
<react id='H24'>
<sample id='NB_192'/>
<data>
<tar id='HPRT1'/>
<cq>26,82</cq>
</data>
</react>
<react id='I1'>
<sample id='NB_193'/>
<data>
<tar id='HPRT1'/>
<cq>28,59</cq>
</data>
</react>
<react id='I2'>
<sample id='NB_194'/>
<data>
<tar id='HPRT1'/>
<cq>28,09</cq>
</data>
</react>
<react id='I3'>
<sample id='NB_195'/>
<data>
<tar id='HPRT1'/>
<cq>26,01</cq>
</data>
</react>
<react id='I4'>
<sample id='NB_196'/>
<data>
<tar id='HPRT1'/>
<cq>29,56</cq>
</data>
</react>
<react id='I5'>
<sample id='NB_197'/>
<data>
<tar id='HPRT1'/>
<cq>24,83</cq>
</data>
</react>
<react id='I6'>
<sample id='NB_198'/>
<data>
<tar id='HPRT1'/>
<cq>25,99</cq>
</data>
</react>
<react id='I7'>
<sample id='NB_199'/>
<data>
<tar id='HPRT1'/>
<cq>25,75</cq>
</data>
</react>
<react id='I8'>
<sample id='NB_200'/>
<data>
<tar id='HPRT1'/>
<cq>27,01</cq>
</data>
</react>
<react id='I9'>
<sample id='NB_201'/>
<data>
<tar id='HPRT1'/>
<cq>27,03</cq>
</data>
</react>
<react id='I10'>
<sample id='NB_202'/>
<data>
<tar id='HPRT1'/>
<cq>27,44</cq>
</data>
</react>
<react id='I11'>
<sample id='NB_203'/>
<data>
<tar id='HPRT1'/>
<cq>26,94</cq>
</data>
</react>
<react id='I12'>
<sample id='NB_204'/>
<data>
<tar id='HPRT1'/>
<cq>26,89</cq>
</data>
</react>
<react id='I13'>
<sample id='NB_205'/>
<data>
<tar id='HPRT1'/>
<cq>27,41</cq>
</data>
</react>
<react id='I14'>
<sample id='NB_206'/>
<data>
<tar id='HPRT1'/>
<cq>28,74</cq>
</data>
</react>
<react id='I15'>
<sample id='NB_207'/>
<data>
<tar id='HPRT1'/>
<cq>25,62</cq>
</data>
</react>
<react id='I16'>
<sample id='NB_208'/>
<data>
<tar id='HPRT1'/>
<cq>29,81</cq>
</data>
</react>
<react id='I17'>
<sample id='NB_209'/>
<data>
<tar id='HPRT1'/>
<cq>28,71</cq>
</data>
</react>
<react id='I18'>
<sample id='NB_210'/>
<data>
<tar id='HPRT1'/>
<cq>29,42</cq>
</data>
</react>
<react id='I19'>
<sample id='NB_211'/>
<data>
<tar id='HPRT1'/>
<cq>23,49</cq>
</data>
</react>
<react id='I20'>
<sample id='NB_212'/>
<data>
<tar id='HPRT1'/>
<cq>24,55</cq>
</data>
</react>
<react id='I21'>
<sample id='NB_213'/>
<data>
<tar id='HPRT1'/>
<cq>24,60</cq>
</data>
</react>
<react id='I22'>
<sample id='NB_214'/>
<data>
<tar id='HPRT1'/>
<cq>25,22</cq>
</data>
</react>
<react id='I23'>
<sample id='NB_215'/>
<data>
<tar id='HPRT1'/>
<cq>28,24</cq>
</data>
</react>
<react id='I24'>
<sample id='NB_216'/>
<data>
<tar id='HPRT1'/>
<cq>29,18</cq>
</data>
</react>
<react id='J1'>
<sample id='NB_217'/>
<data>
<tar id='HPRT1'/>
<cq>28,30</cq>
</data>
</react>
<react id='J2'>
<sample id='NB_218'/>
<data>
<tar id='HPRT1'/>
<cq>25,52</cq>
</data>
</react>
<react id='J3'>
<sample id='NB_219'/>
<data>
<tar id='HPRT1'/>
<cq>26,74</cq>
</data>
</react>
<react id='J4'>
<sample id='NB_220'/>
<data>
<tar id='HPRT1'/>
<cq>26,97</cq>
</data>
</react>
<react id='J5'>
<sample id='NB_221'/>
<data>
<tar id='HPRT1'/>
<cq>28,64</cq>
</data>
</react>
<react id='J6'>
<sample id='NB_222'/>
<data>
<tar id='HPRT1'/>
<cq>28,70</cq>
</data>
</react>
<react id='J7'>
<sample id='NB_223'/>
<data>
<tar id='HPRT1'/>
<cq>27,56</cq>
</data>
</react>
<react id='J8'>
<sample id='NB_224'/>
<data>
<tar id='HPRT1'/>
<cq>27,03</cq>
</data>
</react>
<react id='J9'>
<sample id='NB_225'/>
<data>
<tar id='HPRT1'/>
<cq>27,58</cq>
</data>
</react>
<react id='J10'>
<sample id='NB_226'/>
<data>
<tar id='HPRT1'/>
<cq>28,60</cq>
</data>
</react>
<react id='J11'>
<sample id='NB_227'/>
<data>
<tar id='HPRT1'/>
<cq>30,61</cq>
</data>
</react>
<react id='J12'>
<sample id='NB_228'/>
<data>
<tar id='HPRT1'/>
<cq>26,17</cq>
</data>
</react>
<react id='J13'>
<sample id='NB_229'/>
<data>
<tar id='HPRT1'/>
<cq>26,61</cq>
</data>
</react>
<react id='J14'>
<sample id='NB_230'/>
<data>
<tar id='HPRT1'/>
<cq>27,09</cq>
</data>
</react>
<react id='J15'>
<sample id='NB_231'/>
<data>
<tar id='HPRT1'/>
<cq>25,94</cq>
</data>
</react>
<react id='J16'>
<sample id='NB_232'/>
<data>
<tar id='HPRT1'/>
<cq>25,70</cq>
</data>
</react>
<react id='J17'>
<sample id='NB_233'/>
<data>
<tar id='HPRT1'/>
<cq>26,12</cq>
</data>
</react>
<react id='J18'>
<sample id='NB_234'/>
<data>
<tar id='HPRT1'/>
<cq>26,63</cq>
</data>
</react>
<react id='J19'>
<sample id='NB_235'/>
<data>
<tar id='HPRT1'/>
<cq>25,85</cq>
</data>
</react>
<react id='J20'>
<sample id='NB_236'/>
<data>
<tar id='HPRT1'/>
<cq>26,98</cq>
</data>
</react>
<react id='J21'>
<sample id='NB_237'/>
<data>
<tar id='HPRT1'/>
<cq>27,74</cq>
</data>
</react>
<react id='J22'>
<sample id='NB_238'/>
<data>
<tar id='HPRT1'/>
<cq>29,49</cq>
</data>
</react>
<react id='J23'>
<sample id='NB_239'/>
<data>
<tar id='HPRT1'/>
<cq>28,05</cq>
</data>
</react>
<react id='J24'>
<sample id='NB_240'/>
<data>
<tar id='HPRT1'/>
<cq>29,80</cq>
</data>
</react>
<react id='K1'>
<sample id='NB_241'/>
<data>
<tar id='HPRT1'/>
<cq>29,29</cq>
</data>
</react>
<react id='K2'>
<sample id='NB_242'/>
<data>
<tar id='HPRT1'/>
<cq>29,04</cq>
</data>
</react>
<react id='K3'>
<sample id='NB_243'/>
<data>
<tar id='HPRT1'/>
<cq>28,52</cq>
</data>
</react>
<react id='K4'>
<sample id='NB_244'/>
<data>
<tar id='HPRT1'/>
<cq>33,75</cq>
</data>
</react>
<react id='K5'>
<sample id='NB_245'/>
<data>
<tar id='HPRT1'/>
<cq>33,00</cq>
</data>
</react>
<react id='K6'>
<sample id='NB_246'/>
<data>
<tar id='HPRT1'/>
<cq>25,58</cq>
</data>
</react>
<react id='K7'>
<sample id='NB_247'/>
<data>
<tar id='HPRT1'/>
<cq>26,77</cq>
</data>
</react>
<react id='K8'>
<sample id='NB_248'/>
<data>
<tar id='HPRT1'/>
<cq>26,74</cq>
</data>
</react>
<react id='K9'>
<sample id='NB_249'/>
<data>
<tar id='HPRT1'/>
<cq>25,01</cq>
</data>
</react>
<react id='K10'>
<sample id='NB_250'/>
<data>
<tar id='HPRT1'/>
<cq>26,74</cq>
</data>
</react>
<react id='K11'>
<sample id='NB_251'/>
<data>
<tar id='HPRT1'/>
<cq>27,16</cq>
</data>
</react>
<react id='K12'>
<sample id='NB_252'/>
<data>
<tar id='HPRT1'/>
<cq>26,94</cq>
</data>
</react>
<react id='K13'>
<sample id='NB_253'/>
<data>
<tar id='HPRT1'/>
<cq>31,05</cq>
</data>
</react>
<react id='K14'>
<sample id='NB_254'/>
<data>
<tar id='HPRT1'/>
<cq>27,62</cq>
</data>
</react>
<react id='K15'>
<sample id='NB_255'/>
<data>
<tar id='HPRT1'/>
<cq>23,78</cq>
</data>
</react>
<react id='K16'>
<sample id='NB_256'/>
<data>
<tar id='HPRT1'/>
<cq>25,48</cq>
</data>
</react>
<react id='K17'>
<sample id='NB_257'/>
<data>
<tar id='HPRT1'/>
<cq>24,09</cq>
</data>
</react>
<react id='K18'>
<sample id='NB_258'/>
<data>
<tar id='HPRT1'/>
<cq>25,95</cq>
</data>
</react>
<react id='K19'>
<sample id='NB_259'/>
<data>
<tar id='HPRT1'/>
<cq>26,52</cq>
</data>
</react>
<react id='K20'>
<sample id='NB_260'/>
<data>
<tar id='HPRT1'/>
<cq>26,67</cq>
</data>
</react>
<react id='K21'>
<sample id='NB_261'/>
<data>
<tar id='HPRT1'/>
<cq>27,49</cq>
</data>
</react>
<react id='K22'>
<sample id='NB_262'/>
<data>
<tar id='HPRT1'/>
<cq>27,77</cq>
</data>
</react>
<react id='K23'>
<sample id='NB_263'/>
<data>
<tar id='HPRT1'/>
<cq>29,15</cq>
</data>
</react>
<react id='K24'>
<sample id='NB_264'/>
<data>
<tar id='HPRT1'/>
<cq>25,24</cq>
</data>
</react>
<react id='L1'>
<sample id='NB_265'/>
<data>
<tar id='HPRT1'/>
<cq>25,54</cq>
</data>
</react>
<react id='L2'>
<sample id='NB_266'/>
<data>
<tar id='HPRT1'/>
<cq>25,44</cq>
</data>
</react>
<react id='L3'>
<sample id='NB_267'/>
<data>
<tar id='HPRT1'/>
<cq>25,54</cq>
</data>
</react>
<react id='L4'>
<sample id='NB_268'/>
<data>
<tar id='HPRT1'/>
<cq>26,69</cq>
</data>
</react>
<react id='L5'>
<sample id='NB_269'/>
<data>
<tar id='HPRT1'/>
<cq>26,95</cq>
</data>
</react>
<react id='L6'>
<sample id='NB_270'/>
<data>
<tar id='HPRT1'/>
<cq>27,86</cq>
</data>
</react>
<react id='L7'>
<sample id='NB_271'/>
<data>
<tar id='HPRT1'/>
<cq>27,84</cq>
</data>
</react>
<react id='L8'>
<sample id='NB_272'/>
<data>
<tar id='HPRT1'/>
<cq>28,81</cq>
</data>
</react>
<react id='L9'>
<sample id='NB_273'/>
<data>
<tar id='HPRT1'/>
<cq>29,47</cq>
</data>
</react>
<react id='L10'>
<sample id='NB_274'/>
<data>
<tar id='HPRT1'/>
<cq>23,64</cq>
</data>
</react>
<react id='L11'>
<sample id='NB_275'/>
<data>
<tar id='HPRT1'/>
<cq>24,45</cq>
</data>
</react>
<react id='L12'>
<sample id='NB_276'/>
<data>
<tar id='HPRT1'/>
<cq>25,73</cq>
</data>
</react>
<react id='L13'>
<sample id='NB_277'/>
<data>
<tar id='HPRT1'/>
<cq>26,19</cq>
</data>
</react>
<react id='L14'>
<sample id='NB_278'/>
<data>
<tar id='HPRT1'/>
<cq>27,96</cq>
</data>
</react>
<react id='L15'>
<sample id='NB_279'/>
<data>
<tar id='HPRT1'/>
<cq>26,79</cq>
</data>
</react>
<react id='L16'>
<sample id='NB_280'/>
<data>
<tar id='HPRT1'/>
<cq>29,22</cq>
</data>
</react>
<react id='L17'>
<sample id='NB_281'/>
<data>
<tar id='HPRT1'/>
<cq>28,01</cq>
</data>
</react>
<react id='L18'>
<sample id='NB_282'/>
<data>
<tar id='HPRT1'/>
<cq>31,30</cq>
</data>
</react>
<react id='L19'>
<sample id='NB_283'/>
<data>
<tar id='HPRT1'/>
<cq>24,77</cq>
</data>
</react>
<react id='L20'>
<sample id='NB_284'/>
<data>
<tar id='HPRT1'/>
<cq>23,82</cq>
</data>
</react>
<react id='L21'>
<sample id='NB_285'/>
<data>
<tar id='HPRT1'/>
<cq>24,05</cq>
</data>
</react>
<react id='L22'>
<sample id='NB_286'/>
<data>
<tar id='HPRT1'/>
<cq>25,44</cq>
</data>
</react>
<react id='L23'>
<sample id='NB_287'/>
<data>
<tar id='HPRT1'/>
<cq>25,13</cq>
</data>
</react>
<react id='L24'>
<sample id='NB_288'/>
<data>
<tar id='HPRT1'/>
<cq>26,90</cq>
</data>
</react>
<react id='M1'>
<sample id='NB_289'/>
<data>
<tar id='HPRT1'/>
<cq>26,98</cq>
</data>
</react>
<react id='M2'>
<sample id='NB_290'/>
<data>
<tar id='HPRT1'/>
<cq>26,45</cq>
</data>
</react>
<react id='M3'>
<sample id='NB_291'/>
<data>
<tar id='HPRT1'/>
<cq>26,63</cq>
</data>
</react>
<react id='M4'>
<sample id='NB_292'/>
<data>
<tar id='HPRT1'/>
<cq>26,24</cq>
</data>
</react>
<react id='M5'>
<sample id='NB_293'/>
<data>
<tar id='HPRT1'/>
<cq>26,64</cq>
</data>
</react>
<react id='M6'>
<sample id='NB_294'/>
<data>
<tar id='HPRT1'/>
<cq>27,01</cq>
</data>
</react>
<react id='M7'>
<sample id='NB_295'/>
<data>
<tar id='HPRT1'/>
<cq>26,61</cq>
</data>
</react>
<react id='M8'>
<sample id='NB_296'/>
<data>
<tar id='HPRT1'/>
<cq>27,76</cq>
</data>
</react>
<react id='M9'>
<sample id='NB_297'/>
<data>
<tar id='HPRT1'/>
<cq>28,17</cq>
</data>
</react>
<react id='M10'>
<sample id='NB_298'/>
<data>
<tar id='HPRT1'/>
<cq>31,44</cq>
</data>
</react>
<react id='M11'>
<sample id='NB_299'/>
<data>
<tar id='HPRT1'/>
<cq>30,06</cq>
</data>
</react>
<react id='M12'>
<sample id='NB_300'/>
<data>
<tar id='HPRT1'/>
<cq>33,45</cq>
</data>
</react>
<react id='M13'>
<sample id='NB_301'/>
<data>
<tar id='HPRT1'/>
<cq>31,83</cq>
</data>
</react>
<react id='M14'>
<sample id='NB_302'/>
<data>
<tar id='HPRT1'/>
<cq>24,59</cq>
</data>
</react>
<react id='M15'>
<sample id='NB_303'/>
<data>
<tar id='HPRT1'/>
<cq>25,04</cq>
</data>
</react>
<react id='M16'>
<sample id='NB_304'/>
<data>
<tar id='HPRT1'/>
<cq>25,12</cq>
</data>
</react>
<react id='M17'>
<sample id='NB_305'/>
<data>
<tar id='HPRT1'/>
<cq>25,76</cq>
</data>
</react>
<react id='M18'>
<sample id='NB_306'/>
<data>
<tar id='HPRT1'/>
<cq>26,00</cq>
</data>
</react>
<react id='M19'>
<sample id='NB_307'/>
<data>
<tar id='HPRT1'/>
<cq>26,93</cq>
</data>
</react>
<react id='M20'>
<sample id='NB_308'/>
<data>
<tar id='HPRT1'/>
<cq>26,42</cq>
</data>
</react>
<react id='M21'>
<sample id='NB_309'/>
<data>
<tar id='HPRT1'/>
<cq>26,08</cq>
</data>
</react>
<react id='M22'>
<sample id='NB_310'/>
<data>
<tar id='HPRT1'/>
<cq>26,04</cq>
</data>
</react>
<react id='M23'>
<sample id='NB_311'/>
<data>
<tar id='HPRT1'/>
<cq>26,42</cq>
</data>
</react>
<react id='M24'>
<sample id='NB_312'/>
<data>
<tar id='HPRT1'/>
<cq>25,30</cq>
</data>
</react>
<react id='N1'>
<sample id='NB_313'/>
<data>
<tar id='HPRT1'/>
<cq>27,05</cq>
</data>
</react>
<react id='N2'>
<sample id='NB_314'/>
<data>
<tar id='HPRT1'/>
<cq>26,51</cq>
</data>
</react>
<react id='N3'>
<sample id='NB_315'/>
<data>
<tar id='HPRT1'/>
<cq>26,57</cq>
</data>
</react>
<react id='N4'>
<sample id='NB_316'/>
<data>
<tar id='HPRT1'/>
<cq>30,68</cq>
</data>
</react>
<react id='N5'>
<sample id='NB_317'/>
<data>
<tar id='HPRT1'/>
<cq>29,93</cq>
</data>
</react>
<react id='N6'>
<sample id='NB_318'/>
<data>
<tar id='HPRT1'/>
<cq>28,74</cq>
</data>
</react>
<react id='N7'>
<sample id='NB_319'/>
<data>
<tar id='HPRT1'/>
<cq>24,98</cq>
</data>
</react>
<react id='N8'>
<sample id='NB_320'/>
<data>
<tar id='HPRT1'/>
<cq>24,82</cq>
</data>
</react>
<react id='N9'>
<sample id='NB_321'/>
<data>
<tar id='HPRT1'/>
<cq>25,07</cq>
</data>
</react>
<react id='N10'>
<sample id='NB_322'/>
<data>
<tar id='HPRT1'/>
<cq>25,72</cq>
</data>
</react>
<react id='N11'>
<sample id='NB_323'/>
<data>
<tar id='HPRT1'/>
<cq>26,42</cq>
</data>
</react>
<react id='N12'>
<sample id='NB_324'/>
<data>
<tar id='HPRT1'/>
<cq>26,65</cq>
</data>
</react>
<react id='N13'>
<sample id='NB_325'/>
<data>
<tar id='HPRT1'/>
<cq>26,88</cq>
</data>
</react>
<react id='N14'>
<sample id='NB_326'/>
<data>
<tar id='HPRT1'/>
<cq>28,98</cq>
</data>
</react>
<react id='N15'>
<sample id='NB_327'/>
<data>
<tar id='HPRT1'/>
<cq>27,54</cq>
</data>
</react>
<react id='N16'>
<sample id='NB_328'/>
<data>
<tar id='HPRT1'/>
<cq>27,79</cq>
</data>
</react>
<react id='N17'>
<sample id='NB_329'/>
<data>
<tar id='HPRT1'/>
<cq>26,17</cq>
</data>
</react>
<react id='N18'>
<sample id='NB_330'/>
<data>
<tar id='HPRT1'/>
<cq>27,43</cq>
</data>
</react>
<react id='N19'>
<sample id='NB_331'/>
<data>
<tar id='HPRT1'/>
<cq>27,10</cq>
</data>
</react>
<react id='N20'>
<sample id='NB_332'/>
<data>
<tar id='HPRT1'/>
<cq>27,94</cq>
</data>
</react>
<react id='N21'>
<sample id='NB_333'/>
<data>
<tar id='HPRT1'/>
<cq>29,27</cq>
</data>
</react>
<react id='N22'>
<sample id='NB_334'/>
<data>
<tar id='HPRT1'/>
<cq>27,09</cq>
</data>
</react>
<react id='N23'>
<sample id='NB_335'/>
<data>
<tar id='HPRT1'/>
<cq>28,04</cq>
</data>
</react>
<react id='N24'>
<sample id='NB_336'/>
<data>
<tar id='HPRT1'/>
<cq>28,31</cq>
</data>
</react>
<react id='O1'>
<sample id='NB_337'/>
<data>
<tar id='HPRT1'/>
<cq>28,25</cq>
</data>
</react>
<react id='O2'>
<sample id='NB_338'/>
<data>
<tar id='HPRT1'/>
<cq>27,88</cq>
</data>
</react>
<react id='O3'>
<sample id='NB_339'/>
<data>
<tar id='HPRT1'/>
<cq>30,47</cq>
</data>
</react>
<react id='O4'>
<sample id='NB_340'/>
<data>
<tar id='HPRT1'/>
<cq>31,83</cq>
</data>
</react>
<react id='O5'>
<sample id='NB_341'/>
<data>
<tar id='HPRT1'/>
<cq>32,89</cq>
</data>
</react>
<react id='O6'>
<sample id='NB_342'/>
<data>
<tar id='HPRT1'/>
<cq>23,44</cq>
</data>
</react>
<react id='O7'>
<sample id='NB_343'/>
<data>
<tar id='HPRT1'/>
<cq>25,59</cq>
</data>
</react>
<react id='O8'>
<sample id='NB_344'/>
<data>
<tar id='HPRT1'/>
<cq>25,23</cq>
</data>
</react>
<react id='O9'>
<sample id='NB_345'/>
<data>
<tar id='HPRT1'/>
<cq>26,45</cq>
</data>
</react>
<react id='O10'>
<sample id='NB_346'/>
<data>
<tar id='HPRT1'/>
<cq>26,17</cq>
</data>
</react>
<react id='O11'>
<sample id='NB_347'/>
<data>
<tar id='HPRT1'/>
<cq>25,79</cq>
</data>
</react>
<react id='O12'>
<sample id='NB_348'/>
<data>
<tar id='HPRT1'/>
<cq>26,21</cq>
</data>
</react>
<react id='O13'>
<sample id='NB_349'/>
<data>
<tar id='HPRT1'/>
<cq>25,75</cq>
</data>
</react>
<react id='O14'>
<sample id='NB_350'/>
<data>
<tar id='HPRT1'/>
<cq>27,09</cq>
</data>
</react>
<react id='O15'>
<sample id='NB_351'/>
<data>
<tar id='HPRT1'/>
<cq>26,88</cq>
</data>
</react>
<react id='O16'>
<sample id='NB_352'/>
<data>
<tar id='HPRT1'/>
<cq>27,12</cq>
</data>
</react>
<react id='O17'>
<sample id='NB_353'/>
<data>
<tar id='HPRT1'/>
<cq>26,43</cq>
</data>
</react>
<react id='O18'>
<sample id='NB_354'/>
<data>
<tar id='HPRT1'/>
<cq>26,27</cq>
</data>
</react>
<react id='O19'>
<sample id='NB_355'/>
<data>
<tar id='HPRT1'/>
<cq>26,30</cq>
</data>
</react>
<react id='O20'>
<sample id='NB_356'/>
<data>
<tar id='HPRT1'/>
<cq>29,14</cq>
</data>
</react>
<react id='O21'>
<sample id='NB_357'/>
<data>
<tar id='HPRT1'/>
<cq>26,91</cq>
</data>
</react>
<react id='O22'>
<sample id='NB_358'/>
<data>
<tar id='HPRT1'/>
<cq>27,53</cq>
</data>
</react>
<react id='O23'>
<sample id='NB_359'/>
<data>
<tar id='HPRT1'/>
<cq>27,89</cq>
</data>
</react>
<react id='O24'>
<sample id='NB_360'/>
<data>
<tar id='HPRT1'/>
<cq>30,20</cq>
</data>
</react>
<react id='P1'>
<sample id='NB_361'/>
<data>
<tar id='HPRT1'/>
<cq>28,69</cq>
</data>
</react>
<react id='P2'>
<sample id='NB_362'/>
<data>
<tar id='HPRT1'/>
<cq>27,69</cq>
</data>
</react>
<react id='P3'>
<sample id='NB_363'/>
<data>
<tar id='HPRT1'/>
<cq>27,43</cq>
</data>
</react>
<react id='P4'>
<sample id='NB_364'/>
<data>
<tar id='HPRT1'/>
<cq>29,51</cq>
</data>
</react>
<react id='P5'>
<sample id='NB_365'/>
<data>
<tar id='HPRT1'/>
<cq>28,01</cq>
</data>
</react>
<react id='P6'>
<sample id='NB_366'/>
<data>
<tar id='HPRT1'/>
<cq>27,61</cq>
</data>
</react>
<react id='P7'>
<sample id='NB_367'/>
<data>
<tar id='HPRT1'/>
<cq>29,06</cq>
</data>
</react>
<react id='P8'>
<sample id='NB_368'/>
<data>
<tar id='HPRT1'/>
<cq>27,10</cq>
</data>
</react>
<react id='P9'>
<sample id='NB_369'/>
<data>
<tar id='HPRT1'/>
<cq>25,98</cq>
</data>
</react>
<react id='P10'>
<sample id='NB_370'/>
<data>
<tar id='HPRT1'/>
<cq>24,29</cq>
</data>
</react>
<react id='P11'>
<sample id='NB_371'/>
<data>
<tar id='HPRT1'/>
<cq>26,58</cq>
</data>
</react>
<react id='P12'>
<sample id='NB_372'/>
<data>
<tar id='HPRT1'/>
<cq>27,61</cq>
</data>
</react>
<react id='P13'>
<sample id='NB_373'/>
<data>
<tar id='HPRT1'/>
<cq>26,83</cq>
</data>
</react>
<react id='P14'>
<sample id='NB_374'/>
<data>
<tar id='HPRT1'/>
<cq>26,78</cq>
</data>
</react>
<react id='P15'>
<sample id='NB_375'/>
<data>
<tar id='HPRT1'/>
<cq>26,72</cq>
</data>
</react>
<react id='P16'>
<sample id='NB_376'/>
<data>
<tar id='HPRT1'/>
<cq>28,42</cq>
</data>
</react>
<react id='P17'>
<sample id='NB_377'/>
<data>
<tar id='HPRT1'/>
<cq>29,12</cq>
</data>
</react>
<react id='P18'>
<sample id='NB_378'/>
<data>
<tar id='HPRT1'/>
<cq>31,14</cq>
</data>
</react>
<react id='P19'>
<sample id='NB_379'/>
<data>
<tar id='HPRT1'/>
<cq>22,31</cq>
</data>
</react>
<react id='P20'>
<sample id='NB_380'/>
<data>
<tar id='HPRT1'/>
<cq>24,24</cq>
</data>
</react>
<react id='P21'>
<sample id='NB_381'/>
<data>
<tar id='HPRT1'/>
<cq>24,13</cq>
</data>
</react>
<react id='P22'>
<sample id='NB_382'/>
<data>
<tar id='HPRT1'/>
<cq>25,29</cq>
</data>
</react>
<react id='P23'>
<sample id='NB_383'/>
<data>
<tar id='HPRT1'/>
<cq>24,77</cq>
</data>
</react>
<react id='P24'>
<sample id='NB_384'/>
<data>
<tar id='HPRT1'/>
<cq>26,98</cq>
</data>
</react>
</run>
<run id='HPRT1_RUN2'>
<react id='A1'>
<sample id='NB_385'/>
<data>
<tar id='HPRT1'/>
<cq>24,95</cq>
</data>
</react>
<react id='A2'>
<sample id='NB_386'/>
<data>
<tar id='HPRT1'/>
<cq>26,00</cq>
</data>
</react>
<react id='A3'>
<sample id='NB_387'/>
<data>
<tar id='HPRT1'/>
<cq>26,79</cq>
</data>
</react>
<react id='A4'>
<sample id='NB_388'/>
<data>
<tar id='HPRT1'/>
<cq>25,67</cq>
</data>
</react>
<react id='A5'>
<sample id='NB_389'/>
<data>
<tar id='HPRT1'/>
<cq>26,76</cq>
</data>
</react>
<react id='A6'>
<sample id='NB_390'/>
<data>
<tar id='HPRT1'/>
<cq>27,88</cq>
</data>
</react>
<react id='A7'>
<sample id='NB_391'/>
<data>
<tar id='HPRT1'/>
<cq>25,16</cq>
</data>
</react>
<react id='A8'>
<sample id='NB_392'/>
<data>
<tar id='HPRT1'/>
<cq>26,87</cq>
</data>
</react>
<react id='A9'>
<sample id='NB_393'/>
<data>
<tar id='HPRT1'/>
<cq>26,02</cq>
</data>
</react>
<react id='A10'>
<sample id='NB_394'/>
<data>
<tar id='HPRT1'/>
<cq>28,72</cq>
</data>
</react>
<react id='A11'>
<sample id='NB_395'/>
<data>
<tar id='HPRT1'/>
<cq>26,87</cq>
</data>
</react>
<react id='A12'>
<sample id='NB_396'/>
<data>
<tar id='HPRT1'/>
<cq>27,57</cq>
</data>
</react>
<react id='A13'>
<sample id='NB_397'/>
<data>
<tar id='HPRT1'/>
<cq>27,33</cq>
</data>
</react>
<react id='A14'>
<sample id='NB_398'/>
<data>
<tar id='HPRT1'/>
<cq>28,84</cq>
</data>
</react>
<react id='A15'>
<sample id='NB_399'/>
<data>
<tar id='HPRT1'/>
<cq>26,25</cq>
</data>
</react>
<react id='A16'>
<sample id='NB_400'/>
<data>
<tar id='HPRT1'/>
<cq>25,17</cq>
</data>
</react>
<react id='A17'>
<sample id='NB_401'/>
<data>
<tar id='HPRT1'/>
<cq>28,00</cq>
</data>
</react>
<react id='A18'>
<sample id='NB_402'/>
<data>
<tar id='HPRT1'/>
<cq>29,95</cq>
</data>
</react>
<react id='A19'>
<sample id='NB_403'/>
<data>
<tar id='HPRT1'/>
<cq>27,77</cq>
</data>
</react>
<react id='A20'>
<sample id='NB_404'/>
<data>
<tar id='HPRT1'/>
<cq>26,17</cq>
</data>
</react>
<react id='A21'>
<sample id='NB_405'/>
<data>
<tar id='HPRT1'/>
<cq>27,12</cq>
</data>
</react>
<react id='A22'>
<sample id='NB_406'/>
<data>
<tar id='HPRT1'/>
<cq>26,14</cq>
</data>
</react>
<react id='A23'>
<sample id='NB_407'/>
<data>
<tar id='HPRT1'/>
<cq>27,74</cq>
</data>
</react>
<react id='A24'>
<sample id='NB_408'/>
<data>
<tar id='HPRT1'/>
<cq>28,15</cq>
</data>
</react>
<react id='B1'>
<sample id='NB_409'/>
<data>
<tar id='HPRT1'/>
<cq>30,02</cq>
</data>
</react>
<react id='B2'>
<sample id='NB_410'/>
<data>
<tar id='HPRT1'/>
<cq>25,57</cq>
</data>
</react>
<react id='B3'>
<sample id='NB_411'/>
<data>
<tar id='HPRT1'/>
<cq>24,76</cq>
</data>
</react>
<react id='B4'>
<sample id='NB_412'/>
<data>
<tar id='HPRT1'/>
<cq>26,29</cq>
</data>
</react>
<react id='B5'>
<sample id='NB_413'/>
<data>
<tar id='HPRT1'/>
<cq>25,60</cq>
</data>
</react>
<react id='B6'>
<sample id='NB_414'/>
<data>
<tar id='HPRT1'/>
<cq>27,45</cq>
</data>
</react>
<react id='B7'>
<sample id='NB_415'/>
<data>
<tar id='HPRT1'/>
<cq>26,17</cq>
</data>
</react>
<react id='B8'>
<sample id='NB_416'/>
<data>
<tar id='HPRT1'/>
<cq>24,94</cq>
</data>
</react>
<react id='B9'>
<sample id='NB_417'/>
<data>
<tar id='HPRT1'/>
<cq>26,46</cq>
</data>
</react>
<react id='B10'>
<sample id='NB_418'/>
<data>
<tar id='HPRT1'/>
<cq>25,79</cq>
</data>
</react>
<react id='B11'>
<sample id='NB_419'/>
<data>
<tar id='HPRT1'/>
<cq>25,63</cq>
</data>
</react>
<react id='B12'>
<sample id='NB_420'/>
<data>
<tar id='HPRT1'/>
<cq>27,98</cq>
</data>
</react>
<react id='B13'>
<sample id='NB_421'/>
<data>
<tar id='HPRT1'/>
<cq>26,19</cq>
</data>
</react>
<react id='B14'>
<sample id='NB_422'/>
<data>
<tar id='HPRT1'/>
<cq>26,22</cq>
</data>
</react>
<react id='B15'>
<sample id='NB_423'/>
<data>
<tar id='HPRT1'/>
<cq>25,08</cq>
</data>
</react>
<react id='B16'>
<sample id='NB_424'/>
<data>
<tar id='HPRT1'/>
<cq>26,20</cq>
</data>
</react>
<react id='B17'>
<sample id='NB_425'/>
<data>
<tar id='HPRT1'/>
<cq>26,97</cq>
</data>
</react>
<react id='B18'>
<sample id='NB_426'/>
<data>
<tar id='HPRT1'/>
<cq>25,73</cq>
</data>
</react>
<react id='B19'>
<sample id='NB_427'/>
<data>
<tar id='HPRT1'/>
<cq>27,26</cq>
</data>
</react>
<react id='B20'>
<sample id='NB_428'/>
<data>
<tar id='HPRT1'/>
<cq>27,15</cq>
</data>
</react>
<react id='B21'>
<sample id='NB_429'/>
<data>
<tar id='HPRT1'/>
<cq>25,22</cq>
</data>
</react>
<react id='B22'>
<sample id='NB_430'/>
<data>
<tar id='HPRT1'/>
<cq>29,23</cq>
</data>
</react>
<react id='B23'>
<sample id='NB_431'/>
<data>
<tar id='HPRT1'/>
<cq>24,83</cq>
</data>
</react>
<react id='B24'>
<sample id='NB_432'/>
<data>
<tar id='HPRT1'/>
<cq>24,45</cq>
</data>
</react>
<react id='C1'>
<sample id='NB_433'/>
<data>
<tar id='HPRT1'/>
<cq>22,65</cq>
</data>
</react>
<react id='C2'>
<sample id='NB_434'/>
<data>
<tar id='HPRT1'/>
<cq>24,02</cq>
</data>
</react>
<react id='C3'>
<sample id='NB_435'/>
<data>
<tar id='HPRT1'/>
<cq>24,64</cq>
</data>
</react>
<react id='C4'>
<sample id='NB_436'/>
<data>
<tar id='HPRT1'/>
<cq>24,12</cq>
</data>
</react>
<react id='C5'>
<sample id='NB_437'/>
<data>
<tar id='HPRT1'/>
<cq>25,05</cq>
</data>
</react>
<react id='C6'>
<sample id='NB_438'/>
<data>
<tar id='HPRT1'/>
<cq>26,32</cq>
</data>
</react>
<react id='C7'>
<sample id='NB_439'/>
<data>
<tar id='HPRT1'/>
<cq>25,22</cq>
</data>
</react>
<react id='C8'>
<sample id='NB_440'/>
<data>
<tar id='HPRT1'/>
<cq>25,07</cq>
</data>
</react>
<react id='C9'>
<sample id='NB_441'/>
<data>
<tar id='HPRT1'/>
<cq>24,16</cq>
</data>
</react>
<react id='C10'>
<sample id='NB_442'/>
<data>
<tar id='HPRT1'/>
<cq>25,57</cq>
</data>
</react>
<react id='C11'>
<sample id='NB_443'/>
<data>
<tar id='HPRT1'/>
<cq>25,50</cq>
</data>
</react>
<react id='C12'>
<sample id='NB_444'/>
<data>
<tar id='HPRT1'/>
<cq>24,84</cq>
</data>
</react>
<react id='C13'>
<sample id='NB_445'/>
<data>
<tar id='HPRT1'/>
<cq>25,28</cq>
</data>
</react>
<react id='C14'>
<sample id='NB_446'/>
<data>
<tar id='HPRT1'/>
<cq>25,43</cq>
</data>
</react>
<react id='C15'>
<sample id='NB_447'/>
<data>
<tar id='HPRT1'/>
<cq>26,55</cq>
</data>
</react>
<react id='C16'>
<sample id='NB_448'/>
<data>
<tar id='HPRT1'/>
<cq>25,69</cq>
</data>
</react>
<react id='C17'>
<sample id='NB_449'/>
<data>
<tar id='HPRT1'/>
<cq>25,45</cq>
</data>
</react>
<react id='C18'>
<sample id='NB_450'/>
<data>
<tar id='HPRT1'/>
<cq>26,54</cq>
</data>
</react>
<react id='C19'>
<sample id='NB_451'/>
<data>
<tar id='HPRT1'/>
<cq>26,26</cq>
</data>
</react>
<react id='C20'>
<sample id='NB_452'/>
<data>
<tar id='HPRT1'/>
<cq>26,07</cq>
</data>
</react>
<react id='C21'>
<sample id='NB_453'/>
<data>
<tar id='HPRT1'/>
<cq>28,07</cq>
</data>
</react>
<react id='C22'>
<sample id='NB_454'/>
<data>
<tar id='HPRT1'/>
<cq>27,28</cq>
</data>
</react>
<react id='C23'>
<sample id='NB_455'/>
<data>
<tar id='HPRT1'/>
<cq>26,82</cq>
</data>
</react>
<react id='C24'>
<sample id='NB_456'/>
<data>
<tar id='HPRT1'/>
<cq>27,76</cq>
</data>
</react>
<react id='D1'>
<sample id='NB_457'/>
<data>
<tar id='HPRT1'/>
<cq>26,48</cq>
</data>
</react>
<react id='D2'>
<sample id='NB_458'/>
<data>
<tar id='HPRT1'/>
<cq>28,48</cq>
</data>
</react>
<react id='D3'>
<sample id='NB_459'/>
<data>
<tar id='HPRT1'/>
<cq>29,50</cq>
</data>
</react>
<react id='D4'>
<sample id='NB_460'/>
<data>
<tar id='HPRT1'/>
<cq>28,94</cq>
</data>
</react>
<react id='D5'>
<sample id='NB_461'/>
<data>
<tar id='HPRT1'/>
<cq>29,60</cq>
</data>
</react>
<react id='D6'>
<sample id='NB_462'/>
<data>
<tar id='HPRT1'/>
<cq>28,53</cq>
</data>
</react>
<react id='D7'>
<sample id='NB_463'/>
<data>
<tar id='HPRT1'/>
<cq>30,92</cq>
</data>
</react>
<react id='D8'>
<sample id='NB_464'/>
<data>
<tar id='HPRT1'/>
<cq>34,86</cq>
</data>
</react>
<react id='D9'>
<sample id='NB_465'/>
<data>
<tar id='HPRT1'/>
<cq>23,25</cq>
</data>
</react>
<react id='D10'>
<sample id='NB_466'/>
<data>
<tar id='HPRT1'/>
<cq>24,53</cq>
</data>
</react>
<react id='D11'>
<sample id='NB_467'/>
<data>
<tar id='HPRT1'/>
<cq>25,87</cq>
</data>
</react>
<react id='D12'>
<sample id='NB_468'/>
<data>
<tar id='HPRT1'/>
<cq>25,83</cq>
</data>
</react>
<react id='D13'>
<sample id='NB_469'/>
<data>
<tar id='HPRT1'/>
<cq>26,47</cq>
</data>
</react>
<react id='D14'>
<sample id='NB_470'/>
<data>
<tar id='HPRT1'/>
<cq>24,87</cq>
</data>
</react>
<react id='D15'>
<sample id='NB_471'/>
<data>
<tar id='HPRT1'/>
<cq>25,03</cq>
</data>
</react>
<react id='D16'>
<sample id='NB_472'/>
<data>
<tar id='HPRT1'/>
<cq>25,32</cq>
</data>
</react>
<react id='D17'>
<sample id='NB_473'/>
<data>
<tar id='HPRT1'/>
<cq>25,20</cq>
</data>
</react>
<react id='D18'>
<sample id='NB_474'/>
<data>
<tar id='HPRT1'/>
<cq>26,77</cq>
</data>
</react>
<react id='D19'>
<sample id='NB_475'/>
<data>
<tar id='HPRT1'/>
<cq>26,91</cq>
</data>
</react>
<react id='D20'>
<sample id='NB_476'/>
<data>
<tar id='HPRT1'/>
<cq>26,47</cq>
</data>
</react>
<react id='D21'>
<sample id='NB_477'/>
<data>
<tar id='HPRT1'/>
<cq>25,07</cq>
</data>
</react>
<react id='D22'>
<sample id='NB_478'/>
<data>
<tar id='HPRT1'/>
<cq>26,11</cq>
</data>
</react>
<react id='D23'>
<sample id='NB_479'/>
<data>
<tar id='HPRT1'/>
<cq>26,25</cq>
</data>
</react>
<react id='D24'>
<sample id='NB_480'/>
<data>
<tar id='HPRT1'/>
<cq>25,82</cq>
</data>
</react>
<react id='E1'>
<sample id='NB_481'/>
<data>
<tar id='HPRT1'/>
<cq>27,08</cq>
</data>
</react>
<react id='E2'>
<sample id='NB_482'/>
<data>
<tar id='HPRT1'/>
<cq>26,76</cq>
</data>
</react>
<react id='E3'>
<sample id='NB_483'/>
<data>
<tar id='HPRT1'/>
<cq>26,20</cq>
</data>
</react>
<react id='E4'>
<sample id='NB_484'/>
<data>
<tar id='HPRT1'/>
<cq>28,08</cq>
</data>
</react>
<react id='E5'>
<sample id='NB_485'/>
<data>
<tar id='HPRT1'/>
<cq>28,26</cq>
</data>
</react>
<react id='E6'>
<sample id='NB_486'/>
<data>
<tar id='HPRT1'/>
<cq>26,06</cq>
</data>
</react>
<react id='E7'>
<sample id='NB_487'/>
<data>
<tar id='HPRT1'/>
<cq>26,89</cq>
</data>
</react>
<react id='E8'>
<sample id='NB_488'/>
<data>
<tar id='HPRT1'/>
<cq>30,15</cq>
</data>
</react>
<react id='E9'>
<sample id='NB_489'/>
<data>
<tar id='HPRT1'/>
<cq>28,44</cq>
</data>
</react>
<react id='E10'>
<sample id='NB_490'/>
<data>
<tar id='HPRT1'/>
<cq>25,62</cq>
</data>
</react>
<react id='E11'>
<sample id='NB_491'/>
<data>
<tar id='HPRT1'/>
<cq>25,18</cq>
</data>
</react>
<react id='E12'>
<sample id='NB_492'/>
<data>
<tar id='HPRT1'/>
<cq>25,62</cq>
</data>
</react>
<react id='E13'>
<sample id='NB_493'/>
<data>
<tar id='HPRT1'/>
<cq>24,86</cq>
</data>
</react>
<react id='E14'>
<sample id='NB_494'/>
<data>
<tar id='HPRT1'/>
<cq>25,30</cq>
</data>
</react>
<react id='E15'>
<sample id='NB_495'/>
<data>
<tar id='HPRT1'/>
<cq>24,61</cq>
</data>
</react>
<react id='E16'>
<sample id='NB_496'/>
<data>
<tar id='HPRT1'/>
<cq>25,26</cq>
</data>
</react>
<react id='E17'>
<sample id='NB_497'/>
<data>
<tar id='HPRT1'/>
<cq>26,08</cq>
</data>
</react>
<react id='E18'>
<sample id='NB_498'/>
<data>
<tar id='HPRT1'/>
<cq>26,78</cq>
</data>
</react>
<react id='E19'>
<sample id='NB_499'/>
<data>
<tar id='HPRT1'/>
<cq>26,47</cq>
</data>
</react>
<react id='E20'>
<sample id='NB_500'/>
<data>
<tar id='HPRT1'/>
<cq>27,14</cq>
</data>
</react>
<react id='E21'>
<sample id='NB_501'/>
<data>
<tar id='HPRT1'/>
<cq>27,11</cq>
</data>
</react>
<react id='E22'>
<sample id='NB_502'/>
<data>
<tar id='HPRT1'/>
<cq>27,27</cq>
</data>
</react>
<react id='E23'>
<sample id='NB_503'/>
<data>
<tar id='HPRT1'/>
<cq>26,33</cq>
</data>
</react>
<react id='E24'>
<sample id='NB_504'/>
<data>
<tar id='HPRT1'/>
<cq>26,78</cq>
</data>
</react>
<react id='F1'>
<sample id='NB_505'/>
<data>
<tar id='HPRT1'/>
<cq>29,74</cq>
</data>
</react>
<react id='F2'>
<sample id='NB_506'/>
<data>
<tar id='HPRT1'/>
<cq>29,98</cq>
</data>
</react>
<react id='F3'>
<sample id='NB_507'/>
<data>
<tar id='HPRT1'/>
<cq>32,71</cq>
</data>
</react>
<react id='F4'>
<sample id='NB_508'/>
<data>
<tar id='HPRT1'/>
<cq>23,48</cq>
</data>
</react>
<react id='F5'>
<sample id='NB_509'/>
<data>
<tar id='HPRT1'/>
<cq>25,61</cq>
</data>
</react>
<react id='F6'>
<sample id='NB_510'/>
<data>
<tar id='HPRT1'/>
<cq>24,86</cq>
</data>
</react>
<react id='F7'>
<sample id='NB_511'/>
<data>
<tar id='HPRT1'/>
<cq>26,19</cq>
</data>
</react>
<react id='F8'>
<sample id='NB_512'/>
<data>
<tar id='HPRT1'/>
<cq>25,16</cq>
</data>
</react>
<react id='F9'>
<sample id='NB_513'/>
<data>
<tar id='HPRT1'/>
<cq>24,08</cq>
</data>
</react>
<react id='F10'>
<sample id='NB_514'/>
<data>
<tar id='HPRT1'/>
<cq>26,27</cq>
</data>
</react>
<react id='F11'>
<sample id='NB_515'/>
<data>
<tar id='HPRT1'/>
<cq>24,81</cq>
</data>
</react>
<react id='F12'>
<sample id='NB_516'/>
<data>
<tar id='HPRT1'/>
<cq>24,93</cq>
</data>
</react>
<react id='F13'>
<sample id='NB_517'/>
<data>
<tar id='HPRT1'/>
<cq>26,32</cq>
</data>
</react>
<react id='F14'>
<sample id='NB_518'/>
<data>
<tar id='HPRT1'/>
<cq>25,60</cq>
</data>
</react>
<react id='F15'>
<sample id='NB_519'/>
<data>
<tar id='HPRT1'/>
<cq>26,43</cq>
</data>
</react>
<react id='F16'>
<sample id='NB_520'/>
<data>
<tar id='HPRT1'/>
<cq>25,82</cq>
</data>
</react>
<react id='F17'>
<sample id='NB_521'/>
<data>
<tar id='HPRT1'/>
<cq>27,14</cq>
</data>
</react>
<react id='F18'>
<sample id='NB_522'/>
<data>
<tar id='HPRT1'/>
<cq>27,23</cq>
</data>
</react>
<react id='F19'>
<sample id='NB_523'/>
<data>
<tar id='HPRT1'/>
<cq>26,75</cq>
</data>
</react>
<react id='F20'>
<sample id='NB_524'/>
<data>
<tar id='HPRT1'/>
<cq>26,53</cq>
</data>
</react>
<react id='F21'>
<sample id='NB_525'/>
<data>
<tar id='HPRT1'/>
<cq>25,83</cq>
</data>
</react>
<react id='F22'>
<sample id='NB_526'/>
<data>
<tar id='HPRT1'/>
<cq>26,26</cq>
</data>
</react>
<react id='F23'>
<sample id='NB_527'/>
<data>
<tar id='HPRT1'/>
<cq>26,51</cq>
</data>
</react>
<react id='F24'>
<sample id='NB_528'/>
<data>
<tar id='HPRT1'/>
<cq>28,98</cq>
</data>
</react>
<react id='G1'>
<sample id='NB_529'/>
<data>
<tar id='HPRT1'/>
<cq>31,25</cq>
</data>
</react>
<react id='G2'>
<sample id='NB_530'/>
<data>
<tar id='HPRT1'/>
<cq>28,43</cq>
</data>
</react>
<react id='G3'>
<sample id='NB_531'/>
<data>
<tar id='HPRT1'/>
<cq>22,75</cq>
</data>
</react>
<react id='G4'>
<sample id='NB_532'/>
<data>
<tar id='HPRT1'/>
<cq>23,67</cq>
</data>
</react>
<react id='G5'>
<sample id='NB_533'/>
<data>
<tar id='HPRT1'/>
<cq>25,11</cq>
</data>
</react>
<react id='G6'>
<sample id='NB_534'/>
<data>
<tar id='HPRT1'/>
<cq>23,59</cq>
</data>
</react>
<react id='G7'>
<sample id='NB_535'/>
<data>
<tar id='HPRT1'/>
<cq>24,28</cq>
</data>
</react>
<react id='G8'>
<sample id='NB_536'/>
<data>
<tar id='HPRT1'/>
<cq>24,24</cq>
</data>
</react>
<react id='G9'>
<sample id='NB_537'/>
<data>
<tar id='HPRT1'/>
<cq>24,28</cq>
</data>
</react>
<react id='G10'>
<sample id='NB_538'/>
<data>
<tar id='HPRT1'/>
<cq>24,66</cq>
</data>
</react>
<react id='G11'>
<sample id='NB_539'/>
<data>
<tar id='HPRT1'/>
<cq>27,24</cq>
</data>
</react>
<react id='G12'>
<sample id='NB_540'/>
<data>
<tar id='HPRT1'/>
<cq>25,62</cq>
</data>
</react>
<react id='G13'>
<sample id='NB_541'/>
<data>
<tar id='HPRT1'/>
<cq>25,01</cq>
</data>
</react>
<react id='G14'>
<sample id='NB_542'/>
<data>
<tar id='HPRT1'/>
<cq>25,87</cq>
</data>
</react>
<react id='G15'>
<sample id='NB_543'/>
<data>
<tar id='HPRT1'/>
<cq>25,32</cq>
</data>
</react>
<react id='G16'>
<sample id='NB_544'/>
<data>
<tar id='HPRT1'/>
<cq>27,82</cq>
</data>
</react>
<react id='G17'>
<sample id='NB_545'/>
<data>
<tar id='HPRT1'/>
<cq>26,19</cq>
</data>
</react>
<react id='G18'>
<sample id='NB_546'/>
<data>
<tar id='HPRT1'/>
<cq>26,78</cq>
</data>
</react>
<react id='G19'>
<sample id='NB_547'/>
<data>
<tar id='HPRT1'/>
<cq>27,02</cq>
</data>
</react>
<react id='G20'>
<sample id='NB_548'/>
<data>
<tar id='HPRT1'/>
<cq>26,91</cq>
</data>
</react>
<react id='G21'>
<sample id='NB_549'/>
<data>
<tar id='HPRT1'/>
<cq>24,95</cq>
</data>
</react>
<react id='G22'>
<sample id='NB_550'/>
<data>
<tar id='HPRT1'/>
<cq>25,85</cq>
</data>
</react>
<react id='G23'>
<sample id='NB_551'/>
<data>
<tar id='HPRT1'/>
<cq>26,22</cq>
</data>
</react>
<react id='G24'>
<sample id='NB_552'/>
<data>
<tar id='HPRT1'/>
<cq>24,65</cq>
</data>
</react>
<react id='H1'>
<sample id='NB_553'/>
<data>
<tar id='HPRT1'/>
<cq>24,89</cq>
</data>
</react>
<react id='H2'>
<sample id='NB_554'/>
<data>
<tar id='HPRT1'/>
<cq>26,32</cq>
</data>
</react>
<react id='H3'>
<sample id='NB_555'/>
<data>
<tar id='HPRT1'/>
<cq>26,21</cq>
</data>
</react>
<react id='H4'>
<sample id='NB_556'/>
<data>
<tar id='HPRT1'/>
<cq>25,78</cq>
</data>
</react>
<react id='H5'>
<sample id='NB_557'/>
<data>
<tar id='HPRT1'/>
<cq>26,65</cq>
</data>
</react>
<react id='H6'>
<sample id='NB_558'/>
<data>
<tar id='HPRT1'/>
<cq>27,20</cq>
</data>
</react>
<react id='H7'>
<sample id='NB_559'/>
<data>
<tar id='HPRT1'/>
<cq>25,16</cq>
</data>
</react>
<react id='H8'>
<sample id='NB_560'/>
<data>
<tar id='HPRT1'/>
<cq>27,09</cq>
</data>
</react>
<react id='H9'>
<sample id='NB_561'/>
<data>
<tar id='HPRT1'/>
<cq>26,09</cq>
</data>
</react>
<react id='H10'>
<sample id='NB_562'/>
<data>
<tar id='HPRT1'/>
<cq>26,91</cq>
</data>
</react>
<react id='H11'>
<sample id='NB_563'/>
<data>
<tar id='HPRT1'/>
<cq>27,42</cq>
</data>
</react>
<react id='H12'>
<sample id='NB_564'/>
<data>
<tar id='HPRT1'/>
<cq>28,93</cq>
</data>
</react>
<react id='H13'>
<sample id='NB_565'/>
<data>
<tar id='HPRT1'/>
<cq>26,63</cq>
</data>
</react>
<react id='H14'>
<sample id='NB_566'/>
<data>
<tar id='HPRT1'/>
<cq>28,62</cq>
</data>
</react>
<react id='H15'>
<sample id='NB_567'/>
<data>
<tar id='HPRT1'/>
<cq>29,79</cq>
</data>
</react>
<react id='H16'>
<sample id='NB_568'/>
<data>
<tar id='HPRT1'/>
<cq>33,19</cq>
</data>
</react>
<react id='H17'>
<sample id='NB_569'/>
<data>
<tar id='HPRT1'/>
<cq>23,31</cq>
</data>
</react>
<react id='H18'>
<sample id='NB_570'/>
<data>
<tar id='HPRT1'/>
<cq>24,12</cq>
</data>
</react>
<react id='H19'>
<sample id='NB_571'/>
<data>
<tar id='HPRT1'/>
<cq>24,43</cq>
</data>
</react>
<react id='H20'>
<sample id='NB_572'/>
<data>
<tar id='HPRT1'/>
<cq>24,98</cq>
</data>
</react>
<react id='H21'>
<sample id='NB_573'/>
<data>
<tar id='HPRT1'/>
<cq>25,30</cq>
</data>
</react>
<react id='H22'>
<sample id='NB_574'/>
<data>
<tar id='HPRT1'/>
<cq>25,52</cq>
</data>
</react>
<react id='H23'>
<sample id='NB_575'/>
<data>
<tar id='HPRT1'/>
<cq>26,90</cq>
</data>
</react>
<react id='H24'>
<sample id='NB_576'/>
<data>
<tar id='HPRT1'/>
<cq>25,58</cq>
</data>
</react>
<react id='I1'>
<sample id='NB_577'/>
<data>
<tar id='HPRT1'/>
<cq>26,61</cq>
</data>
</react>
<react id='I2'>
<sample id='NB_578'/>
<data>
<tar id='HPRT1'/>
<cq>26,53</cq>
</data>
</react>
<react id='I3'>
<sample id='NB_579'/>
<data>
<tar id='HPRT1'/>
<cq>24,76</cq>
</data>
</react>
<react id='I4'>
<sample id='NB_580'/>
<data>
<tar id='HPRT1'/>
<cq>26,52</cq>
</data>
</react>
<react id='I5'>
<sample id='NB_581'/>
<data>
<tar id='HPRT1'/>
<cq>26,88</cq>
</data>
</react>
<react id='I6'>
<sample id='NB_582'/>
<data>
<tar id='HPRT1'/>
<cq>27,64</cq>
</data>
</react>
<react id='I7'>
<sample id='NB_583'/>
<data>
<tar id='HPRT1'/>
<cq>26,57</cq>
</data>
</react>
<react id='I8'>
<sample id='NB_584'/>
<data>
<tar id='HPRT1'/>
<cq>28,68</cq>
</data>
</react>
<react id='I9'>
<sample id='NB_585'/>
<data>
<tar id='HPRT1'/>
<cq>26,28</cq>
</data>
</react>
<react id='I10'>
<sample id='NB_586'/>
<data>
<tar id='HPRT1'/>
<cq>26,25</cq>
</data>
</react>
<react id='I11'>
<sample id='NB_587'/>
<data>
<tar id='HPRT1'/>
<cq>27,33</cq>
</data>
</react>
<react id='I12'>
<sample id='NB_588'/>
<data>
<tar id='HPRT1'/>
<cq>31,45</cq>
</data>
</react>
<react id='I13'>
<sample id='NB_589'/>
<data>
<tar id='HPRT1'/>
<cq>22,89</cq>
</data>
</react>
<react id='I14'>
<sample id='NB_590'/>
<data>
<tar id='HPRT1'/>
<cq>23,78</cq>
</data>
</react>
<react id='I15'>
<sample id='NB_591'/>
<data>
<tar id='HPRT1'/>
<cq>24,19</cq>
</data>
</react>
<react id='I16'>
<sample id='NB_592'/>
<data>
<tar id='HPRT1'/>
<cq>26,29</cq>
</data>
</react>
<react id='I17'>
<sample id='NB_593'/>
<data>
<tar id='HPRT1'/>
<cq>24,67</cq>
</data>
</react>
<react id='I18'>
<sample id='NB_594'/>
<data>
<tar id='HPRT1'/>
<cq>25,80</cq>
</data>
</react>
<react id='I19'>
<sample id='NB_595'/>
<data>
<tar id='HPRT1'/>
<cq>24,56</cq>
</data>
</react>
<react id='I20'>
<sample id='NB_596'/>
<data>
<tar id='HPRT1'/>
<cq>25,71</cq>
</data>
</react>
<react id='I21'>
<sample id='NB_597'/>
<data>
<tar id='HPRT1'/>
<cq>25,81</cq>
</data>
</react>
<react id='I22'>
<sample id='NB_598'/>
<data>
<tar id='HPRT1'/>
<cq>25,45</cq>
</data>
</react>
<react id='I23'>
<sample id='NB_599'/>
<data>
<tar id='HPRT1'/>
<cq>24,24</cq>
</data>
</react>
<react id='I24'>
<sample id='NB_600'/>
<data>
<tar id='HPRT1'/>
<cq>24,51</cq>
</data>
</react>
<react id='J1'>
<sample id='NB_601'/>
<data>
<tar id='HPRT1'/>
<cq>26,03</cq>
</data>
</react>
<react id='J2'>
<sample id='NB_602'/>
<data>
<tar id='HPRT1'/>
<cq>26,92</cq>
</data>
</react>
<react id='J3'>
<sample id='NB_603'/>
<data>
<tar id='HPRT1'/>
<cq>26,67</cq>
</data>
</react>
<react id='J4'>
<sample id='NB_604'/>
<data>
<tar id='HPRT1'/>
<cq>27,42</cq>
</data>
</react>
<react id='J5'>
<sample id='NB_605'/>
<data>
<tar id='HPRT1'/>
<cq>28,72</cq>
</data>
</react>
<react id='J6'>
<sample id='NB_606'/>
<data>
<tar id='HPRT1'/>
<cq>26,76</cq>
</data>
</react>
<react id='J7'>
<sample id='NB_607'/>
<data>
<tar id='HPRT1'/>
<cq>26,76</cq>
</data>
</react>
<react id='J8'>
<sample id='NB_608'/>
<data>
<tar id='HPRT1'/>
<cq>27,59</cq>
</data>
</react>
<react id='J9'>
<sample id='NB_609'/>
<data>
<tar id='HPRT1'/>
<cq>26,28</cq>
</data>
</react>
<react id='J10'>
<sample id='NB_610'/>
<data>
<tar id='HPRT1'/>
<cq>29,06</cq>
</data>
</react>
<react id='J11'>
<sample id='NB_611'/>
<data>
<tar id='HPRT1'/>
<cq>30,48</cq>
</data>
</react>
<react id='J12'>
<sample id='NB_612'/>
<data>
<tar id='HPRT1'/>
<cq>23,65</cq>
</data>
</react>
<react id='J13'>
<sample id='NB_613'/>
<data>
<tar id='HPRT1'/>
<cq>24,24</cq>
</data>
</react>
<react id='J14'>
<sample id='NB_614'/>
<data>
<tar id='HPRT1'/>
<cq>23,86</cq>
</data>
</react>
<react id='J15'>
<sample id='NB_615'/>
<data>
<tar id='HPRT1'/>
<cq>25,97</cq>
</data>
</react>
<react id='J16'>
<sample id='NB_616'/>
<data>
<tar id='HPRT1'/>
<cq>26,43</cq>
</data>
</react>
<react id='J17'>
<sample id='NB_617'/>
<data>
<tar id='HPRT1'/>
<cq>25,06</cq>
</data>
</react>
<react id='J18'>
<sample id='NB_618'/>
<data>
<tar id='HPRT1'/>
<cq>27,76</cq>
</data>
</react>
<react id='J19'>
<sample id='NB_619'/>
<data>
<tar id='HPRT1'/>
<cq>24,51</cq>
</data>
</react>
<react id='J20'>
<sample id='NB_620'/>
<data>
<tar id='HPRT1'/>
<cq>26,69</cq>
</data>
</react>
<react id='J21'>
<sample id='NB_621'/>
<data>
<tar id='HPRT1'/>
<cq>26,64</cq>
</data>
</react>
<react id='J22'>
<sample id='NB_622'/>
<data>
<tar id='HPRT1'/>
<cq>25,99</cq>
</data>
</react>
<react id='J23'>
<sample id='NB_623'/>
<data>
<tar id='HPRT1'/>
<cq>26,47</cq>
</data>
</react>
<react id='J24'>
<sample id='NB_624'/>
<data>
<tar id='HPRT1'/>
<cq>27,43</cq>
</data>
</react>
<react id='K1'>
<sample id='NB_625'/>
<data>
<tar id='HPRT1'/>
<cq>25,76</cq>
</data>
</react>
<react id='K2'>
<sample id='NB_626'/>
<data>
<tar id='HPRT1'/>
<cq>25,18</cq>
</data>
</react>
<react id='K3'>
<sample id='NB_627'/>
<data>
<tar id='HPRT1'/>
<cq>22,26</cq>
</data>
</react>
<react id='K4'>
<sample id='NB_628'/>
<data>
<tar id='HPRT1'/>
<cq>24,11</cq>
</data>
</react>
<react id='K5'>
<sample id='NB_629'/>
<data>
<tar id='HPRT1'/>
<cq>24,30</cq>
</data>
</react>
<react id='K6'>
<sample id='NB_630'/>
<data>
<tar id='HPRT1'/>
<cq>23,86</cq>
</data>
</react>
<react id='K7'>
<sample id='NB_631'/>
<data>
<tar id='HPRT1'/>
<cq>24,83</cq>
</data>
</react>
<react id='K8'>
<sample id='NB_632'/>
<data>
<tar id='HPRT1'/>
<cq>24,52</cq>
</data>
</react>
<react id='K9'>
<sample id='NB_633'/>
<data>
<tar id='HPRT1'/>
<cq>26,84</cq>
</data>
</react>
<react id='K10'>
<sample id='NB_634'/>
<data>
<tar id='HPRT1'/>
<cq>25,98</cq>
</data>
</react>
<react id='K11'>
<sample id='NB_635'/>
<data>
<tar id='HPRT1'/>
<cq>24,87</cq>
</data>
</react>
<react id='K12'>
<sample id='NB_636'/>
<data>
<tar id='HPRT1'/>
<cq>26,21</cq>
</data>
</react>
<react id='K13'>
<sample id='NB_637'/>
<data>
<tar id='HPRT1'/>
<cq>25,76</cq>
</data>
</react>
<react id='K14'>
<sample id='NB_638'/>
<data>
<tar id='HPRT1'/>
<cq>26,29</cq>
</data>
</react>
<react id='K15'>
<sample id='NB_639'/>
<data>
<tar id='HPRT1'/>
<cq>26,72</cq>
</data>
</react>
<react id='K16'>
<sample id='NB_640'/>
<data>
<tar id='HPRT1'/>
<cq>28,69</cq>
</data>
</react>
<react id='K17'>
<sample id='NB_641'/>
<data>
<tar id='HPRT1'/>
<cq>31,44</cq>
</data>
</react>
<react id='K18'>
<sample id='NB_642'/>
<data>
<tar id='HPRT1'/>
<cq>25,00</cq>
</data>
</react>
<react id='K19'>
<sample id='NB_643'/>
<data>
<tar id='HPRT1'/>
<cq>24,10</cq>
</data>
</react>
<react id='K20'>
<sample id='NB_644'/>
<data>
<tar id='HPRT1'/>
<cq>24,61</cq>
</data>
</react>
<react id='K21'>
<sample id='NB_645'/>
<data>
<tar id='HPRT1'/>
<cq>24,47</cq>
</data>
</react>
<react id='K22'>
<sample id='NB_646'/>
<data>
<tar id='HPRT1'/>
<cq>24,58</cq>
</data>
</react>
<react id='K23'>
<sample id='NB_647'/>
<data>
<tar id='HPRT1'/>
<cq>24,10</cq>
</data>
</react>
<react id='K24'>
<sample id='NB_648'/>
<data>
<tar id='HPRT1'/>
<cq>24,94</cq>
</data>
</react>
<react id='L1'>
<sample id='NB_649'/>
<data>
<tar id='HPRT1'/>
<cq>25,73</cq>
</data>
</react>
<react id='L2'>
<sample id='NB_650'/>
<data>
<tar id='HPRT1'/>
<cq>25,76</cq>
</data>
</react>
<react id='L3'>
<sample id='NB_651'/>
<data>
<tar id='HPRT1'/>
<cq>25,96</cq>
</data>
</react>
<react id='L4'>
<sample id='NB_652'/>
<data>
<tar id='HPRT1'/>
<cq>26,05</cq>
</data>
</react>
<react id='L5'>
<sample id='NB_653'/>
<data>
<tar id='HPRT1'/>
<cq>24,80</cq>
</data>
</react>
<react id='L6'>
<sample id='NB_654'/>
<data>
<tar id='HPRT1'/>
<cq>25,82</cq>
</data>
</react>
<react id='L7'>
<sample id='NB_655'/>
<data>
<tar id='HPRT1'/>
<cq>26,27</cq>
</data>
</react>
<react id='L8'>
<sample id='NB_656'/>
<data>
<tar id='HPRT1'/>
<cq>25,72</cq>
</data>
</react>
<react id='L9'>
<sample id='NB_657'/>
<data>
<tar id='HPRT1'/>
<cq>25,96</cq>
</data>
</react>
<react id='L10'>
<sample id='NB_658'/>
<data>
<tar id='HPRT1'/>
<cq>25,44</cq>
</data>
</react>
<react id='L11'>
<sample id='NB_659'/>
<data>
<tar id='HPRT1'/>
<cq>27,16</cq>
</data>
</react>
<react id='L12'>
<sample id='NB_660'/>
<data>
<tar id='HPRT1'/>
<cq>29,83</cq>
</data>
</react>
<react id='L13'>
<sample id='NB_661'/>
<data>
<tar id='HPRT1'/>
<cq>33,79</cq>
</data>
</react>
<react id='L14'>
<sample id='NB_662'/>
<data>
<tar id='HPRT1'/>
<cq>24,92</cq>
</data>
</react>
<react id='L15'>
<sample id='NB_663'/>
<data>
<tar id='HPRT1'/>
<cq>23,54</cq>
</data>
</react>
<react id='L16'>
<sample id='NB_664'/>
<data>
<tar id='HPRT1'/>
<cq>23,55</cq>
</data>
</react>
<react id='L17'>
<sample id='NB_665'/>
<data>
<tar id='HPRT1'/>
<cq>24,21</cq>
</data>
</react>
<react id='L18'>
<sample id='NB_666'/>
<data>
<tar id='HPRT1'/>
<cq>25,27</cq>
</data>
</react>
<react id='L19'>
<sample id='NB_667'/>
<data>
<tar id='HPRT1'/>
<cq>24,90</cq>
</data>
</react>
<react id='L20'>
<sample id='NB_668'/>
<data>
<tar id='HPRT1'/>
<cq>25,58</cq>
</data>
</react>
<react id='L21'>
<sample id='NB_669'/>
<data>
<tar id='HPRT1'/>
<cq>25,75</cq>
</data>
</react>
<react id='L22'>
<sample id='NB_670'/>
<data>
<tar id='HPRT1'/>
<cq>26,28</cq>
</data>
</react>
<react id='L23'>
<sample id='NB_671'/>
<data>
<tar id='HPRT1'/>
<cq>25,19</cq>
</data>
</react>
<react id='L24'>
<sample id='NB_672'/>
<data>
<tar id='HPRT1'/>
<cq>25,51</cq>
</data>
</react>
<react id='M1'>
<sample id='NB_673'/>
<data>
<tar id='HPRT1'/>
<cq>25,00</cq>
</data>
</react>
<react id='M2'>
<sample id='NB_674'/>
<data>
<tar id='HPRT1'/>
<cq>25,77</cq>
</data>
</react>
<react id='M3'>
<sample id='NB_675'/>
<data>
<tar id='HPRT1'/>
<cq>27,34</cq>
</data>
</react>
<react id='M4'>
<sample id='NB_676'/>
<data>
<tar id='HPRT1'/>
<cq>26,44</cq>
</data>
</react>
<react id='M5'>
<sample id='NB_677'/>
<data>
<tar id='HPRT1'/>
<cq>24,77</cq>
</data>
</react>
<react id='M6'>
<sample id='NB_678'/>
<data>
<tar id='HPRT1'/>
<cq>27,63</cq>
</data>
</react>
<react id='M7'>
<sample id='NB_679'/>
<data>
<tar id='HPRT1'/>
<cq>22,83</cq>
</data>
</react>
<react id='M8'>
<sample id='NB_680'/>
<data>
<tar id='HPRT1'/>
<cq>24,99</cq>
</data>
</react>
<react id='M9'>
<sample id='NB_681'/>
<data>
<tar id='HPRT1'/>
<cq>24,58</cq>
</data>
</react>
<react id='M10'>
<sample id='NB_682'/>
<data>
<tar id='HPRT1'/>
<cq>24,60</cq>
</data>
</react>
<react id='M11'>
<sample id='NB_683'/>
<data>
<tar id='HPRT1'/>
<cq>23,93</cq>
</data>
</react>
<react id='M12'>
<sample id='NB_684'/>
<data>
<tar id='HPRT1'/>
<cq>24,51</cq>
</data>
</react>
<react id='M13'>
<sample id='NB_685'/>
<data>
<tar id='HPRT1'/>
<cq>25,42</cq>
</data>
</react>
<react id='M14'>
<sample id='NB_686'/>
<data>
<tar id='HPRT1'/>
<cq>28,13</cq>
</data>
</react>
<react id='M15'>
<sample id='NB_687'/>
<data>
<tar id='HPRT1'/>
<cq>26,94</cq>
</data>
</react>
<react id='M16'>
<sample id='NB_688'/>
<data>
<tar id='HPRT1'/>
<cq>23,81</cq>
</data>
</react>
<react id='M17'>
<sample id='NB_689'/>
<data>
<tar id='HPRT1'/>
<cq>24,98</cq>
</data>
</react>
<react id='M18'>
<sample id='NB_690'/>
<data>
<tar id='HPRT1'/>
<cq>23,83</cq>
</data>
</react>
<react id='M19'>
<sample id='NB_691'/>
<data>
<tar id='HPRT1'/>
<cq>25,57</cq>
</data>
</react>
<react id='M20'>
<sample id='NB_692'/>
<data>
<tar id='HPRT1'/>
<cq>27,81</cq>
</data>
</react>
<react id='M21'>
<sample id='NB_693'/>
<data>
<tar id='HPRT1'/>
<cq>30,77</cq>
</data>
</react>
<react id='M22'>
<sample id='NB_694'/>
<data>
<tar id='HPRT1'/>
<cq>22,84</cq>
</data>
</react>
<react id='M23'>
<sample id='NB_695'/>
<data>
<tar id='HPRT1'/>
<cq>23,63</cq>
</data>
</react>
<react id='M24'>
<sample id='NB_696'/>
<data>
<tar id='HPRT1'/>
<cq>23,45</cq>
</data>
</react>
<react id='N1'>
<sample id='NB_697'/>
<data>
<tar id='HPRT1'/>
<cq>24,87</cq>
</data>
</react>
<react id='N2'>
<sample id='NB_698'/>
<data>
<tar id='HPRT1'/>
<cq>25,44</cq>
</data>
</react>
<react id='N3'>
<sample id='NB_699'/>
<data>
<tar id='HPRT1'/>
<cq>25,51</cq>
</data>
</react>
<react id='N4'>
<sample id='NB_700'/>
<data>
<tar id='HPRT1'/>
<cq>24,46</cq>
</data>
</react>
<react id='N5'>
<sample id='NB_701'/>
<data>
<tar id='HPRT1'/>
<cq>24,92</cq>
</data>
</react>
<react id='N6'>
<sample id='NB_702'/>
<data>
<tar id='HPRT1'/>
<cq>26,74</cq>
</data>
</react>
<react id='N7'>
<sample id='NB_703'/>
<data>
<tar id='HPRT1'/>
<cq>26,74</cq>
</data>
</react>
<react id='N8'>
<sample id='NB_704'/>
<data>
<tar id='HPRT1'/>
<cq>27,14</cq>
</data>
</react>
<react id='N9'>
<sample id='NB_705'/>
<data>
<tar id='HPRT1'/>
<cq>27,72</cq>
</data>
</react>
<react id='N10'>
<sample id='NB_706'/>
<data>
<tar id='HPRT1'/>
<cq>24,46</cq>
</data>
</react>
<react id='N11'>
<sample id='NB_707'/>
<data>
<tar id='HPRT1'/>
<cq>24,55</cq>
</data>
</react>
<react id='N12'>
<sample id='NB_708'/>
<data>
<tar id='HPRT1'/>
<cq>24,42</cq>
</data>
</react>
<react id='N13'>
<sample id='NB_709'/>
<data>
<tar id='HPRT1'/>
<cq>24,43</cq>
</data>
</react>
<react id='N14'>
<sample id='NB_710'/>
<data>
<tar id='HPRT1'/>
<cq>27,62</cq>
</data>
</react>
<react id='N15'>
<sample id='NB_711'/>
<data>
<tar id='HPRT1'/>
<cq>26,81</cq>
</data>
</react>
<react id='N16'>
<sample id='NB_712'/>
<data>
<tar id='HPRT1'/>
<cq>24,50</cq>
</data>
</react>
<react id='N17'>
<sample id='NB_713'/>
<data>
<tar id='HPRT1'/>
<cq>22,86</cq>
</data>
</react>
<react id='N18'>
<sample id='NB_714'/>
<data>
<tar id='HPRT1'/>
<cq>24,51</cq>
</data>
</react>
<react id='N19'>
<sample id='NB_715'/>
<data>
<tar id='HPRT1'/>
<cq>25,27</cq>
</data>
</react>
<react id='N20'>
<sample id='NB_716'/>
<data>
<tar id='HPRT1'/>
<cq>24,56</cq>
</data>
</react>
<react id='N21'>
<sample id='NB_717'/>
<data>
<tar id='HPRT1'/>
<cq>24,19</cq>
</data>
</react>
<react id='N22'>
<sample id='NB_718'/>
<data>
<tar id='HPRT1'/>
<cq>25,78</cq>
</data>
</react>
<react id='N23'>
<sample id='NB_719'/>
<data>
<tar id='HPRT1'/>
<cq>26,20</cq>
</data>
</react>
<react id='N24'>
<sample id='NB_720'/>
<data>
<tar id='HPRT1'/>
<cq>25,49</cq>
</data>
</react>
<react id='O1'>
<sample id='NB_721'/>
<data>
<tar id='HPRT1'/>
<cq>30,07</cq>
</data>
</react>
<react id='O2'>
<sample id='NB_722'/>
<data>
<tar id='HPRT1'/>
<cq>22,64</cq>
</data>
</react>
<react id='O3'>
<sample id='NB_723'/>
<data>
<tar id='HPRT1'/>
<cq>23,83</cq>
</data>
</react>
<react id='O4'>
<sample id='NB_724'/>
<data>
<tar id='HPRT1'/>
<cq>22,94</cq>
</data>
</react>
<react id='O5'>
<sample id='NB_725'/>
<data>
<tar id='HPRT1'/>
<cq>24,13</cq>
</data>
</react>
<react id='O6'>
<sample id='NB_726'/>
<data>
<tar id='HPRT1'/>
<cq>25,33</cq>
</data>
</react>
<react id='O7'>
<sample id='NB_727'/>
<data>
<tar id='HPRT1'/>
<cq>24,41</cq>
</data>
</react>
<react id='O8'>
<sample id='NB_728'/>
<data>
<tar id='HPRT1'/>
<cq>24,02</cq>
</data>
</react>
<react id='O9'>
<sample id='NB_729'/>
<data>
<tar id='HPRT1'/>
<cq>24,62</cq>
</data>
</react>
<react id='O10'>
<sample id='NB_730'/>
<data>
<tar id='HPRT1'/>
<cq>29,62</cq>
</data>
</react>
<react id='O11'>
<sample id='NB_731'/>
<data>
<tar id='HPRT1'/>
<cq>24,08</cq>
</data>
</react>
<react id='O12'>
<sample id='NB_732'/>
<data>
<tar id='HPRT1'/>
<cq>26,10</cq>
</data>
</react>
<react id='O13'>
<sample id='NB_733'/>
<data>
<tar id='HPRT1'/>
<cq>29,66</cq>
</data>
</react>
<react id='O14'>
<sample id='NB_734'/>
<data>
<tar id='HPRT1'/>
<cq>25,74</cq>
</data>
</react>
<react id='O15'>
<sample id='NB_735'/>
<data>
<tar id='HPRT1'/>
<cq>26,49</cq>
</data>
</react>
<react id='O16'>
<sample id='NB_736'/>
<data>
<tar id='HPRT1'/>
<cq>27,24</cq>
</data>
</react>
<react id='O17'>
<sample id='NB_737'/>
<data>
<tar id='HPRT1'/>
<cq>23,97</cq>
</data>
</react>
<react id='O18'>
<sample id='NB_738'/>
<data>
<tar id='HPRT1'/>
<cq>34,67</cq>
</data>
</react>
</run>
<run id='SDHA_RUN1'>
<react id='A1'>
<sample id='NB_1'/>
<data>
<tar id='SDHA'/>
<cq>NA</cq>
</data>
</react>
<react id='A2'>
<sample id='NB_2'/>
<data>
<tar id='SDHA'/>
<cq>NA</cq>
</data>
</react>
<react id='A3'>
<sample id='NB_3'/>
<data>
<tar id='SDHA'/>
<cq>NA</cq>
</data>
</react>
<react id='A4'>
<sample id='NB_4'/>
<data>
<tar id='SDHA'/>
<cq>NA</cq>
</data>
</react>
<react id='A5'>
<sample id='NB_5'/>
<data>
<tar id='SDHA'/>
<cq>NA</cq>
</data>
</react>
<react id='A6'>
<sample id='NB_6'/>
<data>
<tar id='SDHA'/>
<cq>36,57</cq>
</data>
</react>
<react id='A7'>
<sample id='NB_7'/>
<data>
<tar id='SDHA'/>
<cq>NA</cq>
</data>
</react>
<react id='A8'>
<sample id='NB_8'/>
<data>
<tar id='SDHA'/>
<cq>36,95</cq>
</data>
</react>
<react id='A9'>
<sample id='NB_9'/>
<data>
<tar id='SDHA'/>
<cq>NA</cq>
</data>
</react>
<react id='A10'>
<sample id='NB_10'/>
<data>
<tar id='SDHA'/>
<cq>NA</cq>
</data>
</react>
<react id='A11'>
<sample id='NB_11'/>
<data>
<tar id='SDHA'/>
<cq>36,10</cq>
</data>
</react>
<react id='A12'>
<sample id='NB_12'/>
<data>
<tar id='SDHA'/>
<cq>21,26</cq>
</data>
</react>
<react id='A13'>
<sample id='NB_13'/>
<data>
<tar id='SDHA'/>
<cq>NA</cq>
</data>
</react>
<react id='A14'>
<sample id='NB_14'/>
<data>
<tar id='SDHA'/>
<cq>37,38</cq>
</data>
</react>
<react id='A15'>
<sample id='NB_15'/>
<data>
<tar id='SDHA'/>
<cq>NA</cq>
</data>
</react>
<react id='A16'>
<sample id='NB_16'/>
<data>
<tar id='SDHA'/>
<cq>NA</cq>
</data>
</react>
<react id='A17'>
<sample id='NB_17'/>
<data>
<tar id='SDHA'/>
<cq>NA</cq>
</data>
</react>
<react id='A18'>
<sample id='NB_18'/>
<data>
<tar id='SDHA'/>
<cq>32,94</cq>
</data>
</react>
<react id='A19'>
<sample id='NB_19'/>
<data>
<tar id='SDHA'/>
<cq>NA</cq>
</data>
</react>
<react id='A20'>
<sample id='NB_20'/>
<data>
<tar id='SDHA'/>
<cq>NA</cq>
</data>
</react>
<react id='A21'>
<sample id='NB_21'/>
<data>
<tar id='SDHA'/>
<cq>36,12</cq>
</data>
</react>
<react id='A22'>
<sample id='NB_22'/>
<data>
<tar id='SDHA'/>
<cq>NA</cq>
</data>
</react>
<react id='A23'>
<sample id='NB_23'/>
<data>
<tar id='SDHA'/>
<cq>33,88</cq>
</data>
</react>
<react id='A24'>
<sample id='NB_24'/>
<data>
<tar id='SDHA'/>
<cq>31,01</cq>
</data>
</react>
<react id='B1'>
<sample id='NB_25'/>
<data>
<tar id='SDHA'/>
<cq>36,98</cq>
</data>
</react>
<react id='B2'>
<sample id='NB_26'/>
<data>
<tar id='SDHA'/>
<cq>36,70</cq>
</data>
</react>
<react id='B3'>
<sample id='NB_27'/>
<data>
<tar id='SDHA'/>
<cq>NA</cq>
</data>
</react>
<react id='B4'>
<sample id='NB_28'/>
<data>
<tar id='SDHA'/>
<cq>39,13</cq>
</data>
</react>
<react id='B5'>
<sample id='NB_29'/>
<data>
<tar id='SDHA'/>
<cq>NA</cq>
</data>
</react>
<react id='B6'>
<sample id='NB_30'/>
<data>
<tar id='SDHA'/>
<cq>35,54</cq>
</data>
</react>
<react id='B7'>
<sample id='NB_31'/>
<data>
<tar id='SDHA'/>
<cq>34,23</cq>
</data>
</react>
<react id='B8'>
<sample id='NB_32'/>
<data>
<tar id='SDHA'/>
<cq>28,80</cq>
</data>
</react>
<react id='B9'>
<sample id='NB_33'/>
<data>
<tar id='SDHA'/>
<cq>NA</cq>
</data>
</react>
<react id='B10'>
<sample id='NB_34'/>
<data>
<tar id='SDHA'/>
<cq>NA</cq>
</data>
</react>
<react id='B11'>
<sample id='NB_35'/>
<data>
<tar id='SDHA'/>
<cq>28,41</cq>
</data>
</react>
<react id='B12'>
<sample id='NB_36'/>
<data>
<tar id='SDHA'/>
<cq>34,49</cq>
</data>
</react>
<react id='B13'>
<sample id='NB_37'/>
<data>
<tar id='SDHA'/>
<cq>35,24</cq>
</data>
</react>
<react id='B14'>
<sample id='NB_38'/>
<data>
<tar id='SDHA'/>
<cq>NA</cq>
</data>
</react>
<react id='B15'>
<sample id='NB_39'/>
<data>
<tar id='SDHA'/>
<cq>NA</cq>
</data>
</react>
<react id='B16'>
<sample id='NB_40'/>
<data>
<tar id='SDHA'/>
<cq>NA</cq>
</data>
</react>
<react id='B17'>
<sample id='NB_41'/>
<data>
<tar id='SDHA'/>
<cq>33,78</cq>
</data>
</react>
<react id='B18'>
<sample id='NB_42'/>
<data>
<tar id='SDHA'/>
<cq>36,53</cq>
</data>
</react>
<react id='B19'>
<sample id='NB_43'/>
<data>
<tar id='SDHA'/>
<cq>NA</cq>
</data>
</react>
<react id='B20'>
<sample id='NB_44'/>
<data>
<tar id='SDHA'/>
<cq>37,79</cq>
</data>
</react>
<react id='B21'>
<sample id='NB_45'/>
<data>
<tar id='SDHA'/>
<cq>35,04</cq>
</data>
</react>
<react id='B22'>
<sample id='NB_46'/>
<data>
<tar id='SDHA'/>
<cq>32,50</cq>
</data>
</react>
<react id='B23'>
<sample id='NB_47'/>
<data>
<tar id='SDHA'/>
<cq>NA</cq>
</data>
</react>
<react id='B24'>
<sample id='NB_48'/>
<data>
<tar id='SDHA'/>
<cq>38,66</cq>
</data>
</react>
<react id='C1'>
<sample id='NB_49'/>
<data>
<tar id='SDHA'/>
<cq>36,46</cq>
</data>
</react>
<react id='C2'>
<sample id='NB_50'/>
<data>
<tar id='SDHA'/>
<cq>NA</cq>
</data>
</react>
<react id='C3'>
<sample id='NB_51'/>
<data>
<tar id='SDHA'/>
<cq>29,96</cq>
</data>
</react>
<react id='C4'>
<sample id='NB_52'/>
<data>
<tar id='SDHA'/>
<cq>35,52</cq>
</data>
</react>
<react id='C5'>
<sample id='NB_53'/>
<data>
<tar id='SDHA'/>
<cq>NA</cq>
</data>
</react>
<react id='C6'>
<sample id='NB_54'/>
<data>
<tar id='SDHA'/>
<cq>NA</cq>
</data>
</react>
<react id='C7'>
<sample id='NB_55'/>
<data>
<tar id='SDHA'/>
<cq>NA</cq>
</data>
</react>
<react id='C8'>
<sample id='NB_56'/>
<data>
<tar id='SDHA'/>
<cq>36,56</cq>
</data>
</react>
<react id='C9'>
<sample id='NB_57'/>
<data>
<tar id='SDHA'/>
<cq>34,99</cq>
</data>
</react>
<react id='C10'>
<sample id='NB_58'/>
<data>
<tar id='SDHA'/>
<cq>35,49</cq>
</data>
</react>
<react id='C11'>
<sample id='NB_59'/>
<data>
<tar id='SDHA'/>
<cq>NA</cq>
</data>
</react>
<react id='C12'>
<sample id='NB_60'/>
<data>
<tar id='SDHA'/>
<cq>NA</cq>
</data>
</react>
<react id='C13'>
<sample id='NB_61'/>
<data>
<tar id='SDHA'/>
<cq>NA</cq>
</data>
</react>
<react id='C14'>
<sample id='NB_62'/>
<data>
<tar id='SDHA'/>
<cq>23,60</cq>
</data>
</react>
<react id='C15'>
<sample id='NB_63'/>
<data>
<tar id='SDHA'/>
<cq>30,16</cq>
</data>
</react>
<react id='C16'>
<sample id='NB_64'/>
<data>
<tar id='SDHA'/>
<cq>25,73</cq>
</data>
</react>
<react id='C17'>
<sample id='NB_65'/>
<data>
<tar id='SDHA'/>
<cq>31,87</cq>
</data>
</react>
<react id='C18'>
<sample id='NB_66'/>
<data>
<tar id='SDHA'/>
<cq>31,69</cq>
</data>
</react>
<react id='C19'>
<sample id='NB_67'/>
<data>
<tar id='SDHA'/>
<cq>33,98</cq>
</data>
</react>
<react id='C20'>
<sample id='NB_68'/>
<data>
<tar id='SDHA'/>
<cq>35,20</cq>
</data>
</react>
<react id='C21'>
<sample id='NB_69'/>
<data>
<tar id='SDHA'/>
<cq>35,30</cq>
</data>
</react>
<react id='C22'>
<sample id='NB_70'/>
<data>
<tar id='SDHA'/>
<cq>36,80</cq>
</data>
</react>
<react id='C23'>
<sample id='NB_71'/>
<data>
<tar id='SDHA'/>
<cq>35,86</cq>
</data>
</react>
<react id='C24'>
<sample id='NB_72'/>
<data>
<tar id='SDHA'/>
<cq>29,92</cq>
</data>
</react>
<react id='D1'>
<sample id='NB_73'/>
<data>
<tar id='SDHA'/>
<cq>30,99</cq>
</data>
</react>
<react id='D2'>
<sample id='NB_74'/>
<data>
<tar id='SDHA'/>
<cq>29,76</cq>
</data>
</react>
<react id='D3'>
<sample id='NB_75'/>
<data>
<tar id='SDHA'/>
<cq>31,13</cq>
</data>
</react>
<react id='D4'>
<sample id='NB_76'/>
<data>
<tar id='SDHA'/>
<cq>31,03</cq>
</data>
</react>
<react id='D5'>
<sample id='NB_77'/>
<data>
<tar id='SDHA'/>
<cq>35,31</cq>
</data>
</react>
<react id='D6'>
<sample id='NB_78'/>
<data>
<tar id='SDHA'/>
<cq>35,70</cq>
</data>
</react>
<react id='D7'>
<sample id='NB_79'/>
<data>
<tar id='SDHA'/>
<cq>34,72</cq>
</data>
</react>
<react id='D8'>
<sample id='NB_80'/>
<data>
<tar id='SDHA'/>
<cq>NA</cq>
</data>
</react>
<react id='D9'>
<sample id='NB_81'/>
<data>
<tar id='SDHA'/>
<cq>29,72</cq>
</data>
</react>
<react id='D10'>
<sample id='NB_82'/>
<data>
<tar id='SDHA'/>
<cq>31,08</cq>
</data>
</react>
<react id='D11'>
<sample id='NB_83'/>
<data>
<tar id='SDHA'/>
<cq>30,44</cq>
</data>
</react>
<react id='D12'>
<sample id='NB_84'/>
<data>
<tar id='SDHA'/>
<cq>36,42</cq>
</data>
</react>
<react id='D13'>
<sample id='NB_85'/>
<data>
<tar id='SDHA'/>
<cq>35,70</cq>
</data>
</react>
<react id='D14'>
<sample id='NB_86'/>
<data>
<tar id='SDHA'/>
<cq>35,97</cq>
</data>
</react>
<react id='D15'>
<sample id='NB_87'/>
<data>
<tar id='SDHA'/>
<cq>36,84</cq>
</data>
</react>
<react id='D16'>
<sample id='NB_88'/>
<data>
<tar id='SDHA'/>
<cq>35,14</cq>
</data>
</react>
<react id='D17'>
<sample id='NB_89'/>
<data>
<tar id='SDHA'/>
<cq>29,56</cq>
</data>
</react>
<react id='D18'>
<sample id='NB_90'/>
<data>
<tar id='SDHA'/>
<cq>32,60</cq>
</data>
</react>
<react id='D19'>
<sample id='NB_91'/>
<data>
<tar id='SDHA'/>
<cq>25,31</cq>
</data>
</react>
<react id='D20'>
<sample id='NB_92'/>
<data>
<tar id='SDHA'/>
<cq>27,44</cq>
</data>
</react>
<react id='D21'>
<sample id='NB_93'/>
<data>
<tar id='SDHA'/>
<cq>28,66</cq>
</data>
</react>
<react id='D22'>
<sample id='NB_94'/>
<data>
<tar id='SDHA'/>
<cq>27,56</cq>
</data>
</react>
<react id='D23'>
<sample id='NB_95'/>
<data>
<tar id='SDHA'/>
<cq>30,92</cq>
</data>
</react>
<react id='D24'>
<sample id='NB_96'/>
<data>
<tar id='SDHA'/>
<cq>32,43</cq>
</data>
</react>
<react id='E1'>
<sample id='NB_97'/>
<data>
<tar id='SDHA'/>
<cq>34,45</cq>
</data>
</react>
<react id='E2'>
<sample id='NB_98'/>
<data>
<tar id='SDHA'/>
<cq>39,41</cq>
</data>
</react>
<react id='E3'>
<sample id='NB_99'/>
<data>
<tar id='SDHA'/>
<cq>36,16</cq>
</data>
</react>
<react id='E4'>
<sample id='NB_100'/>
<data>
<tar id='SDHA'/>
<cq>28,05</cq>
</data>
</react>
<react id='E5'>
<sample id='NB_101'/>
<data>
<tar id='SDHA'/>
<cq>31,90</cq>
</data>
</react>
<react id='E6'>
<sample id='NB_102'/>
<data>
<tar id='SDHA'/>
<cq>36,61</cq>
</data>
</react>
<react id='E7'>
<sample id='NB_103'/>
<data>
<tar id='SDHA'/>
<cq>37,28</cq>
</data>
</react>
<react id='E8'>
<sample id='NB_104'/>
<data>
<tar id='SDHA'/>
<cq>NA</cq>
</data>
</react>
<react id='E9'>
<sample id='NB_105'/>
<data>
<tar id='SDHA'/>
<cq>28,16</cq>
</data>
</react>
<react id='E10'>
<sample id='NB_106'/>
<data>
<tar id='SDHA'/>
<cq>28,76</cq>
</data>
</react>
<react id='E11'>
<sample id='NB_107'/>
<data>
<tar id='SDHA'/>
<cq>35,21</cq>
</data>
</react>
<react id='E12'>
<sample id='NB_108'/>
<data>
<tar id='SDHA'/>
<cq>32,75</cq>
</data>
</react>
<react id='E13'>
<sample id='NB_109'/>
<data>
<tar id='SDHA'/>
<cq>26,30</cq>
</data>
</react>
<react id='E14'>
<sample id='NB_110'/>
<data>
<tar id='SDHA'/>
<cq>30,50</cq>
</data>
</react>
<react id='E15'>
<sample id='NB_111'/>
<data>
<tar id='SDHA'/>
<cq>27,52</cq>
</data>
</react>
<react id='E16'>
<sample id='NB_112'/>
<data>
<tar id='SDHA'/>
<cq>28,54</cq>
</data>
</react>
<react id='E17'>
<sample id='NB_113'/>
<data>
<tar id='SDHA'/>
<cq>32,04</cq>
</data>
</react>
<react id='E18'>
<sample id='NB_114'/>
<data>
<tar id='SDHA'/>
<cq>32,16</cq>
</data>
</react>
<react id='E19'>
<sample id='NB_115'/>
<data>
<tar id='SDHA'/>
<cq>29,59</cq>
</data>
</react>
<react id='E20'>
<sample id='NB_116'/>
<data>
<tar id='SDHA'/>
<cq>32,97</cq>
</data>
</react>
<react id='E21'>
<sample id='NB_117'/>
<data>
<tar id='SDHA'/>
<cq>28,00</cq>
</data>
</react>
<react id='E22'>
<sample id='NB_118'/>
<data>
<tar id='SDHA'/>
<cq>29,00</cq>
</data>
</react>
<react id='E23'>
<sample id='NB_119'/>
<data>
<tar id='SDHA'/>
<cq>30,06</cq>
</data>
</react>
<react id='E24'>
<sample id='NB_120'/>
<data>
<tar id='SDHA'/>
<cq>33,84</cq>
</data>
</react>
<react id='F1'>
<sample id='NB_121'/>
<data>
<tar id='SDHA'/>
<cq>34,26</cq>
</data>
</react>
<react id='F2'>
<sample id='NB_122'/>
<data>
<tar id='SDHA'/>
<cq>24,73</cq>
</data>
</react>
<react id='F3'>
<sample id='NB_123'/>
<data>
<tar id='SDHA'/>
<cq>31,49</cq>
</data>
</react>
<react id='F4'>
<sample id='NB_124'/>
<data>
<tar id='SDHA'/>
<cq>31,05</cq>
</data>
</react>
<react id='F5'>
<sample id='NB_125'/>
<data>
<tar id='SDHA'/>
<cq>28,95</cq>
</data>
</react>
<react id='F6'>
<sample id='NB_126'/>
<data>
<tar id='SDHA'/>
<cq>31,57</cq>
</data>
</react>
<react id='F7'>
<sample id='NB_127'/>
<data>
<tar id='SDHA'/>
<cq>28,62</cq>
</data>
</react>
<react id='F8'>
<sample id='NB_128'/>
<data>
<tar id='SDHA'/>
<cq>34,55</cq>
</data>
</react>
<react id='F9'>
<sample id='NB_129'/>
<data>
<tar id='SDHA'/>
<cq>33,21</cq>
</data>
</react>
<react id='F10'>
<sample id='NB_130'/>
<data>
<tar id='SDHA'/>
<cq>35,46</cq>
</data>
</react>
<react id='F11'>
<sample id='NB_131'/>
<data>
<tar id='SDHA'/>
<cq>30,07</cq>
</data>
</react>
<react id='F12'>
<sample id='NB_132'/>
<data>
<tar id='SDHA'/>
<cq>35,48</cq>
</data>
</react>
<react id='F13'>
<sample id='NB_133'/>
<data>
<tar id='SDHA'/>
<cq>30,31</cq>
</data>
</react>
<react id='F14'>
<sample id='NB_134'/>
<data>
<tar id='SDHA'/>
<cq>29,28</cq>
</data>
</react>
<react id='F15'>
<sample id='NB_135'/>
<data>
<tar id='SDHA'/>
<cq>31,93</cq>
</data>
</react>
<react id='F16'>
<sample id='NB_136'/>
<data>
<tar id='SDHA'/>
<cq>28,18</cq>
</data>
</react>
<react id='F17'>
<sample id='NB_137'/>
<data>
<tar id='SDHA'/>
<cq>28,46</cq>
</data>
</react>
<react id='F18'>
<sample id='NB_138'/>
<data>
<tar id='SDHA'/>
<cq>29,16</cq>
</data>
</react>
<react id='F19'>
<sample id='NB_139'/>
<data>
<tar id='SDHA'/>
<cq>29,28</cq>
</data>
</react>
<react id='F20'>
<sample id='NB_140'/>
<data>
<tar id='SDHA'/>
<cq>30,84</cq>
</data>
</react>
<react id='F21'>
<sample id='NB_141'/>
<data>
<tar id='SDHA'/>
<cq>30,64</cq>
</data>
</react>
<react id='F22'>
<sample id='NB_142'/>
<data>
<tar id='SDHA'/>
<cq>29,50</cq>
</data>
</react>
<react id='F23'>
<sample id='NB_143'/>
<data>
<tar id='SDHA'/>
<cq>28,99</cq>
</data>
</react>
<react id='F24'>
<sample id='NB_144'/>
<data>
<tar id='SDHA'/>
<cq>31,56</cq>
</data>
</react>
<react id='G1'>
<sample id='NB_145'/>
<data>
<tar id='SDHA'/>
<cq>36,00</cq>
</data>
</react>
<react id='G2'>
<sample id='NB_146'/>
<data>
<tar id='SDHA'/>
<cq>37,72</cq>
</data>
</react>
<react id='G3'>
<sample id='NB_147'/>
<data>
<tar id='SDHA'/>
<cq>24,87</cq>
</data>
</react>
<react id='G4'>
<sample id='NB_148'/>
<data>
<tar id='SDHA'/>
<cq>28,77</cq>
</data>
</react>
<react id='G5'>
<sample id='NB_149'/>
<data>
<tar id='SDHA'/>
<cq>30,89</cq>
</data>
</react>
<react id='G6'>
<sample id='NB_150'/>
<data>
<tar id='SDHA'/>
<cq>30,17</cq>
</data>
</react>
<react id='G7'>
<sample id='NB_151'/>
<data>
<tar id='SDHA'/>
<cq>30,78</cq>
</data>
</react>
<react id='G8'>
<sample id='NB_152'/>
<data>
<tar id='SDHA'/>
<cq>32,71</cq>
</data>
</react>
<react id='G9'>
<sample id='NB_153'/>
<data>
<tar id='SDHA'/>
<cq>36,74</cq>
</data>
</react>
<react id='G10'>
<sample id='NB_154'/>
<data>
<tar id='SDHA'/>
<cq>NA</cq>
</data>
</react>
<react id='G11'>
<sample id='NB_155'/>
<data>
<tar id='SDHA'/>
<cq>25,99</cq>
</data>
</react>
<react id='G12'>
<sample id='NB_156'/>
<data>
<tar id='SDHA'/>
<cq>27,21</cq>
</data>
</react>
<react id='G13'>
<sample id='NB_157'/>
<data>
<tar id='SDHA'/>
<cq>29,21</cq>
</data>
</react>
<react id='G14'>
<sample id='NB_158'/>
<data>
<tar id='SDHA'/>
<cq>28,97</cq>
</data>
</react>
<react id='G15'>
<sample id='NB_159'/>
<data>
<tar id='SDHA'/>
<cq>28,34</cq>
</data>
</react>
<react id='G16'>
<sample id='NB_160'/>
<data>
<tar id='SDHA'/>
<cq>29,25</cq>
</data>
</react>
<react id='G17'>
<sample id='NB_161'/>
<data>
<tar id='SDHA'/>
<cq>30,47</cq>
</data>
</react>
<react id='G18'>
<sample id='NB_162'/>
<data>
<tar id='SDHA'/>
<cq>31,43</cq>
</data>
</react>
<react id='G19'>
<sample id='NB_163'/>
<data>
<tar id='SDHA'/>
<cq>31,62</cq>
</data>
</react>
<react id='G20'>
<sample id='NB_164'/>
<data>
<tar id='SDHA'/>
<cq>30,95</cq>
</data>
</react>
<react id='G21'>
<sample id='NB_165'/>
<data>
<tar id='SDHA'/>
<cq>35,52</cq>
</data>
</react>
<react id='G22'>
<sample id='NB_166'/>
<data>
<tar id='SDHA'/>
<cq>31,44</cq>
</data>
</react>
<react id='G23'>
<sample id='NB_167'/>
<data>
<tar id='SDHA'/>
<cq>28,06</cq>
</data>
</react>
<react id='G24'>
<sample id='NB_168'/>
<data>
<tar id='SDHA'/>
<cq>29,55</cq>
</data>
</react>
<react id='H1'>
<sample id='NB_169'/>
<data>
<tar id='SDHA'/>
<cq>29,88</cq>
</data>
</react>
<react id='H2'>
<sample id='NB_170'/>
<data>
<tar id='SDHA'/>
<cq>29,45</cq>
</data>
</react>
<react id='H3'>
<sample id='NB_171'/>
<data>
<tar id='SDHA'/>
<cq>34,11</cq>
</data>
</react>
<react id='H4'>
<sample id='NB_172'/>
<data>
<tar id='SDHA'/>
<cq>34,92</cq>
</data>
</react>
<react id='H5'>
<sample id='NB_173'/>
<data>
<tar id='SDHA'/>
<cq>28,17</cq>
</data>
</react>
<react id='H6'>
<sample id='NB_174'/>
<data>
<tar id='SDHA'/>
<cq>26,41</cq>
</data>
</react>
<react id='H7'>
<sample id='NB_175'/>
<data>
<tar id='SDHA'/>
<cq>29,16</cq>
</data>
</react>
<react id='H8'>
<sample id='NB_176'/>
<data>
<tar id='SDHA'/>
<cq>30,97</cq>
</data>
</react>
<react id='H9'>
<sample id='NB_177'/>
<data>
<tar id='SDHA'/>
<cq>30,03</cq>
</data>
</react>
<react id='H10'>
<sample id='NB_178'/>
<data>
<tar id='SDHA'/>
<cq>30,77</cq>
</data>
</react>
<react id='H11'>
<sample id='NB_179'/>
<data>
<tar id='SDHA'/>
<cq>29,84</cq>
</data>
</react>
<react id='H12'>
<sample id='NB_180'/>
<data>
<tar id='SDHA'/>
<cq>32,50</cq>
</data>
</react>
<react id='H13'>
<sample id='NB_181'/>
<data>
<tar id='SDHA'/>
<cq>33,56</cq>
</data>
</react>
<react id='H14'>
<sample id='NB_182'/>
<data>
<tar id='SDHA'/>
<cq>33,82</cq>
</data>
</react>
<react id='H15'>
<sample id='NB_183'/>
<data>
<tar id='SDHA'/>
<cq>27,95</cq>
</data>
</react>
<react id='H16'>
<sample id='NB_184'/>
<data>
<tar id='SDHA'/>
<cq>27,63</cq>
</data>
</react>
<react id='H17'>
<sample id='NB_185'/>
<data>
<tar id='SDHA'/>
<cq>28,42</cq>
</data>
</react>
<react id='H18'>
<sample id='NB_186'/>
<data>
<tar id='SDHA'/>
<cq>27,56</cq>
</data>
</react>
<react id='H19'>
<sample id='NB_187'/>
<data>
<tar id='SDHA'/>
<cq>28,07</cq>
</data>
</react>
<react id='H20'>
<sample id='NB_188'/>
<data>
<tar id='SDHA'/>
<cq>28,86</cq>
</data>
</react>
<react id='H21'>
<sample id='NB_189'/>
<data>
<tar id='SDHA'/>
<cq>29,77</cq>
</data>
</react>
<react id='H22'>
<sample id='NB_190'/>
<data>
<tar id='SDHA'/>
<cq>29,46</cq>
</data>
</react>
<react id='H23'>
<sample id='NB_191'/>
<data>
<tar id='SDHA'/>
<cq>30,81</cq>
</data>
</react>
<react id='H24'>
<sample id='NB_192'/>
<data>
<tar id='SDHA'/>
<cq>31,71</cq>
</data>
</react>
<react id='I1'>
<sample id='NB_193'/>
<data>
<tar id='SDHA'/>
<cq>30,55</cq>
</data>
</react>
<react id='I2'>
<sample id='NB_194'/>
<data>
<tar id='SDHA'/>
<cq>31,41</cq>
</data>
</react>
<react id='I3'>
<sample id='NB_195'/>
<data>
<tar id='SDHA'/>
<cq>33,62</cq>
</data>
</react>
<react id='I4'>
<sample id='NB_196'/>
<data>
<tar id='SDHA'/>
<cq>30,33</cq>
</data>
</react>
<react id='I5'>
<sample id='NB_197'/>
<data>
<tar id='SDHA'/>
<cq>27,22</cq>
</data>
</react>
<react id='I6'>
<sample id='NB_198'/>
<data>
<tar id='SDHA'/>
<cq>26,55</cq>
</data>
</react>
<react id='I7'>
<sample id='NB_199'/>
<data>
<tar id='SDHA'/>
<cq>27,64</cq>
</data>
</react>
<react id='I8'>
<sample id='NB_200'/>
<data>
<tar id='SDHA'/>
<cq>28,54</cq>
</data>
</react>
<react id='I9'>
<sample id='NB_201'/>
<data>
<tar id='SDHA'/>
<cq>29,04</cq>
</data>
</react>
<react id='I10'>
<sample id='NB_202'/>
<data>
<tar id='SDHA'/>
<cq>29,88</cq>
</data>
</react>
<react id='I11'>
<sample id='NB_203'/>
<data>
<tar id='SDHA'/>
<cq>30,79</cq>
</data>
</react>
<react id='I12'>
<sample id='NB_204'/>
<data>
<tar id='SDHA'/>
<cq>31,05</cq>
</data>
</react>
<react id='I13'>
<sample id='NB_205'/>
<data>
<tar id='SDHA'/>
<cq>30,88</cq>
</data>
</react>
<react id='I14'>
<sample id='NB_206'/>
<data>
<tar id='SDHA'/>
<cq>30,00</cq>
</data>
</react>
<react id='I15'>
<sample id='NB_207'/>
<data>
<tar id='SDHA'/>
<cq>33,58</cq>
</data>
</react>
<react id='I16'>
<sample id='NB_208'/>
<data>
<tar id='SDHA'/>
<cq>30,90</cq>
</data>
</react>
<react id='I17'>
<sample id='NB_209'/>
<data>
<tar id='SDHA'/>
<cq>32,05</cq>
</data>
</react>
<react id='I18'>
<sample id='NB_210'/>
<data>
<tar id='SDHA'/>
<cq>33,73</cq>
</data>
</react>
<react id='I19'>
<sample id='NB_211'/>
<data>
<tar id='SDHA'/>
<cq>27,17</cq>
</data>
</react>
<react id='I20'>
<sample id='NB_212'/>
<data>
<tar id='SDHA'/>
<cq>27,10</cq>
</data>
</react>
<react id='I21'>
<sample id='NB_213'/>
<data>
<tar id='SDHA'/>
<cq>27,09</cq>
</data>
</react>
<react id='I22'>
<sample id='NB_214'/>
<data>
<tar id='SDHA'/>
<cq>28,09</cq>
</data>
</react>
<react id='I23'>
<sample id='NB_215'/>
<data>
<tar id='SDHA'/>
<cq>26,58</cq>
</data>
</react>
<react id='I24'>
<sample id='NB_216'/>
<data>
<tar id='SDHA'/>
<cq>26,77</cq>
</data>
</react>
<react id='J1'>
<sample id='NB_217'/>
<data>
<tar id='SDHA'/>
<cq>27,82</cq>
</data>
</react>
<react id='J2'>
<sample id='NB_218'/>
<data>
<tar id='SDHA'/>
<cq>30,69</cq>
</data>
</react>
<react id='J3'>
<sample id='NB_219'/>
<data>
<tar id='SDHA'/>
<cq>29,83</cq>
</data>
</react>
<react id='J4'>
<sample id='NB_220'/>
<data>
<tar id='SDHA'/>
<cq>29,61</cq>
</data>
</react>
<react id='J5'>
<sample id='NB_221'/>
<data>
<tar id='SDHA'/>
<cq>29,47</cq>
</data>
</react>
<react id='J6'>
<sample id='NB_222'/>
<data>
<tar id='SDHA'/>
<cq>29,78</cq>
</data>
</react>
<react id='J7'>
<sample id='NB_223'/>
<data>
<tar id='SDHA'/>
<cq>31,13</cq>
</data>
</react>
<react id='J8'>
<sample id='NB_224'/>
<data>
<tar id='SDHA'/>
<cq>33,47</cq>
</data>
</react>
<react id='J9'>
<sample id='NB_225'/>
<data>
<tar id='SDHA'/>
<cq>33,71</cq>
</data>
</react>
<react id='J10'>
<sample id='NB_226'/>
<data>
<tar id='SDHA'/>
<cq>33,30</cq>
</data>
</react>
<react id='J11'>
<sample id='NB_227'/>
<data>
<tar id='SDHA'/>
<cq>33,61</cq>
</data>
</react>
<react id='J12'>
<sample id='NB_228'/>
<data>
<tar id='SDHA'/>
<cq>26,14</cq>
</data>
</react>
<react id='J13'>
<sample id='NB_229'/>
<data>
<tar id='SDHA'/>
<cq>26,78</cq>
</data>
</react>
<react id='J14'>
<sample id='NB_230'/>
<data>
<tar id='SDHA'/>
<cq>26,74</cq>
</data>
</react>
<react id='J15'>
<sample id='NB_231'/>
<data>
<tar id='SDHA'/>
<cq>27,94</cq>
</data>
</react>
<react id='J16'>
<sample id='NB_232'/>
<data>
<tar id='SDHA'/>
<cq>28,60</cq>
</data>
</react>
<react id='J17'>
<sample id='NB_233'/>
<data>
<tar id='SDHA'/>
<cq>29,82</cq>
</data>
</react>
<react id='J18'>
<sample id='NB_234'/>
<data>
<tar id='SDHA'/>
<cq>29,58</cq>
</data>
</react>
<react id='J19'>
<sample id='NB_235'/>
<data>
<tar id='SDHA'/>
<cq>30,88</cq>
</data>
</react>
<react id='J20'>
<sample id='NB_236'/>
<data>
<tar id='SDHA'/>
<cq>30,90</cq>
</data>
</react>
<react id='J21'>
<sample id='NB_237'/>
<data>
<tar id='SDHA'/>
<cq>30,73</cq>
</data>
</react>
<react id='J22'>
<sample id='NB_238'/>
<data>
<tar id='SDHA'/>
<cq>29,10</cq>
</data>
</react>
<react id='J23'>
<sample id='NB_239'/>
<data>
<tar id='SDHA'/>
<cq>32,87</cq>
</data>
</react>
<react id='J24'>
<sample id='NB_240'/>
<data>
<tar id='SDHA'/>
<cq>31,78</cq>
</data>
</react>
<react id='K1'>
<sample id='NB_241'/>
<data>
<tar id='SDHA'/>
<cq>32,60</cq>
</data>
</react>
<react id='K2'>
<sample id='NB_242'/>
<data>
<tar id='SDHA'/>
<cq>32,90</cq>
</data>
</react>
<react id='K3'>
<sample id='NB_243'/>
<data>
<tar id='SDHA'/>
<cq>33,56</cq>
</data>
</react>
<react id='K4'>
<sample id='NB_244'/>
<data>
<tar id='SDHA'/>
<cq>33,91</cq>
</data>
</react>
<react id='K5'>
<sample id='NB_245'/>
<data>
<tar id='SDHA'/>
<cq>37,90</cq>
</data>
</react>
<react id='K6'>
<sample id='NB_246'/>
<data>
<tar id='SDHA'/>
<cq>28,44</cq>
</data>
</react>
<react id='K7'>
<sample id='NB_247'/>
<data>
<tar id='SDHA'/>
<cq>27,29</cq>
</data>
</react>
<react id='K8'>
<sample id='NB_248'/>
<data>
<tar id='SDHA'/>
<cq>29,68</cq>
</data>
</react>
<react id='K9'>
<sample id='NB_249'/>
<data>
<tar id='SDHA'/>
<cq>32,68</cq>
</data>
</react>
<react id='K10'>
<sample id='NB_250'/>
<data>
<tar id='SDHA'/>
<cq>31,19</cq>
</data>
</react>
<react id='K11'>
<sample id='NB_251'/>
<data>
<tar id='SDHA'/>
<cq>30,98</cq>
</data>
</react>
<react id='K12'>
<sample id='NB_252'/>
<data>
<tar id='SDHA'/>
<cq>31,28</cq>
</data>
</react>
<react id='K13'>
<sample id='NB_253'/>
<data>
<tar id='SDHA'/>
<cq>27,26</cq>
</data>
</react>
<react id='K14'>
<sample id='NB_254'/>
<data>
<tar id='SDHA'/>
<cq>35,91</cq>
</data>
</react>
<react id='K15'>
<sample id='NB_255'/>
<data>
<tar id='SDHA'/>
<cq>27,94</cq>
</data>
</react>
<react id='K16'>
<sample id='NB_256'/>
<data>
<tar id='SDHA'/>
<cq>26,63</cq>
</data>
</react>
<react id='K17'>
<sample id='NB_257'/>
<data>
<tar id='SDHA'/>
<cq>28,14</cq>
</data>
</react>
<react id='K18'>
<sample id='NB_258'/>
<data>
<tar id='SDHA'/>
<cq>27,65</cq>
</data>
</react>
<react id='K19'>
<sample id='NB_259'/>
<data>
<tar id='SDHA'/>
<cq>30,12</cq>
</data>
</react>
<react id='K20'>
<sample id='NB_260'/>
<data>
<tar id='SDHA'/>
<cq>31,01</cq>
</data>
</react>
<react id='K21'>
<sample id='NB_261'/>
<data>
<tar id='SDHA'/>
<cq>30,60</cq>
</data>
</react>
<react id='K22'>
<sample id='NB_262'/>
<data>
<tar id='SDHA'/>
<cq>31,76</cq>
</data>
</react>
<react id='K23'>
<sample id='NB_263'/>
<data>
<tar id='SDHA'/>
<cq>32,53</cq>
</data>
</react>
<react id='K24'>
<sample id='NB_264'/>
<data>
<tar id='SDHA'/>
<cq>27,42</cq>
</data>
</react>
<react id='L1'>
<sample id='NB_265'/>
<data>
<tar id='SDHA'/>
<cq>28,61</cq>
</data>
</react>
<react id='L2'>
<sample id='NB_266'/>
<data>
<tar id='SDHA'/>
<cq>29,01</cq>
</data>
</react>
<react id='L3'>
<sample id='NB_267'/>
<data>
<tar id='SDHA'/>
<cq>29,01</cq>
</data>
</react>
<react id='L4'>
<sample id='NB_268'/>
<data>
<tar id='SDHA'/>
<cq>29,83</cq>
</data>
</react>
<react id='L5'>
<sample id='NB_269'/>
<data>
<tar id='SDHA'/>
<cq>29,85</cq>
</data>
</react>
<react id='L6'>
<sample id='NB_270'/>
<data>
<tar id='SDHA'/>
<cq>31,67</cq>
</data>
</react>
<react id='L7'>
<sample id='NB_271'/>
<data>
<tar id='SDHA'/>
<cq>31,99</cq>
</data>
</react>
<react id='L8'>
<sample id='NB_272'/>
<data>
<tar id='SDHA'/>
<cq>31,11</cq>
</data>
</react>
<react id='L9'>
<sample id='NB_273'/>
<data>
<tar id='SDHA'/>
<cq>33,57</cq>
</data>
</react>
<react id='L10'>
<sample id='NB_274'/>
<data>
<tar id='SDHA'/>
<cq>27,74</cq>
</data>
</react>
<react id='L11'>
<sample id='NB_275'/>
<data>
<tar id='SDHA'/>
<cq>28,00</cq>
</data>
</react>
<react id='L12'>
<sample id='NB_276'/>
<data>
<tar id='SDHA'/>
<cq>30,72</cq>
</data>
</react>
<react id='L13'>
<sample id='NB_277'/>
<data>
<tar id='SDHA'/>
<cq>31,56</cq>
</data>
</react>
<react id='L14'>
<sample id='NB_278'/>
<data>
<tar id='SDHA'/>
<cq>30,28</cq>
</data>
</react>
<react id='L15'>
<sample id='NB_279'/>
<data>
<tar id='SDHA'/>
<cq>33,58</cq>
</data>
</react>
<react id='L16'>
<sample id='NB_280'/>
<data>
<tar id='SDHA'/>
<cq>32,91</cq>
</data>
</react>
<react id='L17'>
<sample id='NB_281'/>
<data>
<tar id='SDHA'/>
<cq>35,23</cq>
</data>
</react>
<react id='L18'>
<sample id='NB_282'/>
<data>
<tar id='SDHA'/>
<cq>33,76</cq>
</data>
</react>
<react id='L19'>
<sample id='NB_283'/>
<data>
<tar id='SDHA'/>
<cq>25,68</cq>
</data>
</react>
<react id='L20'>
<sample id='NB_284'/>
<data>
<tar id='SDHA'/>
<cq>27,97</cq>
</data>
</react>
<react id='L21'>
<sample id='NB_285'/>
<data>
<tar id='SDHA'/>
<cq>28,31</cq>
</data>
</react>
<react id='L22'>
<sample id='NB_286'/>
<data>
<tar id='SDHA'/>
<cq>28,25</cq>
</data>
</react>
<react id='L23'>
<sample id='NB_287'/>
<data>
<tar id='SDHA'/>
<cq>28,91</cq>
</data>
</react>
<react id='L24'>
<sample id='NB_288'/>
<data>
<tar id='SDHA'/>
<cq>27,73</cq>
</data>
</react>
<react id='M1'>
<sample id='NB_289'/>
<data>
<tar id='SDHA'/>
<cq>28,49</cq>
</data>
</react>
<react id='M2'>
<sample id='NB_290'/>
<data>
<tar id='SDHA'/>
<cq>29,33</cq>
</data>
</react>
<react id='M3'>
<sample id='NB_291'/>
<data>
<tar id='SDHA'/>
<cq>29,94</cq>
</data>
</react>
<react id='M4'>
<sample id='NB_292'/>
<data>
<tar id='SDHA'/>
<cq>30,46</cq>
</data>
</react>
<react id='M5'>
<sample id='NB_293'/>
<data>
<tar id='SDHA'/>
<cq>30,16</cq>
</data>
</react>
<react id='M6'>
<sample id='NB_294'/>
<data>
<tar id='SDHA'/>
<cq>30,89</cq>
</data>
</react>
<react id='M7'>
<sample id='NB_295'/>
<data>
<tar id='SDHA'/>
<cq>32,48</cq>
</data>
</react>
<react id='M8'>
<sample id='NB_296'/>
<data>
<tar id='SDHA'/>
<cq>31,97</cq>
</data>
</react>
<react id='M9'>
<sample id='NB_297'/>
<data>
<tar id='SDHA'/>
<cq>31,70</cq>
</data>
</react>
<react id='M10'>
<sample id='NB_298'/>
<data>
<tar id='SDHA'/>
<cq>30,00</cq>
</data>
</react>
<react id='M11'>
<sample id='NB_299'/>
<data>
<tar id='SDHA'/>
<cq>32,25</cq>
</data>
</react>
<react id='M12'>
<sample id='NB_300'/>
<data>
<tar id='SDHA'/>
<cq>NA</cq>
</data>
</react>
<react id='M13'>
<sample id='NB_301'/>
<data>
<tar id='SDHA'/>
<cq>NA</cq>
</data>
</react>
<react id='M14'>
<sample id='NB_302'/>
<data>
<tar id='SDHA'/>
<cq>26,77</cq>
</data>
</react>
<react id='M15'>
<sample id='NB_303'/>
<data>
<tar id='SDHA'/>
<cq>28,50</cq>
</data>
</react>
<react id='M16'>
<sample id='NB_304'/>
<data>
<tar id='SDHA'/>
<cq>28,85</cq>
</data>
</react>
<react id='M17'>
<sample id='NB_305'/>
<data>
<tar id='SDHA'/>
<cq>28,95</cq>
</data>
</react>
<react id='M18'>
<sample id='NB_306'/>
<data>
<tar id='SDHA'/>
<cq>28,88</cq>
</data>
</react>
<react id='M19'>
<sample id='NB_307'/>
<data>
<tar id='SDHA'/>
<cq>28,42</cq>
</data>
</react>
<react id='M20'>
<sample id='NB_308'/>
<data>
<tar id='SDHA'/>
<cq>28,93</cq>
</data>
</react>
<react id='M21'>
<sample id='NB_309'/>
<data>
<tar id='SDHA'/>
<cq>29,45</cq>
</data>
</react>
<react id='M22'>
<sample id='NB_310'/>
<data>
<tar id='SDHA'/>
<cq>29,52</cq>
</data>
</react>
<react id='M23'>
<sample id='NB_311'/>
<data>
<tar id='SDHA'/>
<cq>29,17</cq>
</data>
</react>
<react id='M24'>
<sample id='NB_312'/>
<data>
<tar id='SDHA'/>
<cq>30,89</cq>
</data>
</react>
<react id='N1'>
<sample id='NB_313'/>
<data>
<tar id='SDHA'/>
<cq>30,44</cq>
</data>
</react>
<react id='N2'>
<sample id='NB_314'/>
<data>
<tar id='SDHA'/>
<cq>31,43</cq>
</data>
</react>
<react id='N3'>
<sample id='NB_315'/>
<data>
<tar id='SDHA'/>
<cq>31,54</cq>
</data>
</react>
<react id='N4'>
<sample id='NB_316'/>
<data>
<tar id='SDHA'/>
<cq>28,50</cq>
</data>
</react>
<react id='N5'>
<sample id='NB_317'/>
<data>
<tar id='SDHA'/>
<cq>30,09</cq>
</data>
</react>
<react id='N6'>
<sample id='NB_318'/>
<data>
<tar id='SDHA'/>
<cq>35,58</cq>
</data>
</react>
<react id='N7'>
<sample id='NB_319'/>
<data>
<tar id='SDHA'/>
<cq>25,64</cq>
</data>
</react>
<react id='N8'>
<sample id='NB_320'/>
<data>
<tar id='SDHA'/>
<cq>26,65</cq>
</data>
</react>
<react id='N9'>
<sample id='NB_321'/>
<data>
<tar id='SDHA'/>
<cq>27,72</cq>
</data>
</react>
<react id='N10'>
<sample id='NB_322'/>
<data>
<tar id='SDHA'/>
<cq>28,90</cq>
</data>
</react>
<react id='N11'>
<sample id='NB_323'/>
<data>
<tar id='SDHA'/>
<cq>29,23</cq>
</data>
</react>
<react id='N12'>
<sample id='NB_324'/>
<data>
<tar id='SDHA'/>
<cq>29,18</cq>
</data>
</react>
<react id='N13'>
<sample id='NB_325'/>
<data>
<tar id='SDHA'/>
<cq>29,06</cq>
</data>
</react>
<react id='N14'>
<sample id='NB_326'/>
<data>
<tar id='SDHA'/>
<cq>27,10</cq>
</data>
</react>
<react id='N15'>
<sample id='NB_327'/>
<data>
<tar id='SDHA'/>
<cq>29,57</cq>
</data>
</react>
<react id='N16'>
<sample id='NB_328'/>
<data>
<tar id='SDHA'/>
<cq>29,67</cq>
</data>
</react>
<react id='N17'>
<sample id='NB_329'/>
<data>
<tar id='SDHA'/>
<cq>31,99</cq>
</data>
</react>
<react id='N18'>
<sample id='NB_330'/>
<data>
<tar id='SDHA'/>
<cq>30,99</cq>
</data>
</react>
<react id='N19'>
<sample id='NB_331'/>
<data>
<tar id='SDHA'/>
<cq>31,95</cq>
</data>
</react>
<react id='N20'>
<sample id='NB_332'/>
<data>
<tar id='SDHA'/>
<cq>31,12</cq>
</data>
</react>
<react id='N21'>
<sample id='NB_333'/>
<data>
<tar id='SDHA'/>
<cq>30,14</cq>
</data>
</react>
<react id='N22'>
<sample id='NB_334'/>
<data>
<tar id='SDHA'/>
<cq>32,85</cq>
</data>
</react>
<react id='N23'>
<sample id='NB_335'/>
<data>
<tar id='SDHA'/>
<cq>32,29</cq>
</data>
</react>
<react id='N24'>
<sample id='NB_336'/>
<data>
<tar id='SDHA'/>
<cq>34,03</cq>
</data>
</react>
<react id='O1'>
<sample id='NB_337'/>
<data>
<tar id='SDHA'/>
<cq>35,05</cq>
</data>
</react>
<react id='O2'>
<sample id='NB_338'/>
<data>
<tar id='SDHA'/>
<cq>35,44</cq>
</data>
</react>
<react id='O3'>
<sample id='NB_339'/>
<data>
<tar id='SDHA'/>
<cq>34,10</cq>
</data>
</react>
<react id='O4'>
<sample id='NB_340'/>
<data>
<tar id='SDHA'/>
<cq>36,11</cq>
</data>
</react>
<react id='O5'>
<sample id='NB_341'/>
<data>
<tar id='SDHA'/>
<cq>NA</cq>
</data>
</react>
<react id='O6'>
<sample id='NB_342'/>
<data>
<tar id='SDHA'/>
<cq>26,84</cq>
</data>
</react>
<react id='O7'>
<sample id='NB_343'/>
<data>
<tar id='SDHA'/>
<cq>27,47</cq>
</data>
</react>
<react id='O8'>
<sample id='NB_344'/>
<data>
<tar id='SDHA'/>
<cq>28,56</cq>
</data>
</react>
<react id='O9'>
<sample id='NB_345'/>
<data>
<tar id='SDHA'/>
<cq>27,84</cq>
</data>
</react>
<react id='O10'>
<sample id='NB_346'/>
<data>
<tar id='SDHA'/>
<cq>28,59</cq>
</data>
</react>
<react id='O11'>
<sample id='NB_347'/>
<data>
<tar id='SDHA'/>
<cq>29,80</cq>
</data>
</react>
<react id='O12'>
<sample id='NB_348'/>
<data>
<tar id='SDHA'/>
<cq>29,43</cq>
</data>
</react>
<react id='O13'>
<sample id='NB_349'/>
<data>
<tar id='SDHA'/>
<cq>30,15</cq>
</data>
</react>
<react id='O14'>
<sample id='NB_350'/>
<data>
<tar id='SDHA'/>
<cq>29,22</cq>
</data>
</react>
<react id='O15'>
<sample id='NB_351'/>
<data>
<tar id='SDHA'/>
<cq>29,71</cq>
</data>
</react>
<react id='O16'>
<sample id='NB_352'/>
<data>
<tar id='SDHA'/>
<cq>29,49</cq>
</data>
</react>
<react id='O17'>
<sample id='NB_353'/>
<data>
<tar id='SDHA'/>
<cq>30,27</cq>
</data>
</react>
<react id='O18'>
<sample id='NB_354'/>
<data>
<tar id='SDHA'/>
<cq>30,83</cq>
</data>
</react>
<react id='O19'>
<sample id='NB_355'/>
<data>
<tar id='SDHA'/>
<cq>31,13</cq>
</data>
</react>
<react id='O20'>
<sample id='NB_356'/>
<data>
<tar id='SDHA'/>
<cq>28,86</cq>
</data>
</react>
<react id='O21'>
<sample id='NB_357'/>
<data>
<tar id='SDHA'/>
<cq>31,27</cq>
</data>
</react>
<react id='O22'>
<sample id='NB_358'/>
<data>
<tar id='SDHA'/>
<cq>30,84</cq>
</data>
</react>
<react id='O23'>
<sample id='NB_359'/>
<data>
<tar id='SDHA'/>
<cq>30,69</cq>
</data>
</react>
<react id='O24'>
<sample id='NB_360'/>
<data>
<tar id='SDHA'/>
<cq>28,46</cq>
</data>
</react>
<react id='P1'>
<sample id='NB_361'/>
<data>
<tar id='SDHA'/>
<cq>30,67</cq>
</data>
</react>
<react id='P2'>
<sample id='NB_362'/>
<data>
<tar id='SDHA'/>
<cq>32,50</cq>
</data>
</react>
<react id='P3'>
<sample id='NB_363'/>
<data>
<tar id='SDHA'/>
<cq>33,59</cq>
</data>
</react>
<react id='P4'>
<sample id='NB_364'/>
<data>
<tar id='SDHA'/>
<cq>31,93</cq>
</data>
</react>
<react id='P5'>
<sample id='NB_365'/>
<data>
<tar id='SDHA'/>
<cq>34,10</cq>
</data>
</react>
<react id='P6'>
<sample id='NB_366'/>
<data>
<tar id='SDHA'/>
<cq>35,33</cq>
</data>
</react>
<react id='P7'>
<sample id='NB_367'/>
<data>
<tar id='SDHA'/>
<cq>35,69</cq>
</data>
</react>
<react id='P8'>
<sample id='NB_368'/>
<data>
<tar id='SDHA'/>
<cq>26,77</cq>
</data>
</react>
<react id='P9'>
<sample id='NB_369'/>
<data>
<tar id='SDHA'/>
<cq>28,30</cq>
</data>
</react>
<react id='P10'>
<sample id='NB_370'/>
<data>
<tar id='SDHA'/>
<cq>30,21</cq>
</data>
</react>
<react id='P11'>
<sample id='NB_371'/>
<data>
<tar id='SDHA'/>
<cq>28,73</cq>
</data>
</react>
<react id='P12'>
<sample id='NB_372'/>
<data>
<tar id='SDHA'/>
<cq>30,07</cq>
</data>
</react>
<react id='P13'>
<sample id='NB_373'/>
<data>
<tar id='SDHA'/>
<cq>30,86</cq>
</data>
</react>
<react id='P14'>
<sample id='NB_374'/>
<data>
<tar id='SDHA'/>
<cq>31,13</cq>
</data>
</react>
<react id='P15'>
<sample id='NB_375'/>
<data>
<tar id='SDHA'/>
<cq>33,22</cq>
</data>
</react>
<react id='P16'>
<sample id='NB_376'/>
<data>
<tar id='SDHA'/>
<cq>31,77</cq>
</data>
</react>
<react id='P17'>
<sample id='NB_377'/>
<data>
<tar id='SDHA'/>
<cq>31,75</cq>
</data>
</react>
<react id='P18'>
<sample id='NB_378'/>
<data>
<tar id='SDHA'/>
<cq>37,76</cq>
</data>
</react>
<react id='P19'>
<sample id='NB_379'/>
<data>
<tar id='SDHA'/>
<cq>28,00</cq>
</data>
</react>
<react id='P20'>
<sample id='NB_380'/>
<data>
<tar id='SDHA'/>
<cq>26,75</cq>
</data>
</react>
<react id='P21'>
<sample id='NB_381'/>
<data>
<tar id='SDHA'/>
<cq>27,43</cq>
</data>
</react>
<react id='P22'>
<sample id='NB_382'/>
<data>
<tar id='SDHA'/>
<cq>26,70</cq>
</data>
</react>
<react id='P23'>
<sample id='NB_383'/>
<data>
<tar id='SDHA'/>
<cq>28,04</cq>
</data>
</react>
<react id='P24'>
<sample id='NB_384'/>
<data>
<tar id='SDHA'/>
<cq>26,42</cq>
</data>
</react>
</run>
<run id='SDHA_RUN2'>
<react id='A1'>
<sample id='NB_385'/>
<data>
<tar id='SDHA'/>
<cq>28,49</cq>
</data>
</react>
<react id='A2'>
<sample id='NB_386'/>
<data>
<tar id='SDHA'/>
<cq>27,47</cq>
</data>
</react>
<react id='A3'>
<sample id='NB_387'/>
<data>
<tar id='SDHA'/>
<cq>26,98</cq>
</data>
</react>
<react id='A4'>
<sample id='NB_388'/>
<data>
<tar id='SDHA'/>
<cq>29,11</cq>
</data>
</react>
<react id='A5'>
<sample id='NB_389'/>
<data>
<tar id='SDHA'/>
<cq>28,47</cq>
</data>
</react>
<react id='A6'>
<sample id='NB_390'/>
<data>
<tar id='SDHA'/>
<cq>27,68</cq>
</data>
</react>
<react id='A7'>
<sample id='NB_391'/>
<data>
<tar id='SDHA'/>
<cq>30,57</cq>
</data>
</react>
<react id='A8'>
<sample id='NB_392'/>
<data>
<tar id='SDHA'/>
<cq>28,91</cq>
</data>
</react>
<react id='A9'>
<sample id='NB_393'/>
<data>
<tar id='SDHA'/>
<cq>29,84</cq>
</data>
</react>
<react id='A10'>
<sample id='NB_394'/>
<data>
<tar id='SDHA'/>
<cq>27,47</cq>
</data>
</react>
<react id='A11'>
<sample id='NB_395'/>
<data>
<tar id='SDHA'/>
<cq>29,64</cq>
</data>
</react>
<react id='A12'>
<sample id='NB_396'/>
<data>
<tar id='SDHA'/>
<cq>29,26</cq>
</data>
</react>
<react id='A13'>
<sample id='NB_397'/>
<data>
<tar id='SDHA'/>
<cq>29,92</cq>
</data>
</react>
<react id='A14'>
<sample id='NB_398'/>
<data>
<tar id='SDHA'/>
<cq>31,20</cq>
</data>
</react>
<react id='A15'>
<sample id='NB_399'/>
<data>
<tar id='SDHA'/>
<cq>31,58</cq>
</data>
</react>
<react id='A16'>
<sample id='NB_400'/>
<data>
<tar id='SDHA'/>
<cq>32,92</cq>
</data>
</react>
<react id='A17'>
<sample id='NB_401'/>
<data>
<tar id='SDHA'/>
<cq>30,52</cq>
</data>
</react>
<react id='A18'>
<sample id='NB_402'/>
<data>
<tar id='SDHA'/>
<cq>29,15</cq>
</data>
</react>
<react id='A19'>
<sample id='NB_403'/>
<data>
<tar id='SDHA'/>
<cq>32,42</cq>
</data>
</react>
<react id='A20'>
<sample id='NB_404'/>
<data>
<tar id='SDHA'/>
<cq>34,11</cq>
</data>
</react>
<react id='A21'>
<sample id='NB_405'/>
<data>
<tar id='SDHA'/>
<cq>33,46</cq>
</data>
</react>
<react id='A22'>
<sample id='NB_406'/>
<data>
<tar id='SDHA'/>
<cq>34,97</cq>
</data>
</react>
<react id='A23'>
<sample id='NB_407'/>
<data>
<tar id='SDHA'/>
<cq>34,63</cq>
</data>
</react>
<react id='A24'>
<sample id='NB_408'/>
<data>
<tar id='SDHA'/>
<cq>34,46</cq>
</data>
</react>
<react id='B1'>
<sample id='NB_409'/>
<data>
<tar id='SDHA'/>
<cq>33,92</cq>
</data>
</react>
<react id='B2'>
<sample id='NB_410'/>
<data>
<tar id='SDHA'/>
<cq>24,11</cq>
</data>
</react>
<react id='B3'>
<sample id='NB_411'/>
<data>
<tar id='SDHA'/>
<cq>25,34</cq>
</data>
</react>
<react id='B4'>
<sample id='NB_412'/>
<data>
<tar id='SDHA'/>
<cq>25,82</cq>
</data>
</react>
<react id='B5'>
<sample id='NB_413'/>
<data>
<tar id='SDHA'/>
<cq>27,08</cq>
</data>
</react>
<react id='B6'>
<sample id='NB_414'/>
<data>
<tar id='SDHA'/>
<cq>26,23</cq>
</data>
</react>
<react id='B7'>
<sample id='NB_415'/>
<data>
<tar id='SDHA'/>
<cq>27,78</cq>
</data>
</react>
<react id='B8'>
<sample id='NB_416'/>
<data>
<tar id='SDHA'/>
<cq>29,32</cq>
</data>
</react>
<react id='B9'>
<sample id='NB_417'/>
<data>
<tar id='SDHA'/>
<cq>28,05</cq>
</data>
</react>
<react id='B10'>
<sample id='NB_418'/>
<data>
<tar id='SDHA'/>
<cq>28,92</cq>
</data>
</react>
<react id='B11'>
<sample id='NB_419'/>
<data>
<tar id='SDHA'/>
<cq>29,48</cq>
</data>
</react>
<react id='B12'>
<sample id='NB_420'/>
<data>
<tar id='SDHA'/>
<cq>27,19</cq>
</data>
</react>
<react id='B13'>
<sample id='NB_421'/>
<data>
<tar id='SDHA'/>
<cq>29,00</cq>
</data>
</react>
<react id='B14'>
<sample id='NB_422'/>
<data>
<tar id='SDHA'/>
<cq>29,08</cq>
</data>
</react>
<react id='B15'>
<sample id='NB_423'/>
<data>
<tar id='SDHA'/>
<cq>30,47</cq>
</data>
</react>
<react id='B16'>
<sample id='NB_424'/>
<data>
<tar id='SDHA'/>
<cq>29,51</cq>
</data>
</react>
<react id='B17'>
<sample id='NB_425'/>
<data>
<tar id='SDHA'/>
<cq>29,59</cq>
</data>
</react>
<react id='B18'>
<sample id='NB_426'/>
<data>
<tar id='SDHA'/>
<cq>31,07</cq>
</data>
</react>
<react id='B19'>
<sample id='NB_427'/>
<data>
<tar id='SDHA'/>
<cq>29,78</cq>
</data>
</react>
<react id='B20'>
<sample id='NB_428'/>
<data>
<tar id='SDHA'/>
<cq>30,26</cq>
</data>
</react>
<react id='B21'>
<sample id='NB_429'/>
<data>
<tar id='SDHA'/>
<cq>33,65</cq>
</data>
</react>
<react id='B22'>
<sample id='NB_430'/>
<data>
<tar id='SDHA'/>
<cq>32,76</cq>
</data>
</react>
<react id='B23'>
<sample id='NB_431'/>
<data>
<tar id='SDHA'/>
<cq>23,84</cq>
</data>
</react>
<react id='B24'>
<sample id='NB_432'/>
<data>
<tar id='SDHA'/>
<cq>25,42</cq>
</data>
</react>
<react id='C1'>
<sample id='NB_433'/>
<data>
<tar id='SDHA'/>
<cq>27,88</cq>
</data>
</react>
<react id='C2'>
<sample id='NB_434'/>
<data>
<tar id='SDHA'/>
<cq>27,11</cq>
</data>
</react>
<react id='C3'>
<sample id='NB_435'/>
<data>
<tar id='SDHA'/>
<cq>26,51</cq>
</data>
</react>
<react id='C4'>
<sample id='NB_436'/>
<data>
<tar id='SDHA'/>
<cq>27,19</cq>
</data>
</react>
<react id='C5'>
<sample id='NB_437'/>
<data>
<tar id='SDHA'/>
<cq>26,43</cq>
</data>
</react>
<react id='C6'>
<sample id='NB_438'/>
<data>
<tar id='SDHA'/>
<cq>25,83</cq>
</data>
</react>
<react id='C7'>
<sample id='NB_439'/>
<data>
<tar id='SDHA'/>
<cq>27,08</cq>
</data>
</react>
<react id='C8'>
<sample id='NB_440'/>
<data>
<tar id='SDHA'/>
<cq>27,63</cq>
</data>
</react>
<react id='C9'>
<sample id='NB_441'/>
<data>
<tar id='SDHA'/>
<cq>28,80</cq>
</data>
</react>
<react id='C10'>
<sample id='NB_442'/>
<data>
<tar id='SDHA'/>
<cq>27,73</cq>
</data>
</react>
<react id='C11'>
<sample id='NB_443'/>
<data>
<tar id='SDHA'/>
<cq>27,82</cq>
</data>
</react>
<react id='C12'>
<sample id='NB_444'/>
<data>
<tar id='SDHA'/>
<cq>28,73</cq>
</data>
</react>
<react id='C13'>
<sample id='NB_445'/>
<data>
<tar id='SDHA'/>
<cq>28,51</cq>
</data>
</react>
<react id='C14'>
<sample id='NB_446'/>
<data>
<tar id='SDHA'/>
<cq>28,48</cq>
</data>
</react>
<react id='C15'>
<sample id='NB_447'/>
<data>
<tar id='SDHA'/>
<cq>27,63</cq>
</data>
</react>
<react id='C16'>
<sample id='NB_448'/>
<data>
<tar id='SDHA'/>
<cq>29,56</cq>
</data>
</react>
<react id='C17'>
<sample id='NB_449'/>
<data>
<tar id='SDHA'/>
<cq>29,91</cq>
</data>
</react>
<react id='C18'>
<sample id='NB_450'/>
<data>
<tar id='SDHA'/>
<cq>29,71</cq>
</data>
</react>
<react id='C19'>
<sample id='NB_451'/>
<data>
<tar id='SDHA'/>
<cq>30,22</cq>
</data>
</react>
<react id='C20'>
<sample id='NB_452'/>
<data>
<tar id='SDHA'/>
<cq>30,81</cq>
</data>
</react>
<react id='C21'>
<sample id='NB_453'/>
<data>
<tar id='SDHA'/>
<cq>30,23</cq>
</data>
</react>
<react id='C22'>
<sample id='NB_454'/>
<data>
<tar id='SDHA'/>
<cq>31,49</cq>
</data>
</react>
<react id='C23'>
<sample id='NB_455'/>
<data>
<tar id='SDHA'/>
<cq>32,81</cq>
</data>
</react>
<react id='C24'>
<sample id='NB_456'/>
<data>
<tar id='SDHA'/>
<cq>32,18</cq>
</data>
</react>
<react id='D1'>
<sample id='NB_457'/>
<data>
<tar id='SDHA'/>
<cq>33,87</cq>
</data>
</react>
<react id='D2'>
<sample id='NB_458'/>
<data>
<tar id='SDHA'/>
<cq>32,43</cq>
</data>
</react>
<react id='D3'>
<sample id='NB_459'/>
<data>
<tar id='SDHA'/>
<cq>31,84</cq>
</data>
</react>
<react id='D4'>
<sample id='NB_460'/>
<data>
<tar id='SDHA'/>
<cq>33,02</cq>
</data>
</react>
<react id='D5'>
<sample id='NB_461'/>
<data>
<tar id='SDHA'/>
<cq>33,04</cq>
</data>
</react>
<react id='D6'>
<sample id='NB_462'/>
<data>
<tar id='SDHA'/>
<cq>34,50</cq>
</data>
</react>
<react id='D7'>
<sample id='NB_463'/>
<data>
<tar id='SDHA'/>
<cq>35,54</cq>
</data>
</react>
<react id='D8'>
<sample id='NB_464'/>
<data>
<tar id='SDHA'/>
<cq>33,79</cq>
</data>
</react>
<react id='D9'>
<sample id='NB_465'/>
<data>
<tar id='SDHA'/>
<cq>27,56</cq>
</data>
</react>
<react id='D10'>
<sample id='NB_466'/>
<data>
<tar id='SDHA'/>
<cq>26,31</cq>
</data>
</react>
<react id='D11'>
<sample id='NB_467'/>
<data>
<tar id='SDHA'/>
<cq>26,22</cq>
</data>
</react>
<react id='D12'>
<sample id='NB_468'/>
<data>
<tar id='SDHA'/>
<cq>26,82</cq>
</data>
</react>
<react id='D13'>
<sample id='NB_469'/>
<data>
<tar id='SDHA'/>
<cq>27,33</cq>
</data>
</react>
<react id='D14'>
<sample id='NB_470'/>
<data>
<tar id='SDHA'/>
<cq>28,94</cq>
</data>
</react>
<react id='D15'>
<sample id='NB_471'/>
<data>
<tar id='SDHA'/>
<cq>29,25</cq>
</data>
</react>
<react id='D16'>
<sample id='NB_472'/>
<data>
<tar id='SDHA'/>
<cq>29,12</cq>
</data>
</react>
<react id='D17'>
<sample id='NB_473'/>
<data>
<tar id='SDHA'/>
<cq>30,09</cq>
</data>
</react>
<react id='D18'>
<sample id='NB_474'/>
<data>
<tar id='SDHA'/>
<cq>28,98</cq>
</data>
</react>
<react id='D19'>
<sample id='NB_475'/>
<data>
<tar id='SDHA'/>
<cq>29,04</cq>
</data>
</react>
<react id='D20'>
<sample id='NB_476'/>
<data>
<tar id='SDHA'/>
<cq>29,53</cq>
</data>
</react>
<react id='D21'>
<sample id='NB_477'/>
<data>
<tar id='SDHA'/>
<cq>30,95</cq>
</data>
</react>
<react id='D22'>
<sample id='NB_478'/>
<data>
<tar id='SDHA'/>
<cq>30,13</cq>
</data>
</react>
<react id='D23'>
<sample id='NB_479'/>
<data>
<tar id='SDHA'/>
<cq>30,31</cq>
</data>
</react>
<react id='D24'>
<sample id='NB_480'/>
<data>
<tar id='SDHA'/>
<cq>30,75</cq>
</data>
</react>
<react id='E1'>
<sample id='NB_481'/>
<data>
<tar id='SDHA'/>
<cq>29,64</cq>
</data>
</react>
<react id='E2'>
<sample id='NB_482'/>
<data>
<tar id='SDHA'/>
<cq>30,18</cq>
</data>
</react>
<react id='E3'>
<sample id='NB_483'/>
<data>
<tar id='SDHA'/>
<cq>31,10</cq>
</data>
</react>
<react id='E4'>
<sample id='NB_484'/>
<data>
<tar id='SDHA'/>
<cq>29,52</cq>
</data>
</react>
<react id='E5'>
<sample id='NB_485'/>
<data>
<tar id='SDHA'/>
<cq>30,26</cq>
</data>
</react>
<react id='E6'>
<sample id='NB_486'/>
<data>
<tar id='SDHA'/>
<cq>32,49</cq>
</data>
</react>
<react id='E7'>
<sample id='NB_487'/>
<data>
<tar id='SDHA'/>
<cq>31,73</cq>
</data>
</react>
<react id='E8'>
<sample id='NB_488'/>
<data>
<tar id='SDHA'/>
<cq>29,69</cq>
</data>
</react>
<react id='E9'>
<sample id='NB_489'/>
<data>
<tar id='SDHA'/>
<cq>31,88</cq>
</data>
</react>
<react id='E10'>
<sample id='NB_490'/>
<data>
<tar id='SDHA'/>
<cq>24,66</cq>
</data>
</react>
<react id='E11'>
<sample id='NB_491'/>
<data>
<tar id='SDHA'/>
<cq>26,17</cq>
</data>
</react>
<react id='E12'>
<sample id='NB_492'/>
<data>
<tar id='SDHA'/>
<cq>25,94</cq>
</data>
</react>
<react id='E13'>
<sample id='NB_493'/>
<data>
<tar id='SDHA'/>
<cq>27,07</cq>
</data>
</react>
<react id='E14'>
<sample id='NB_494'/>
<data>
<tar id='SDHA'/>
<cq>27,27</cq>
</data>
</react>
<react id='E15'>
<sample id='NB_495'/>
<data>
<tar id='SDHA'/>
<cq>28,41</cq>
</data>
</react>
<react id='E16'>
<sample id='NB_496'/>
<data>
<tar id='SDHA'/>
<cq>28,82</cq>
</data>
</react>
<react id='E17'>
<sample id='NB_497'/>
<data>
<tar id='SDHA'/>
<cq>29,18</cq>
</data>
</react>
<react id='E18'>
<sample id='NB_498'/>
<data>
<tar id='SDHA'/>
<cq>29,45</cq>
</data>
</react>
<react id='E19'>
<sample id='NB_499'/>
<data>
<tar id='SDHA'/>
<cq>29,86</cq>
</data>
</react>
<react id='E20'>
<sample id='NB_500'/>
<data>
<tar id='SDHA'/>
<cq>29,58</cq>
</data>
</react>
<react id='E21'>
<sample id='NB_501'/>
<data>
<tar id='SDHA'/>
<cq>29,63</cq>
</data>
</react>
<react id='E22'>
<sample id='NB_502'/>
<data>
<tar id='SDHA'/>
<cq>29,60</cq>
</data>
</react>
<react id='E23'>
<sample id='NB_503'/>
<data>
<tar id='SDHA'/>
<cq>30,65</cq>
</data>
</react>
<react id='E24'>
<sample id='NB_504'/>
<data>
<tar id='SDHA'/>
<cq>31,96</cq>
</data>
</react>
<react id='F1'>
<sample id='NB_505'/>
<data>
<tar id='SDHA'/>
<cq>29,95</cq>
</data>
</react>
<react id='F2'>
<sample id='NB_506'/>
<data>
<tar id='SDHA'/>
<cq>32,22</cq>
</data>
</react>
<react id='F3'>
<sample id='NB_507'/>
<data>
<tar id='SDHA'/>
<cq>34,76</cq>
</data>
</react>
<react id='F4'>
<sample id='NB_508'/>
<data>
<tar id='SDHA'/>
<cq>27,20</cq>
</data>
</react>
<react id='F5'>
<sample id='NB_509'/>
<data>
<tar id='SDHA'/>
<cq>25,85</cq>
</data>
</react>
<react id='F6'>
<sample id='NB_510'/>
<data>
<tar id='SDHA'/>
<cq>27,74</cq>
</data>
</react>
<react id='F7'>
<sample id='NB_511'/>
<data>
<tar id='SDHA'/>
<cq>26,96</cq>
</data>
</react>
<react id='F8'>
<sample id='NB_512'/>
<data>
<tar id='SDHA'/>
<cq>28,03</cq>
</data>
</react>
<react id='F9'>
<sample id='NB_513'/>
<data>
<tar id='SDHA'/>
<cq>29,88</cq>
</data>
</react>
<react id='F10'>
<sample id='NB_514'/>
<data>
<tar id='SDHA'/>
<cq>27,75</cq>
</data>
</react>
<react id='F11'>
<sample id='NB_515'/>
<data>
<tar id='SDHA'/>
<cq>29,24</cq>
</data>
</react>
<react id='F12'>
<sample id='NB_516'/>
<data>
<tar id='SDHA'/>
<cq>29,83</cq>
</data>
</react>
<react id='F13'>
<sample id='NB_517'/>
<data>
<tar id='SDHA'/>
<cq>28,46</cq>
</data>
</react>
<react id='F14'>
<sample id='NB_518'/>
<data>
<tar id='SDHA'/>
<cq>29,74</cq>
</data>
</react>
<react id='F15'>
<sample id='NB_519'/>
<data>
<tar id='SDHA'/>
<cq>29,09</cq>
</data>
</react>
<react id='F16'>
<sample id='NB_520'/>
<data>
<tar id='SDHA'/>
<cq>30,20</cq>
</data>
</react>
<react id='F17'>
<sample id='NB_521'/>
<data>
<tar id='SDHA'/>
<cq>29,12</cq>
</data>
</react>
<react id='F18'>
<sample id='NB_522'/>
<data>
<tar id='SDHA'/>
<cq>29,32</cq>
</data>
</react>
<react id='F19'>
<sample id='NB_523'/>
<data>
<tar id='SDHA'/>
<cq>29,92</cq>
</data>
</react>
<react id='F20'>
<sample id='NB_524'/>
<data>
<tar id='SDHA'/>
<cq>30,22</cq>
</data>
</react>
<react id='F21'>
<sample id='NB_525'/>
<data>
<tar id='SDHA'/>
<cq>31,68</cq>
</data>
</react>
<react id='F22'>
<sample id='NB_526'/>
<data>
<tar id='SDHA'/>
<cq>32,03</cq>
</data>
</react>
<react id='F23'>
<sample id='NB_527'/>
<data>
<tar id='SDHA'/>
<cq>32,22</cq>
</data>
</react>
<react id='F24'>
<sample id='NB_528'/>
<data>
<tar id='SDHA'/>
<cq>32,54</cq>
</data>
</react>
<react id='G1'>
<sample id='NB_529'/>
<data>
<tar id='SDHA'/>
<cq>32,26</cq>
</data>
</react>
<react id='G2'>
<sample id='NB_530'/>
<data>
<tar id='SDHA'/>
<cq>36,39</cq>
</data>
</react>
<react id='G3'>
<sample id='NB_531'/>
<data>
<tar id='SDHA'/>
<cq>26,44</cq>
</data>
</react>
<react id='G4'>
<sample id='NB_532'/>
<data>
<tar id='SDHA'/>
<cq>27,17</cq>
</data>
</react>
<react id='G5'>
<sample id='NB_533'/>
<data>
<tar id='SDHA'/>
<cq>26,57</cq>
</data>
</react>
<react id='G6'>
<sample id='NB_534'/>
<data>
<tar id='SDHA'/>
<cq>28,14</cq>
</data>
</react>
<react id='G7'>
<sample id='NB_535'/>
<data>
<tar id='SDHA'/>
<cq>28,17</cq>
</data>
</react>
<react id='G8'>
<sample id='NB_536'/>
<data>
<tar id='SDHA'/>
<cq>28,55</cq>
</data>
</react>
<react id='G9'>
<sample id='NB_537'/>
<data>
<tar id='SDHA'/>
<cq>28,53</cq>
</data>
</react>
<react id='G10'>
<sample id='NB_538'/>
<data>
<tar id='SDHA'/>
<cq>29,86</cq>
</data>
</react>
<react id='G11'>
<sample id='NB_539'/>
<data>
<tar id='SDHA'/>
<cq>27,80</cq>
</data>
</react>
<react id='G12'>
<sample id='NB_540'/>
<data>
<tar id='SDHA'/>
<cq>29,60</cq>
</data>
</react>
<react id='G13'>
<sample id='NB_541'/>
<data>
<tar id='SDHA'/>
<cq>30,32</cq>
</data>
</react>
<react id='G14'>
<sample id='NB_542'/>
<data>
<tar id='SDHA'/>
<cq>29,83</cq>
</data>
</react>
<react id='G15'>
<sample id='NB_543'/>
<data>
<tar id='SDHA'/>
<cq>30,68</cq>
</data>
</react>
<react id='G16'>
<sample id='NB_544'/>
<data>
<tar id='SDHA'/>
<cq>28,75</cq>
</data>
</react>
<react id='G17'>
<sample id='NB_545'/>
<data>
<tar id='SDHA'/>
<cq>30,83</cq>
</data>
</react>
<react id='G18'>
<sample id='NB_546'/>
<data>
<tar id='SDHA'/>
<cq>31,06</cq>
</data>
</react>
<react id='G19'>
<sample id='NB_547'/>
<data>
<tar id='SDHA'/>
<cq>30,92</cq>
</data>
</react>
<react id='G20'>
<sample id='NB_548'/>
<data>
<tar id='SDHA'/>
<cq>31,67</cq>
</data>
</react>
<react id='G21'>
<sample id='NB_549'/>
<data>
<tar id='SDHA'/>
<cq>22,95</cq>
</data>
</react>
<react id='G22'>
<sample id='NB_550'/>
<data>
<tar id='SDHA'/>
<cq>24,61</cq>
</data>
</react>
<react id='G23'>
<sample id='NB_551'/>
<data>
<tar id='SDHA'/>
<cq>25,89</cq>
</data>
</react>
<react id='G24'>
<sample id='NB_552'/>
<data>
<tar id='SDHA'/>
<cq>28,49</cq>
</data>
</react>
<react id='H1'>
<sample id='NB_553'/>
<data>
<tar id='SDHA'/>
<cq>28,62</cq>
</data>
</react>
<react id='H2'>
<sample id='NB_554'/>
<data>
<tar id='SDHA'/>
<cq>27,77</cq>
</data>
</react>
<react id='H3'>
<sample id='NB_555'/>
<data>
<tar id='SDHA'/>
<cq>28,14</cq>
</data>
</react>
<react id='H4'>
<sample id='NB_556'/>
<data>
<tar id='SDHA'/>
<cq>28,99</cq>
</data>
</react>
<react id='H5'>
<sample id='NB_557'/>
<data>
<tar id='SDHA'/>
<cq>28,30</cq>
</data>
</react>
<react id='H6'>
<sample id='NB_558'/>
<data>
<tar id='SDHA'/>
<cq>28,02</cq>
</data>
</react>
<react id='H7'>
<sample id='NB_559'/>
<data>
<tar id='SDHA'/>
<cq>31,52</cq>
</data>
</react>
<react id='H8'>
<sample id='NB_560'/>
<data>
<tar id='SDHA'/>
<cq>29,66</cq>
</data>
</react>
<react id='H9'>
<sample id='NB_561'/>
<data>
<tar id='SDHA'/>
<cq>31,48</cq>
</data>
</react>
<react id='H10'>
<sample id='NB_562'/>
<data>
<tar id='SDHA'/>
<cq>31,48</cq>
</data>
</react>
<react id='H11'>
<sample id='NB_563'/>
<data>
<tar id='SDHA'/>
<cq>31,78</cq>
</data>
</react>
<react id='H12'>
<sample id='NB_564'/>
<data>
<tar id='SDHA'/>
<cq>30,98</cq>
</data>
</react>
<react id='H13'>
<sample id='NB_565'/>
<data>
<tar id='SDHA'/>
<cq>33,78</cq>
</data>
</react>
<react id='H14'>
<sample id='NB_566'/>
<data>
<tar id='SDHA'/>
<cq>32,31</cq>
</data>
</react>
<react id='H15'>
<sample id='NB_567'/>
<data>
<tar id='SDHA'/>
<cq>33,14</cq>
</data>
</react>
<react id='H16'>
<sample id='NB_568'/>
<data>
<tar id='SDHA'/>
<cq>NA</cq>
</data>
</react>
<react id='H17'>
<sample id='NB_569'/>
<data>
<tar id='SDHA'/>
<cq>27,42</cq>
</data>
</react>
<react id='H18'>
<sample id='NB_570'/>
<data>
<tar id='SDHA'/>
<cq>26,86</cq>
</data>
</react>
<react id='H19'>
<sample id='NB_571'/>
<data>
<tar id='SDHA'/>
<cq>27,69</cq>
</data>
</react>
<react id='H20'>
<sample id='NB_572'/>
<data>
<tar id='SDHA'/>
<cq>27,69</cq>
</data>
</react>
<react id='H21'>
<sample id='NB_573'/>
<data>
<tar id='SDHA'/>
<cq>27,80</cq>
</data>
</react>
<react id='H22'>
<sample id='NB_574'/>
<data>
<tar id='SDHA'/>
<cq>27,84</cq>
</data>
</react>
<react id='H23'>
<sample id='NB_575'/>
<data>
<tar id='SDHA'/>
<cq>27,72</cq>
</data>
</react>
<react id='H24'>
<sample id='NB_576'/>
<data>
<tar id='SDHA'/>
<cq>29,18</cq>
</data>
</react>
<react id='I1'>
<sample id='NB_577'/>
<data>
<tar id='SDHA'/>
<cq>28,61</cq>
</data>
</react>
<react id='I2'>
<sample id='NB_578'/>
<data>
<tar id='SDHA'/>
<cq>28,73</cq>
</data>
</react>
<react id='I3'>
<sample id='NB_579'/>
<data>
<tar id='SDHA'/>
<cq>30,71</cq>
</data>
</react>
<react id='I4'>
<sample id='NB_580'/>
<data>
<tar id='SDHA'/>
<cq>29,60</cq>
</data>
</react>
<react id='I5'>
<sample id='NB_581'/>
<data>
<tar id='SDHA'/>
<cq>29,29</cq>
</data>
</react>
<react id='I6'>
<sample id='NB_582'/>
<data>
<tar id='SDHA'/>
<cq>28,57</cq>
</data>
</react>
<react id='I7'>
<sample id='NB_583'/>
<data>
<tar id='SDHA'/>
<cq>30,61</cq>
</data>
</react>
<react id='I8'>
<sample id='NB_584'/>
<data>
<tar id='SDHA'/>
<cq>30,20</cq>
</data>
</react>
<react id='I9'>
<sample id='NB_585'/>
<data>
<tar id='SDHA'/>
<cq>31,15</cq>
</data>
</react>
<react id='I10'>
<sample id='NB_586'/>
<data>
<tar id='SDHA'/>
<cq>32,12</cq>
</data>
</react>
<react id='I11'>
<sample id='NB_587'/>
<data>
<tar id='SDHA'/>
<cq>32,66</cq>
</data>
</react>
<react id='I12'>
<sample id='NB_588'/>
<data>
<tar id='SDHA'/>
<cq>32,67</cq>
</data>
</react>
<react id='I13'>
<sample id='NB_589'/>
<data>
<tar id='SDHA'/>
<cq>25,97</cq>
</data>
</react>
<react id='I14'>
<sample id='NB_590'/>
<data>
<tar id='SDHA'/>
<cq>27,17</cq>
</data>
</react>
<react id='I15'>
<sample id='NB_591'/>
<data>
<tar id='SDHA'/>
<cq>27,25</cq>
</data>
</react>
<react id='I16'>
<sample id='NB_592'/>
<data>
<tar id='SDHA'/>
<cq>25,75</cq>
</data>
</react>
<react id='I17'>
<sample id='NB_593'/>
<data>
<tar id='SDHA'/>
<cq>27,48</cq>
</data>
</react>
<react id='I18'>
<sample id='NB_594'/>
<data>
<tar id='SDHA'/>
<cq>26,44</cq>
</data>
</react>
<react id='I19'>
<sample id='NB_595'/>
<data>
<tar id='SDHA'/>
<cq>28,12</cq>
</data>
</react>
<react id='I20'>
<sample id='NB_596'/>
<data>
<tar id='SDHA'/>
<cq>27,60</cq>
</data>
</react>
<react id='I21'>
<sample id='NB_597'/>
<data>
<tar id='SDHA'/>
<cq>27,66</cq>
</data>
</react>
<react id='I22'>
<sample id='NB_598'/>
<data>
<tar id='SDHA'/>
<cq>28,27</cq>
</data>
</react>
<react id='I23'>
<sample id='NB_599'/>
<data>
<tar id='SDHA'/>
<cq>29,63</cq>
</data>
</react>
<react id='I24'>
<sample id='NB_600'/>
<data>
<tar id='SDHA'/>
<cq>30,11</cq>
</data>
</react>
<react id='J1'>
<sample id='NB_601'/>
<data>
<tar id='SDHA'/>
<cq>29,17</cq>
</data>
</react>
<react id='J2'>
<sample id='NB_602'/>
<data>
<tar id='SDHA'/>
<cq>28,47</cq>
</data>
</react>
<react id='J3'>
<sample id='NB_603'/>
<data>
<tar id='SDHA'/>
<cq>29,15</cq>
</data>
</react>
<react id='J4'>
<sample id='NB_604'/>
<data>
<tar id='SDHA'/>
<cq>29,09</cq>
</data>
</react>
<react id='J5'>
<sample id='NB_605'/>
<data>
<tar id='SDHA'/>
<cq>28,10</cq>
</data>
</react>
<react id='J6'>
<sample id='NB_606'/>
<data>
<tar id='SDHA'/>
<cq>30,27</cq>
</data>
</react>
<react id='J7'>
<sample id='NB_607'/>
<data>
<tar id='SDHA'/>
<cq>30,72</cq>
</data>
</react>
<react id='J8'>
<sample id='NB_608'/>
<data>
<tar id='SDHA'/>
<cq>30,18</cq>
</data>
</react>
<react id='J9'>
<sample id='NB_609'/>
<data>
<tar id='SDHA'/>
<cq>32,23</cq>
</data>
</react>
<react id='J10'>
<sample id='NB_610'/>
<data>
<tar id='SDHA'/>
<cq>33,97</cq>
</data>
</react>
<react id='J11'>
<sample id='NB_611'/>
<data>
<tar id='SDHA'/>
<cq>34,02</cq>
</data>
</react>
<react id='J12'>
<sample id='NB_612'/>
<data>
<tar id='SDHA'/>
<cq>27,21</cq>
</data>
</react>
<react id='J13'>
<sample id='NB_613'/>
<data>
<tar id='SDHA'/>
<cq>27,60</cq>
</data>
</react>
<react id='J14'>
<sample id='NB_614'/>
<data>
<tar id='SDHA'/>
<cq>28,07</cq>
</data>
</react>
<react id='J15'>
<sample id='NB_615'/>
<data>
<tar id='SDHA'/>
<cq>26,25</cq>
</data>
</react>
<react id='J16'>
<sample id='NB_616'/>
<data>
<tar id='SDHA'/>
<cq>26,03</cq>
</data>
</react>
<react id='J17'>
<sample id='NB_617'/>
<data>
<tar id='SDHA'/>
<cq>28,23</cq>
</data>
</react>
<react id='J18'>
<sample id='NB_618'/>
<data>
<tar id='SDHA'/>
<cq>26,08</cq>
</data>
</react>
<react id='J19'>
<sample id='NB_619'/>
<data>
<tar id='SDHA'/>
<cq>29,43</cq>
</data>
</react>
<react id='J20'>
<sample id='NB_620'/>
<data>
<tar id='SDHA'/>
<cq>27,44</cq>
</data>
</react>
<react id='J21'>
<sample id='NB_621'/>
<data>
<tar id='SDHA'/>
<cq>27,68</cq>
</data>
</react>
<react id='J22'>
<sample id='NB_622'/>
<data>
<tar id='SDHA'/>
<cq>28,70</cq>
</data>
</react>
<react id='J23'>
<sample id='NB_623'/>
<data>
<tar id='SDHA'/>
<cq>29,17</cq>
</data>
</react>
<react id='J24'>
<sample id='NB_624'/>
<data>
<tar id='SDHA'/>
<cq>30,66</cq>
</data>
</react>
<react id='K1'>
<sample id='NB_625'/>
<data>
<tar id='SDHA'/>
<cq>32,51</cq>
</data>
</react>
<react id='K2'>
<sample id='NB_626'/>
<data>
<tar id='SDHA'/>
<cq>33,67</cq>
</data>
</react>
<react id='K3'>
<sample id='NB_627'/>
<data>
<tar id='SDHA'/>
<cq>26,66</cq>
</data>
</react>
<react id='K4'>
<sample id='NB_628'/>
<data>
<tar id='SDHA'/>
<cq>26,29</cq>
</data>
</react>
<react id='K5'>
<sample id='NB_629'/>
<data>
<tar id='SDHA'/>
<cq>26,22</cq>
</data>
</react>
<react id='K6'>
<sample id='NB_630'/>
<data>
<tar id='SDHA'/>
<cq>27,48</cq>
</data>
</react>
<react id='K7'>
<sample id='NB_631'/>
<data>
<tar id='SDHA'/>
<cq>27,74</cq>
</data>
</react>
<react id='K8'>
<sample id='NB_632'/>
<data>
<tar id='SDHA'/>
<cq>28,24</cq>
</data>
</react>
<react id='K9'>
<sample id='NB_633'/>
<data>
<tar id='SDHA'/>
<cq>27,31</cq>
</data>
</react>
<react id='K10'>
<sample id='NB_634'/>
<data>
<tar id='SDHA'/>
<cq>28,62</cq>
</data>
</react>
<react id='K11'>
<sample id='NB_635'/>
<data>
<tar id='SDHA'/>
<cq>29,74</cq>
</data>
</react>
<react id='K12'>
<sample id='NB_636'/>
<data>
<tar id='SDHA'/>
<cq>28,61</cq>
</data>
</react>
<react id='K13'>
<sample id='NB_637'/>
<data>
<tar id='SDHA'/>
<cq>29,60</cq>
</data>
</react>
<react id='K14'>
<sample id='NB_638'/>
<data>
<tar id='SDHA'/>
<cq>29,77</cq>
</data>
</react>
<react id='K15'>
<sample id='NB_639'/>
<data>
<tar id='SDHA'/>
<cq>29,98</cq>
</data>
</react>
<react id='K16'>
<sample id='NB_640'/>
<data>
<tar id='SDHA'/>
<cq>30,97</cq>
</data>
</react>
<react id='K17'>
<sample id='NB_641'/>
<data>
<tar id='SDHA'/>
<cq>NA</cq>
</data>
</react>
<react id='K18'>
<sample id='NB_642'/>
<data>
<tar id='SDHA'/>
<cq>24,83</cq>
</data>
</react>
<react id='K19'>
<sample id='NB_643'/>
<data>
<tar id='SDHA'/>
<cq>26,48</cq>
</data>
</react>
<react id='K20'>
<sample id='NB_644'/>
<data>
<tar id='SDHA'/>
<cq>27,71</cq>
</data>
</react>
<react id='K21'>
<sample id='NB_645'/>
<data>
<tar id='SDHA'/>
<cq>28,30</cq>
</data>
</react>
<react id='K22'>
<sample id='NB_646'/>
<data>
<tar id='SDHA'/>
<cq>28,52</cq>
</data>
</react>
<react id='K23'>
<sample id='NB_647'/>
<data>
<tar id='SDHA'/>
<cq>29,24</cq>
</data>
</react>
<react id='K24'>
<sample id='NB_648'/>
<data>
<tar id='SDHA'/>
<cq>28,70</cq>
</data>
</react>
<react id='L1'>
<sample id='NB_649'/>
<data>
<tar id='SDHA'/>
<cq>27,93</cq>
</data>
</react>
<react id='L2'>
<sample id='NB_650'/>
<data>
<tar id='SDHA'/>
<cq>27,97</cq>
</data>
</react>
<react id='L3'>
<sample id='NB_651'/>
<data>
<tar id='SDHA'/>
<cq>28,46</cq>
</data>
</react>
<react id='L4'>
<sample id='NB_652'/>
<data>
<tar id='SDHA'/>
<cq>28,52</cq>
</data>
</react>
<react id='L5'>
<sample id='NB_653'/>
<data>
<tar id='SDHA'/>
<cq>30,24</cq>
</data>
</react>
<react id='L6'>
<sample id='NB_654'/>
<data>
<tar id='SDHA'/>
<cq>29,61</cq>
</data>
</react>
<react id='L7'>
<sample id='NB_655'/>
<data>
<tar id='SDHA'/>
<cq>29,17</cq>
</data>
</react>
<react id='L8'>
<sample id='NB_656'/>
<data>
<tar id='SDHA'/>
<cq>30,17</cq>
</data>
</react>
<react id='L9'>
<sample id='NB_657'/>
<data>
<tar id='SDHA'/>
<cq>30,55</cq>
</data>
</react>
<react id='L10'>
<sample id='NB_658'/>
<data>
<tar id='SDHA'/>
<cq>31,61</cq>
</data>
</react>
<react id='L11'>
<sample id='NB_659'/>
<data>
<tar id='SDHA'/>
<cq>32,87</cq>
</data>
</react>
<react id='L12'>
<sample id='NB_660'/>
<data>
<tar id='SDHA'/>
<cq>33,10</cq>
</data>
</react>
<react id='L13'>
<sample id='NB_661'/>
<data>
<tar id='SDHA'/>
<cq>38,93</cq>
</data>
</react>
<react id='L14'>
<sample id='NB_662'/>
<data>
<tar id='SDHA'/>
<cq>24,05</cq>
</data>
</react>
<react id='L15'>
<sample id='NB_663'/>
<data>
<tar id='SDHA'/>
<cq>25,84</cq>
</data>
</react>
<react id='L16'>
<sample id='NB_664'/>
<data>
<tar id='SDHA'/>
<cq>25,97</cq>
</data>
</react>
<react id='L17'>
<sample id='NB_665'/>
<data>
<tar id='SDHA'/>
<cq>27,19</cq>
</data>
</react>
<react id='L18'>
<sample id='NB_666'/>
<data>
<tar id='SDHA'/>
<cq>26,46</cq>
</data>
</react>
<react id='L19'>
<sample id='NB_667'/>
<data>
<tar id='SDHA'/>
<cq>27,07</cq>
</data>
</react>
<react id='L20'>
<sample id='NB_668'/>
<data>
<tar id='SDHA'/>
<cq>26,93</cq>
</data>
</react>
<react id='L21'>
<sample id='NB_669'/>
<data>
<tar id='SDHA'/>
<cq>28,18</cq>
</data>
</react>
<react id='L22'>
<sample id='NB_670'/>
<data>
<tar id='SDHA'/>
<cq>28,08</cq>
</data>
</react>
<react id='L23'>
<sample id='NB_671'/>
<data>
<tar id='SDHA'/>
<cq>29,50</cq>
</data>
</react>
<react id='L24'>
<sample id='NB_672'/>
<data>
<tar id='SDHA'/>
<cq>29,43</cq>
</data>
</react>
<react id='M1'>
<sample id='NB_673'/>
<data>
<tar id='SDHA'/>
<cq>30,47</cq>
</data>
</react>
<react id='M2'>
<sample id='NB_674'/>
<data>
<tar id='SDHA'/>
<cq>30,07</cq>
</data>
</react>
<react id='M3'>
<sample id='NB_675'/>
<data>
<tar id='SDHA'/>
<cq>29,10</cq>
</data>
</react>
<react id='M4'>
<sample id='NB_676'/>
<data>
<tar id='SDHA'/>
<cq>30,06</cq>
</data>
</react>
<react id='M5'>
<sample id='NB_677'/>
<data>
<tar id='SDHA'/>
<cq>34,14</cq>
</data>
</react>
<react id='M6'>
<sample id='NB_678'/>
<data>
<tar id='SDHA'/>
<cq>32,13</cq>
</data>
</react>
<react id='M7'>
<sample id='NB_679'/>
<data>
<tar id='SDHA'/>
<cq>27,22</cq>
</data>
</react>
<react id='M8'>
<sample id='NB_680'/>
<data>
<tar id='SDHA'/>
<cq>26,31</cq>
</data>
</react>
<react id='M9'>
<sample id='NB_681'/>
<data>
<tar id='SDHA'/>
<cq>27,23</cq>
</data>
</react>
<react id='M10'>
<sample id='NB_682'/>
<data>
<tar id='SDHA'/>
<cq>27,24</cq>
</data>
</react>
<react id='M11'>
<sample id='NB_683'/>
<data>
<tar id='SDHA'/>
<cq>29,31</cq>
</data>
</react>
<react id='M12'>
<sample id='NB_684'/>
<data>
<tar id='SDHA'/>
<cq>28,84</cq>
</data>
</react>
<react id='M13'>
<sample id='NB_685'/>
<data>
<tar id='SDHA'/>
<cq>29,21</cq>
</data>
</react>
<react id='M14'>
<sample id='NB_686'/>
<data>
<tar id='SDHA'/>
<cq>27,54</cq>
</data>
</react>
<react id='M15'>
<sample id='NB_687'/>
<data>
<tar id='SDHA'/>
<cq>30,67</cq>
</data>
</react>
<react id='M16'>
<sample id='NB_688'/>
<data>
<tar id='SDHA'/>
<cq>26,50</cq>
</data>
</react>
<react id='M17'>
<sample id='NB_689'/>
<data>
<tar id='SDHA'/>
<cq>26,55</cq>
</data>
</react>
<react id='M18'>
<sample id='NB_690'/>
<data>
<tar id='SDHA'/>
<cq>29,45</cq>
</data>
</react>
<react id='M19'>
<sample id='NB_691'/>
<data>
<tar id='SDHA'/>
<cq>30,11</cq>
</data>
</react>
<react id='M20'>
<sample id='NB_692'/>
<data>
<tar id='SDHA'/>
<cq>32,42</cq>
</data>
</react>
<react id='M21'>
<sample id='NB_693'/>
<data>
<tar id='SDHA'/>
<cq>31,56</cq>
</data>
</react>
<react id='M22'>
<sample id='NB_694'/>
<data>
<tar id='SDHA'/>
<cq>25,80</cq>
</data>
</react>
<react id='M23'>
<sample id='NB_695'/>
<data>
<tar id='SDHA'/>
<cq>26,58</cq>
</data>
</react>
<react id='M24'>
<sample id='NB_696'/>
<data>
<tar id='SDHA'/>
<cq>27,86</cq>
</data>
</react>
<react id='N1'>
<sample id='NB_697'/>
<data>
<tar id='SDHA'/>
<cq>27,89</cq>
</data>
</react>
<react id='N2'>
<sample id='NB_698'/>
<data>
<tar id='SDHA'/>
<cq>27,54</cq>
</data>
</react>
<react id='N3'>
<sample id='NB_699'/>
<data>
<tar id='SDHA'/>
<cq>27,55</cq>
</data>
</react>
<react id='N4'>
<sample id='NB_700'/>
<data>
<tar id='SDHA'/>
<cq>28,60</cq>
</data>
</react>
<react id='N5'>
<sample id='NB_701'/>
<data>
<tar id='SDHA'/>
<cq>29,23</cq>
</data>
</react>
<react id='N6'>
<sample id='NB_702'/>
<data>
<tar id='SDHA'/>
<cq>29,53</cq>
</data>
</react>
<react id='N7'>
<sample id='NB_703'/>
<data>
<tar id='SDHA'/>
<cq>29,54</cq>
</data>
</react>
<react id='N8'>
<sample id='NB_704'/>
<data>
<tar id='SDHA'/>
<cq>32,27</cq>
</data>
</react>
<react id='N9'>
<sample id='NB_705'/>
<data>
<tar id='SDHA'/>
<cq>24,44</cq>
</data>
</react>
<react id='N10'>
<sample id='NB_706'/>
<data>
<tar id='SDHA'/>
<cq>28,04</cq>
</data>
</react>
<react id='N11'>
<sample id='NB_707'/>
<data>
<tar id='SDHA'/>
<cq>28,30</cq>
</data>
</react>
<react id='N12'>
<sample id='NB_708'/>
<data>
<tar id='SDHA'/>
<cq>28,75</cq>
</data>
</react>
<react id='N13'>
<sample id='NB_709'/>
<data>
<tar id='SDHA'/>
<cq>29,26</cq>
</data>
</react>
<react id='N14'>
<sample id='NB_710'/>
<data>
<tar id='SDHA'/>
<cq>27,69</cq>
</data>
</react>
<react id='N15'>
<sample id='NB_711'/>
<data>
<tar id='SDHA'/>
<cq>30,16</cq>
</data>
</react>
<react id='N16'>
<sample id='NB_712'/>
<data>
<tar id='SDHA'/>
<cq>25,80</cq>
</data>
</react>
<react id='N17'>
<sample id='NB_713'/>
<data>
<tar id='SDHA'/>
<cq>27,79</cq>
</data>
</react>
<react id='N18'>
<sample id='NB_714'/>
<data>
<tar id='SDHA'/>
<cq>26,58</cq>
</data>
</react>
<react id='N19'>
<sample id='NB_715'/>
<data>
<tar id='SDHA'/>
<cq>27,15</cq>
</data>
</react>
<react id='N20'>
<sample id='NB_716'/>
<data>
<tar id='SDHA'/>
<cq>28,59</cq>
</data>
</react>
<react id='N21'>
<sample id='NB_717'/>
<data>
<tar id='SDHA'/>
<cq>30,06</cq>
</data>
</react>
<react id='N22'>
<sample id='NB_718'/>
<data>
<tar id='SDHA'/>
<cq>28,90</cq>
</data>
</react>
<react id='N23'>
<sample id='NB_719'/>
<data>
<tar id='SDHA'/>
<cq>29,63</cq>
</data>
</react>
<react id='N24'>
<sample id='NB_720'/>
<data>
<tar id='SDHA'/>
<cq>31,91</cq>
</data>
</react>
<react id='O1'>
<sample id='NB_721'/>
<data>
<tar id='SDHA'/>
<cq>34,49</cq>
</data>
</react>
<react id='O2'>
<sample id='NB_722'/>
<data>
<tar id='SDHA'/>
<cq>27,90</cq>
</data>
</react>
<react id='O3'>
<sample id='NB_723'/>
<data>
<tar id='SDHA'/>
<cq>28,12</cq>
</data>
</react>
<react id='O4'>
<sample id='NB_724'/>
<data>
<tar id='SDHA'/>
<cq>27,57</cq>
</data>
</react>
<react id='O5'>
<sample id='NB_725'/>
<data>
<tar id='SDHA'/>
<cq>26,60</cq>
</data>
</react>
<react id='O6'>
<sample id='NB_726'/>
<data>
<tar id='SDHA'/>
<cq>26,71</cq>
</data>
</react>
<react id='O7'>
<sample id='NB_727'/>
<data>
<tar id='SDHA'/>
<cq>28,13</cq>
</data>
</react>
<react id='O8'>
<sample id='NB_728'/>
<data>
<tar id='SDHA'/>
<cq>31,09</cq>
</data>
</react>
<react id='O9'>
<sample id='NB_729'/>
<data>
<tar id='SDHA'/>
<cq>28,55</cq>
</data>
</react>
<react id='O10'>
<sample id='NB_730'/>
<data>
<tar id='SDHA'/>
<cq>23,69</cq>
</data>
</react>
<react id='O11'>
<sample id='NB_731'/>
<data>
<tar id='SDHA'/>
<cq>29,95</cq>
</data>
</react>
<react id='O12'>
<sample id='NB_732'/>
<data>
<tar id='SDHA'/>
<cq>29,64</cq>
</data>
</react>
<react id='O13'>
<sample id='NB_733'/>
<data>
<tar id='SDHA'/>
<cq>35,58</cq>
</data>
</react>
<react id='O14'>
<sample id='NB_734'/>
<data>
<tar id='SDHA'/>
<cq>28,83</cq>
</data>
</react>
<react id='O15'>
<sample id='NB_735'/>
<data>
<tar id='SDHA'/>
<cq>30,46</cq>
</data>
</react>
<react id='O16'>
<sample id='NB_736'/>
<data>
<tar id='SDHA'/>
<cq>34,99</cq>
</data>
</react>
<react id='O17'>
<sample id='NB_737'/>
<data>
<tar id='SDHA'/>
<cq>30,27</cq>
</data>
</react>
<react id='O18'>
<sample id='NB_738'/>
<data>
<tar id='SDHA'/>
<cq>36,67</cq>
</data>
</react>
</run>
</experiment>
</rdml>
